# Supplementary material for: The dual GGDEF/EAL domain enzyme PA0285 is a Pseudomonas species housekeeping phosphodiesterase regulating early attachment and biofilm architecture
Source: J Biol Chem. 2024 Jan 16;300(2):105659. doi: 10.1016/j.jbc.2024.105659 (PMC10874727; doi:10.1016/j.jbc.2024.105659)
Supplement: Supplemental Dataset 1 [file mmc1.xlsx]

## Sheet: Metadata
Overview of data obtained by hydrogen-deuterium exchange mass spectrometry (HDX-MS)
Dataset 1	Nucleotide-binding to Pa0285317-760		Dataset 2	GTP-binding to Pa0285317-760, GAAAF
Conditions of H/D exchange	25 °C in 20 mM HEPES-Na pH 7.5, 150 mM NaCl, 1 mM MgCl2, 1 mM MnCl2; final D2O = 90%		Conditions of H/D exchange	25 °C in 20 mM HEPES-Na pH 7.5, 150 mM NaCl, 1 mM MgCl2, 1 mM MnCl2; final D2O = 90%
Timecourse of H/D exchange	10/100/1,000/10,000 s		Timecourse of H/D exchange	10/100/1,000/10,000 s
States	Apo, GTP, c-di-GMP, GTP/c-di-GMP		States	Apo, GTP
Replicates	3, technical (separate H/D exchange reactions measured)		Replicates	3, technical (separate H/D exchange reactions measured)
Number of Peptides	92		Number of Peptides	83
Sequence coverage (%)	92.2		Sequence coverage (%)	87.4
Redundancy	2.9		Redundancy	2.74
Significance criterium applied	0.5 Da (Houde et al., 2011) difference in absolute and 7.5% difference in relative HDX		Significance criterium applied	0.5 Da (Houde et al., 2011) difference in absolute and 7.5% difference in relative HDX
Houde, D., Berkowitz, S.A., and Engen, J.R. (2011). The utility of hydrogen/deuterium exchange mass spectrometry in biopharmaceutical comparability studies. Journal of pharmaceutical sciences 100, 2071-2086.

## Sheet: Dataset1-peptides
Protein	Protein state	Start	End	Peptide sequence	Maximal uptake (#)	Peptide mass (Da)	Retention time (min)	Retention time SD (min)	HDX time (s)	Uptake (Da)	Uptake SD (Da)
Pa0285317-760	Apo	275	298	GSTAIGMKETAAAKFERQHMDSPD	22	2577.19	8.09936	0.005558	0	0	0
Pa0285317-760	Apo	275	298	GSTAIGMKETAAAKFERQHMDSPD	22	2577.19	8.07579	0.0128	10	10.5743	0.017249
Pa0285317-760	Apo	275	298	GSTAIGMKETAAAKFERQHMDSPD	22	2577.19	8.0484	0.003776	100	10.5324	0.07274
Pa0285317-760	Apo	275	298	GSTAIGMKETAAAKFERQHMDSPD	22	2577.19	8.05247	0.007357	1000	10.6821	0.037682
Pa0285317-760	Apo	275	298	GSTAIGMKETAAAKFERQHMDSPD	22	2577.19	8.04116	0.001137	10000	10.4874	0.092643
Pa0285317-760	GTP	275	298	GSTAIGMKETAAAKFERQHMDSPD	22	2577.19	8.07617	0.010591	0	0	0
Pa0285317-760	GTP	275	298	GSTAIGMKETAAAKFERQHMDSPD	22	2577.19	8.05239	0.001602	10	10.6994	0.104561
Pa0285317-760	GTP	275	298	GSTAIGMKETAAAKFERQHMDSPD	22	2577.19	8.05301	0.010403	100	10.8874	0.045853
Pa0285317-760	GTP	275	298	GSTAIGMKETAAAKFERQHMDSPD	22	2577.19	8.02673	0.00823	1000	10.8482	0.077695
Pa0285317-760	GTP	275	298	GSTAIGMKETAAAKFERQHMDSPD	22	2577.19	8.01533	0.018751	10000	10.6656	0.141634
Pa0285317-760	c-di-GMP	275	298	GSTAIGMKETAAAKFERQHMDSPD	22	2577.19	8.00839	0.008871	0	0	0
Pa0285317-760	c-di-GMP	275	298	GSTAIGMKETAAAKFERQHMDSPD	22	2577.19	7.99513	0.005437	10	10.3735	0.053007
Pa0285317-760	c-di-GMP	275	298	GSTAIGMKETAAAKFERQHMDSPD	22	2577.19	7.9969	0.005131	100	10.279	0.06867
Pa0285317-760	c-di-GMP	275	298	GSTAIGMKETAAAKFERQHMDSPD	22	2577.19	7.97912	0.011328	1000	10.1694	0.108475
Pa0285317-760	c-di-GMP	275	298	GSTAIGMKETAAAKFERQHMDSPD	22	2577.19	7.993	0.002684	10000	10.0713	0.033274
Pa0285317-760	GTP/c-di-GMP	275	298	GSTAIGMKETAAAKFERQHMDSPD	22	2577.19	7.97504	0.003895	0	0	0
Pa0285317-760	GTP/c-di-GMP	275	298	GSTAIGMKETAAAKFERQHMDSPD	22	2577.19	7.99135	0.001025	10	10.5997	0.113403
Pa0285317-760	GTP/c-di-GMP	275	298	GSTAIGMKETAAAKFERQHMDSPD	22	2577.19	8.01187	0.011246	100	10.4471	0.045064
Pa0285317-760	GTP/c-di-GMP	275	298	GSTAIGMKETAAAKFERQHMDSPD	22	2577.19	7.98055	0.006051	1000	10.3784	0.100277
Pa0285317-760	GTP/c-di-GMP	275	298	GSTAIGMKETAAAKFERQHMDSPD	22	2577.19	7.96892	0.006401	10000	10.3525	0.080495
Pa0285317-760	Apo	276	286	STAIGMKETAA	10	1078.53	8.24809	0.00794	0	0	0
Pa0285317-760	Apo	276	286	STAIGMKETAA	10	1078.53	8.2323	0.017323	10	0.378101	0.013263
Pa0285317-760	Apo	276	286	STAIGMKETAA	10	1078.53	8.19824	0.005631	100	0.647195	0.01317
Pa0285317-760	Apo	276	286	STAIGMKETAA	10	1078.53	8.20108	0.006743	1000	1.31677	0.024434
Pa0285317-760	Apo	276	286	STAIGMKETAA	10	1078.53	8.18952	0.001964	10000	2.11029	0.012254
Pa0285317-760	GTP	276	286	STAIGMKETAA	10	1078.53	8.21891	0.016718	0	0	0
Pa0285317-760	GTP	276	286	STAIGMKETAA	10	1078.53	8.20059	0.001057	10	0.363538	0.012158
Pa0285317-760	GTP	276	286	STAIGMKETAA	10	1078.53	8.20017	0.01484	100	0.602544	0.020852
Pa0285317-760	GTP	276	286	STAIGMKETAA	10	1078.53	8.17146	0.008719	1000	1.2627	0.023143
Pa0285317-760	GTP	276	286	STAIGMKETAA	10	1078.53	8.16101	0.017653	10000	2.12834	0.015806
Pa0285317-760	c-di-GMP	276	286	STAIGMKETAA	10	1078.53	8.14869	0.010396	0	0	0
Pa0285317-760	c-di-GMP	276	286	STAIGMKETAA	10	1078.53	8.15214	0.002531	10	0.339699	0.030567
Pa0285317-760	c-di-GMP	276	286	STAIGMKETAA	10	1078.53	8.15255	0.007312	100	0.707623	0.028449
Pa0285317-760	c-di-GMP	276	286	STAIGMKETAA	10	1078.53	8.13912	0.003124	1000	1.29031	0.023414
Pa0285317-760	c-di-GMP	276	286	STAIGMKETAA	10	1078.53	8.1474	0.002248	10000	2.0436	0.026497
Pa0285317-760	GTP/c-di-GMP	276	286	STAIGMKETAA	10	1078.53	8.10983	0.00512	0	0	0
Pa0285317-760	GTP/c-di-GMP	276	286	STAIGMKETAA	10	1078.53	8.15469	0.006064	10	0.367956	0.017076
Pa0285317-760	GTP/c-di-GMP	276	286	STAIGMKETAA	10	1078.53	8.16416	0.010041	100	0.650621	0.027298
Pa0285317-760	GTP/c-di-GMP	276	286	STAIGMKETAA	10	1078.53	8.14126	0.001949	1000	1.16881	0.01956
Pa0285317-760	GTP/c-di-GMP	276	286	STAIGMKETAA	10	1078.53	8.12828	0.005898	10000	1.82248	0.026591
Pa0285317-760	Apo	277	285	TAIGMKETA	8	920.463	8.31903	0.004529	0	0	0
Pa0285317-760	Apo	277	285	TAIGMKETA	8	920.463	8.29254	0.015352	10	1.70716	0.034749
Pa0285317-760	Apo	277	285	TAIGMKETA	8	920.463	8.26029	0.005512	100	2.05716	0.046551
Pa0285317-760	Apo	277	285	TAIGMKETA	8	920.463	8.26124	0.008198	1000	2.62747	0.039832
Pa0285317-760	Apo	277	285	TAIGMKETA	8	920.463	8.24823	0.004003	10000	3.09058	0.036543
Pa0285317-760	GTP	277	285	TAIGMKETA	8	920.463	8.29179	0.015926	0	0	0
Pa0285317-760	GTP	277	285	TAIGMKETA	8	920.463	8.26323	0.000773	10	1.68339	0.030756
Pa0285317-760	GTP	277	285	TAIGMKETA	8	920.463	8.26362	0.012006	100	2.05569	0.034284
Pa0285317-760	GTP	277	285	TAIGMKETA	8	920.463	8.23372	0.00852	1000	2.58755	0.039971
Pa0285317-760	GTP	277	285	TAIGMKETA	8	920.463	8.22109	0.018921	10000	3.08496	0.034587
Pa0285317-760	c-di-GMP	277	285	TAIGMKETA	8	920.463	8.21959	0.01048	0	0	0
Pa0285317-760	c-di-GMP	277	285	TAIGMKETA	8	920.463	8.20789	0.006239	10	1.88196	0.054077
Pa0285317-760	c-di-GMP	277	285	TAIGMKETA	8	920.463	8.20248	0.007183	100	2.15889	0.013588
Pa0285317-760	c-di-GMP	277	285	TAIGMKETA	8	920.463	8.19103	0.004999	1000	2.62131	0.017799
Pa0285317-760	c-di-GMP	277	285	TAIGMKETA	8	920.463	8.19933	0.002346	10000	3.11688	0.038027
Pa0285317-760	GTP/c-di-GMP	277	285	TAIGMKETA	8	920.463	8.17641	0.006388	0	0	0
Pa0285317-760	GTP/c-di-GMP	277	285	TAIGMKETA	8	920.463	8.20335	0.002371	10	1.84229	0.016815
Pa0285317-760	GTP/c-di-GMP	277	285	TAIGMKETA	8	920.463	8.21361	0.00548	100	2.12849	0.011901
Pa0285317-760	GTP/c-di-GMP	277	285	TAIGMKETA	8	920.463	8.18937	0.005619	1000	2.54895	0.116629
Pa0285317-760	GTP/c-di-GMP	277	285	TAIGMKETA	8	920.463	8.18286	0.006961	10000	3.11717	0.077508
Pa0285317-760	Apo	281	289	MKETAAAKF	8	995.51	7.45513	0.005279	0	0	0
Pa0285317-760	Apo	281	289	MKETAAAKF	8	995.51	7.4609	0.02221	10	4.35702	0.023466
Pa0285317-760	Apo	281	289	MKETAAAKF	8	995.51	7.38648	0.003214	100	4.2684	0.037207
Pa0285317-760	Apo	281	289	MKETAAAKF	8	995.51	7.3893	0.010803	1000	4.40996	0.022615
Pa0285317-760	Apo	281	289	MKETAAAKF	8	995.51	7.38155	0.000654	10000	4.33041	0.025985
Pa0285317-760	GTP	281	289	MKETAAAKF	8	995.51	7.41435	0.028309	0	0	0
Pa0285317-760	GTP	281	289	MKETAAAKF	8	995.51	7.42061	0.009016	10	4.35456	0.049565
Pa0285317-760	GTP	281	289	MKETAAAKF	8	995.51	7.40047	0.008738	100	4.40127	0.049529
Pa0285317-760	GTP	281	289	MKETAAAKF	8	995.51	7.3888	0.009678	1000	4.40644	0.026216
Pa0285317-760	GTP	281	289	MKETAAAKF	8	995.51	7.37831	0.002362	10000	4.31473	0.018511
Pa0285317-760	c-di-GMP	281	289	MKETAAAKF	8	995.51	7.32242	0.005203	0	0	0
Pa0285317-760	c-di-GMP	281	289	MKETAAAKF	8	995.51	7.37928	0.004501	10	4.27023	0.086584
Pa0285317-760	c-di-GMP	281	289	MKETAAAKF	8	995.51	7.37653	0.002215	100	4.12993	0.07858
Pa0285317-760	c-di-GMP	281	289	MKETAAAKF	8	995.51	7.36374	0.011696	1000	4.051	0.07918
Pa0285317-760	c-di-GMP	281	289	MKETAAAKF	8	995.51	7.35971	0.005231	10000	3.94995	0.084376
Pa0285317-760	GTP/c-di-GMP	281	289	MKETAAAKF	8	995.51	7.32189	0.016582	0	0	0
Pa0285317-760	GTP/c-di-GMP	281	289	MKETAAAKF	8	995.51	7.37053	0.002546	10	4.2926	0.222902
Pa0285317-760	GTP/c-di-GMP	281	289	MKETAAAKF	8	995.51	7.37505	0.007443	100	4.1147	0.215095
Pa0285317-760	GTP/c-di-GMP	281	289	MKETAAAKF	8	995.51	7.35412	0.00375	1000	4.09668	0.228682
Pa0285317-760	GTP/c-di-GMP	281	289	MKETAAAKF	8	995.51	7.35224	0.010298	10000	3.97669	0.225437
Pa0285317-760	Apo	282	289	KETAAAKF	7	864.47	7.01933	0.003112	0	0	0
Pa0285317-760	Apo	282	289	KETAAAKF	7	864.47	7.03711	0.028396	10	3.80192	0.023185
Pa0285317-760	Apo	282	289	KETAAAKF	7	864.47	6.96889	0.001687	100	3.73165	0.024581
Pa0285317-760	Apo	282	289	KETAAAKF	7	864.47	6.9738	0.021481	1000	3.76837	0.015153
Pa0285317-760	Apo	282	289	KETAAAKF	7	864.47	6.95933	0.002099	10000	3.71966	0.032775
Pa0285317-760	GTP	282	289	KETAAAKF	7	864.47	6.98471	0.025058	0	0	0
Pa0285317-760	GTP	282	289	KETAAAKF	7	864.47	6.99679	0.011711	10	3.76605	0.012843
Pa0285317-760	GTP	282	289	KETAAAKF	7	864.47	6.97597	0.01175	100	3.77649	0.020837
Pa0285317-760	GTP	282	289	KETAAAKF	7	864.47	6.95307	0.009614	1000	3.80861	0.01273
Pa0285317-760	GTP	282	289	KETAAAKF	7	864.47	6.94146	0.004902	10000	3.70876	0.01973
Pa0285317-760	c-di-GMP	282	289	KETAAAKF	7	864.47	6.9127	0.006668	0	0	0
Pa0285317-760	c-di-GMP	282	289	KETAAAKF	7	864.47	6.95207	0.004167	10	3.66737	0.019089
Pa0285317-760	c-di-GMP	282	289	KETAAAKF	7	864.47	6.93539	0.007339	100	3.56449	0.023704
Pa0285317-760	c-di-GMP	282	289	KETAAAKF	7	864.47	6.92533	0.00374	1000	3.40896	0.015095
Pa0285317-760	c-di-GMP	282	289	KETAAAKF	7	864.47	6.91181	0.006716	10000	3.39459	0.049272
Pa0285317-760	GTP/c-di-GMP	282	289	KETAAAKF	7	864.47	6.89913	0.004738	0	0	0
Pa0285317-760	GTP/c-di-GMP	282	289	KETAAAKF	7	864.47	6.92324	0.007056	10	3.76222	0.04167
Pa0285317-760	GTP/c-di-GMP	282	289	KETAAAKF	7	864.47	6.92959	0.011673	100	3.50293	0.0572
Pa0285317-760	GTP/c-di-GMP	282	289	KETAAAKF	7	864.47	6.9039	0.006044	1000	3.45693	0.024464
Pa0285317-760	GTP/c-di-GMP	282	289	KETAAAKF	7	864.47	6.89633	0.010242	10000	3.37401	0.039483
Pa0285317-760	Apo	309	327	DDKSPMGYRGSMKRSENEL	17	2199	8.1434	0.005335	0	0	0
Pa0285317-760	Apo	309	327	DDKSPMGYRGSMKRSENEL	17	2199	8.13984	0.017665	10	1.85574	0.021638
Pa0285317-760	Apo	309	327	DDKSPMGYRGSMKRSENEL	17	2199	8.1081	0.004022	100	2.58819	0.01261
Pa0285317-760	Apo	309	327	DDKSPMGYRGSMKRSENEL	17	2199	8.11197	0.007195	1000	3.26022	0.016234
Pa0285317-760	Apo	309	327	DDKSPMGYRGSMKRSENEL	17	2199	8.09866	0.002204	10000	4.06025	0.036801
Pa0285317-760	GTP	309	327	DDKSPMGYRGSMKRSENEL	17	2199	8.12384	0.012961	0	0	0
Pa0285317-760	GTP	309	327	DDKSPMGYRGSMKRSENEL	17	2199	8.11716	0.003393	10	1.80024	0.027627
Pa0285317-760	GTP	309	327	DDKSPMGYRGSMKRSENEL	17	2199	8.11692	0.013846	100	2.62195	0.026078
Pa0285317-760	GTP	309	327	DDKSPMGYRGSMKRSENEL	17	2199	8.08756	0.00852	1000	3.31381	0.019115
Pa0285317-760	GTP	309	327	DDKSPMGYRGSMKRSENEL	17	2199	8.07495	0.014457	10000	4.1887	0.055536
Pa0285317-760	c-di-GMP	309	327	DDKSPMGYRGSMKRSENEL	17	2199	8.05763	0.00877	0	0	0
Pa0285317-760	c-di-GMP	309	327	DDKSPMGYRGSMKRSENEL	17	2199	8.06376	0.002993	10	1.92114	0.022996
Pa0285317-760	c-di-GMP	309	327	DDKSPMGYRGSMKRSENEL	17	2199	8.06199	0.006816	100	2.584	0.022694
Pa0285317-760	c-di-GMP	309	327	DDKSPMGYRGSMKRSENEL	17	2199	8.04935	0.006391	1000	3.14887	0.065759
Pa0285317-760	c-di-GMP	309	327	DDKSPMGYRGSMKRSENEL	17	2199	8.05804	0.002179	10000	3.98848	0.046691
Pa0285317-760	GTP/c-di-GMP	309	327	DDKSPMGYRGSMKRSENEL	17	2199	8.01745	0.004219	0	0	0
Pa0285317-760	GTP/c-di-GMP	309	327	DDKSPMGYRGSMKRSENEL	17	2199	8.06358	0.003523	10	1.74898	0.082121
Pa0285317-760	GTP/c-di-GMP	309	327	DDKSPMGYRGSMKRSENEL	17	2199	8.0731	0.00813	100	2.6	0.028719
Pa0285317-760	GTP/c-di-GMP	309	327	DDKSPMGYRGSMKRSENEL	17	2199	8.05196	0.002078	1000	3.05354	0.041764
Pa0285317-760	GTP/c-di-GMP	309	327	DDKSPMGYRGSMKRSENEL	17	2199	8.04446	0.003142	10000	3.86758	0.082021
Pa0285317-760	Apo	319	337	SMKRSENELDFLAHHDSLT	18	2229.05	9.59054	0.005951	0	0	0
Pa0285317-760	Apo	319	337	SMKRSENELDFLAHHDSLT	18	2229.05	9.56619	0.022123	10	4.10021	0.058378
Pa0285317-760	Apo	319	337	SMKRSENELDFLAHHDSLT	18	2229.05	9.55645	0.012084	100	4.66881	0.058687
Pa0285317-760	Apo	319	337	SMKRSENELDFLAHHDSLT	18	2229.05	9.56481	0.009695	1000	5.11229	0.047152
Pa0285317-760	Apo	319	337	SMKRSENELDFLAHHDSLT	18	2229.05	9.56498	0.002626	10000	5.29802	0.024716
Pa0285317-760	GTP	319	337	SMKRSENELDFLAHHDSLT	18	2229.05	9.57543	0.006457	0	0	0
Pa0285317-760	GTP	319	337	SMKRSENELDFLAHHDSLT	18	2229.05	9.55216	0.014086	10	0.785889	0.019979
Pa0285317-760	GTP	319	337	SMKRSENELDFLAHHDSLT	18	2229.05	9.57804	0.008169	100	1.46102	0.027119
Pa0285317-760	GTP	319	337	SMKRSENELDFLAHHDSLT	18	2229.05	9.57178	0.016229	1000	2.85291	0.02275
Pa0285317-760	GTP	319	337	SMKRSENELDFLAHHDSLT	18	2229.05	9.54879	0.011464	10000	3.84556	0.061834
Pa0285317-760	c-di-GMP	319	337	SMKRSENELDFLAHHDSLT	18	2229.05	9.55956	0.024911	0	0	0
Pa0285317-760	c-di-GMP	319	337	SMKRSENELDFLAHHDSLT	18	2229.05	9.51034	0.006076	10	4.48535	0.069671
Pa0285317-760	c-di-GMP	319	337	SMKRSENELDFLAHHDSLT	18	2229.05	9.49644	0.003509	100	4.90116	0.044365
Pa0285317-760	c-di-GMP	319	337	SMKRSENELDFLAHHDSLT	18	2229.05	9.50098	0.011088	1000	5.08353	0.03777
Pa0285317-760	c-di-GMP	319	337	SMKRSENELDFLAHHDSLT	18	2229.05	9.47753	0.00622	10000	5.33337	0.047981
Pa0285317-760	GTP/c-di-GMP	319	337	SMKRSENELDFLAHHDSLT	18	2229.05	9.48742	0.021398	0	0	0
Pa0285317-760	GTP/c-di-GMP	319	337	SMKRSENELDFLAHHDSLT	18	2229.05	9.48886	0.004557	10	0.864836	0.012527
Pa0285317-760	GTP/c-di-GMP	319	337	SMKRSENELDFLAHHDSLT	18	2229.05	9.50036	0.007093	100	1.48177	0.036928
Pa0285317-760	GTP/c-di-GMP	319	337	SMKRSENELDFLAHHDSLT	18	2229.05	9.46881	0.005081	1000	2.83042	0.068278
Pa0285317-760	GTP/c-di-GMP	319	337	SMKRSENELDFLAHHDSLT	18	2229.05	9.44134	0.007947	10000	3.82221	0.056871
Pa0285317-760	Apo	322	340	RSENELDFLAHHDSLTGLP	17	2150.04	8.6457	0.005858	0	0	0
Pa0285317-760	Apo	322	340	RSENELDFLAHHDSLTGLP	17	2150.04	8.63101	0.021422	10	4.24612	0.034814
Pa0285317-760	Apo	322	340	RSENELDFLAHHDSLTGLP	17	2150.04	8.60799	0.005085	100	4.83456	0.028061
Pa0285317-760	Apo	322	340	RSENELDFLAHHDSLTGLP	17	2150.04	8.61664	0.007294	1000	4.99391	0.035524
Pa0285317-760	Apo	322	340	RSENELDFLAHHDSLTGLP	17	2150.04	8.60222	0.004164	10000	4.96482	0.032932
Pa0285317-760	GTP	322	340	RSENELDFLAHHDSLTGLP	17	2150.04	8.65375	0.003741	0	0	0
Pa0285317-760	GTP	322	340	RSENELDFLAHHDSLTGLP	17	2150.04	8.64449	0.025576	10	0.948394	0.02329
Pa0285317-760	GTP	322	340	RSENELDFLAHHDSLTGLP	17	2150.04	8.66237	0.019889	100	1.58449	0.030861
Pa0285317-760	GTP	322	340	RSENELDFLAHHDSLTGLP	17	2150.04	8.63767	0.020591	1000	2.96941	0.019915
Pa0285317-760	GTP	322	340	RSENELDFLAHHDSLTGLP	17	2150.04	8.6008	0.006889	10000	3.99508	0.030087
Pa0285317-760	c-di-GMP	322	340	RSENELDFLAHHDSLTGLP	17	2150.04	8.57288	0.009923	0	0	0
Pa0285317-760	c-di-GMP	322	340	RSENELDFLAHHDSLTGLP	17	2150.04	8.566	0.004022	10	3.96904	0.073125
Pa0285317-760	c-di-GMP	322	340	RSENELDFLAHHDSLTGLP	17	2150.04	8.54991	0.007584	100	4.13639	0.071376
Pa0285317-760	c-di-GMP	322	340	RSENELDFLAHHDSLTGLP	17	2150.04	8.54765	0.013418	1000	4.58826	0.01656
Pa0285317-760	c-di-GMP	322	340	RSENELDFLAHHDSLTGLP	17	2150.04	8.53381	0.017673	10000	4.35519	0.041134
Pa0285317-760	GTP/c-di-GMP	322	340	RSENELDFLAHHDSLTGLP	17	2150.04	8.51783	0.013262	0	0	0
Pa0285317-760	GTP/c-di-GMP	322	340	RSENELDFLAHHDSLTGLP	17	2150.04	8.55802	0.014039	10	0.863739	0.026735
Pa0285317-760	GTP/c-di-GMP	322	340	RSENELDFLAHHDSLTGLP	17	2150.04	8.56388	0.020037	100	1.38843	0.023724
Pa0285317-760	GTP/c-di-GMP	322	340	RSENELDFLAHHDSLTGLP	17	2150.04	8.56345	0.00998	1000	2.68728	0.110533
Pa0285317-760	GTP/c-di-GMP	322	340	RSENELDFLAHHDSLTGLP	17	2150.04	8.54919	0.00499	10000	3.49983	0.045613
Pa0285317-760	Apo	328	345	DFLAHHDSLTGLPNRVLL	16	2017.07	9.80292	0.005643	0	0	0
Pa0285317-760	Apo	328	345	DFLAHHDSLTGLPNRVLL	16	2017.07	9.7972	0.020668	10	4.94782	0.022195
Pa0285317-760	Apo	328	345	DFLAHHDSLTGLPNRVLL	16	2017.07	9.7924	0.008391	100	6.50512	0.016985
Pa0285317-760	Apo	328	345	DFLAHHDSLTGLPNRVLL	16	2017.07	9.80078	0.002029	1000	7.41054	0.021909
Pa0285317-760	Apo	328	345	DFLAHHDSLTGLPNRVLL	16	2017.07	9.80435	0.005808	10000	7.29669	0.067828
Pa0285317-760	GTP	328	345	DFLAHHDSLTGLPNRVLL	16	2017.07	9.79501	0.041306	0	0	0
Pa0285317-760	GTP	328	345	DFLAHHDSLTGLPNRVLL	16	2017.07	9.77828	0.014412	10	3.48308	0.046842
Pa0285317-760	GTP	328	345	DFLAHHDSLTGLPNRVLL	16	2017.07	9.80905	0.007999	100	5.35334	0.04212
Pa0285317-760	GTP	328	345	DFLAHHDSLTGLPNRVLL	16	2017.07	9.80414	0.01809	1000	6.98885	0.039094
Pa0285317-760	GTP	328	345	DFLAHHDSLTGLPNRVLL	16	2017.07	9.78396	0.010434	10000	7.49688	0.053678
Pa0285317-760	c-di-GMP	328	345	DFLAHHDSLTGLPNRVLL	16	2017.07	9.79323	0.025763	0	0	0
Pa0285317-760	c-di-GMP	328	345	DFLAHHDSLTGLPNRVLL	16	2017.07	9.74624	0.003536	10	5.22504	0.054403
Pa0285317-760	c-di-GMP	328	345	DFLAHHDSLTGLPNRVLL	16	2017.07	9.74036	0.003415	100	6.58221	0.023658
Pa0285317-760	c-di-GMP	328	345	DFLAHHDSLTGLPNRVLL	16	2017.07	9.73819	0.007715	1000	7.36011	0.017948
Pa0285317-760	c-di-GMP	328	345	DFLAHHDSLTGLPNRVLL	16	2017.07	9.72273	0.008153	10000	7.29601	0.043476
Pa0285317-760	GTP/c-di-GMP	328	345	DFLAHHDSLTGLPNRVLL	16	2017.07	9.7251	0.029687	0	0	0
Pa0285317-760	GTP/c-di-GMP	328	345	DFLAHHDSLTGLPNRVLL	16	2017.07	9.72463	0.002531	10	3.81013	0.039932
Pa0285317-760	GTP/c-di-GMP	328	345	DFLAHHDSLTGLPNRVLL	16	2017.07	9.74114	0.006553	100	5.54595	0.040462
Pa0285317-760	GTP/c-di-GMP	328	345	DFLAHHDSLTGLPNRVLL	16	2017.07	9.71113	0.001475	1000	7.02421	0.110424
Pa0285317-760	GTP/c-di-GMP	328	345	DFLAHHDSLTGLPNRVLL	16	2017.07	9.67577	0.00805	10000	7.44713	0.025659
Pa0285317-760	Apo	329	344	FLAHHDSLTGLPNRVL	14	1788.96	8.837	0.006096	0	0	0
Pa0285317-760	Apo	329	344	FLAHHDSLTGLPNRVL	14	1788.96	8.82362	0.022507	10	4.04951	0.021902
Pa0285317-760	Apo	329	344	FLAHHDSLTGLPNRVL	14	1788.96	8.80529	0.006416	100	5.37675	0.025787
Pa0285317-760	Apo	329	344	FLAHHDSLTGLPNRVL	14	1788.96	8.81185	0.005691	1000	5.75601	0.029807
Pa0285317-760	Apo	329	344	FLAHHDSLTGLPNRVL	14	1788.96	8.80072	0.00272	10000	5.6674	0.035697
Pa0285317-760	GTP	329	344	FLAHHDSLTGLPNRVL	14	1788.96	8.8182	0.012505	0	0	0
Pa0285317-760	GTP	329	344	FLAHHDSLTGLPNRVL	14	1788.96	8.80673	0.011815	10	2.65398	0.033857
Pa0285317-760	GTP	329	344	FLAHHDSLTGLPNRVL	14	1788.96	8.82272	0.008536	100	4.47654	0.030394
Pa0285317-760	GTP	329	344	FLAHHDSLTGLPNRVL	14	1788.96	8.80267	0.003457	1000	5.76846	0.017936
Pa0285317-760	GTP	329	344	FLAHHDSLTGLPNRVL	14	1788.96	8.76862	0.010701	10000	5.8922	0.064631
Pa0285317-760	c-di-GMP	329	344	FLAHHDSLTGLPNRVL	14	1788.96	8.77002	0.013595	0	0	0
Pa0285317-760	c-di-GMP	329	344	FLAHHDSLTGLPNRVL	14	1788.96	8.76411	0.00502	10	4.04941	0.070105
Pa0285317-760	c-di-GMP	329	344	FLAHHDSLTGLPNRVL	14	1788.96	8.7481	0.009336	100	5.11294	0.088531
Pa0285317-760	c-di-GMP	329	344	FLAHHDSLTGLPNRVL	14	1788.96	8.74969	0.009689	1000	5.59749	0.039462
Pa0285317-760	c-di-GMP	329	344	FLAHHDSLTGLPNRVL	14	1788.96	8.72523	0.014141	10000	5.43448	0.055516
Pa0285317-760	GTP/c-di-GMP	329	344	FLAHHDSLTGLPNRVL	14	1788.96	8.70217	0.02051	0	0	0
Pa0285317-760	GTP/c-di-GMP	329	344	FLAHHDSLTGLPNRVL	14	1788.96	8.72751	0.004396	10	2.6892	0.029468
Pa0285317-760	GTP/c-di-GMP	329	344	FLAHHDSLTGLPNRVL	14	1788.96	8.73523	0.00719	100	4.48088	0.044059
Pa0285317-760	GTP/c-di-GMP	329	344	FLAHHDSLTGLPNRVL	14	1788.96	8.73461	0.005746	1000	5.57643	0.118541
Pa0285317-760	GTP/c-di-GMP	329	344	FLAHHDSLTGLPNRVL	14	1788.96	8.72478	0.001488	10000	5.53411	0.022836
Pa0285317-760	Apo	330	344	LAHHDSLTGLPNRVL	13	1641.89	8.59296	0.00505	0	0	0
Pa0285317-760	Apo	330	344	LAHHDSLTGLPNRVL	13	1641.89	8.573	0.016263	10	3.61859	0.015032
Pa0285317-760	Apo	330	344	LAHHDSLTGLPNRVL	13	1641.89	8.55221	0.005944	100	4.91033	0.019776
Pa0285317-760	Apo	330	344	LAHHDSLTGLPNRVL	13	1641.89	8.55818	0.007504	1000	5.29727	0.022437
Pa0285317-760	Apo	330	344	LAHHDSLTGLPNRVL	13	1641.89	8.54557	0.004928	10000	5.20911	0.026739
Pa0285317-760	GTP	330	344	LAHHDSLTGLPNRVL	13	1641.89	8.56931	0.012379	0	0	0
Pa0285317-760	GTP	330	344	LAHHDSLTGLPNRVL	13	1641.89	8.55582	0.007269	10	2.14679	0.0293
Pa0285317-760	GTP	330	344	LAHHDSLTGLPNRVL	13	1641.89	8.56541	0.009875	100	3.90398	0.01854
Pa0285317-760	GTP	330	344	LAHHDSLTGLPNRVL	13	1641.89	8.54166	0.006381	1000	5.21396	0.015415
Pa0285317-760	GTP	330	344	LAHHDSLTGLPNRVL	13	1641.89	8.51459	0.016988	10000	5.31889	0.022531
Pa0285317-760	c-di-GMP	330	344	LAHHDSLTGLPNRVL	13	1641.89	8.49554	0.006496	0	0	0
Pa0285317-760	c-di-GMP	330	344	LAHHDSLTGLPNRVL	13	1641.89	8.50593	0.004936	10	3.77126	0.039644
Pa0285317-760	c-di-GMP	330	344	LAHHDSLTGLPNRVL	13	1641.89	8.48287	0.007801	100	4.75978	0.046674
Pa0285317-760	c-di-GMP	330	344	LAHHDSLTGLPNRVL	13	1641.89	8.48665	0.012728	1000	5.22869	0.021107
Pa0285317-760	c-di-GMP	330	344	LAHHDSLTGLPNRVL	13	1641.89	8.4802	0.00535	10000	5.11736	0.046109
Pa0285317-760	GTP/c-di-GMP	330	344	LAHHDSLTGLPNRVL	13	1641.89	8.43484	0.021686	0	0	0
Pa0285317-760	GTP/c-di-GMP	330	344	LAHHDSLTGLPNRVL	13	1641.89	8.48582	0.011891	10	2.30315	0.040796
Pa0285317-760	GTP/c-di-GMP	330	344	LAHHDSLTGLPNRVL	13	1641.89	8.49488	0.018551	100	4.05184	0.029086
Pa0285317-760	GTP/c-di-GMP	330	344	LAHHDSLTGLPNRVL	13	1641.89	8.48716	0.005853	1000	5.14851	0.077316
Pa0285317-760	GTP/c-di-GMP	330	344	LAHHDSLTGLPNRVL	13	1641.89	8.47592	0.00865	10000	5.159	0.042136
Pa0285317-760	Apo	330	345	LAHHDSLTGLPNRVLL	14	1754.98	9.13408	0.008099	0	0	0
Pa0285317-760	Apo	330	345	LAHHDSLTGLPNRVLL	14	1754.98	9.13392	0.023481	10	3.69378	0.018877
Pa0285317-760	Apo	330	345	LAHHDSLTGLPNRVLL	14	1754.98	9.11763	0.005737	100	5.24683	0.021788
Pa0285317-760	Apo	330	345	LAHHDSLTGLPNRVLL	14	1754.98	9.12354	0.004402	1000	6.13721	0.019529
Pa0285317-760	Apo	330	345	LAHHDSLTGLPNRVLL	14	1754.98	9.11799	0.003953	10000	6.04071	0.032445
Pa0285317-760	GTP	330	345	LAHHDSLTGLPNRVLL	14	1754.98	9.1203	0.010336	0	0	0
Pa0285317-760	GTP	330	345	LAHHDSLTGLPNRVLL	14	1754.98	9.11669	0.014412	10	2.145	0.022334
Pa0285317-760	GTP	330	345	LAHHDSLTGLPNRVLL	14	1754.98	9.13557	0.007959	100	3.95133	0.024901
Pa0285317-760	GTP	330	345	LAHHDSLTGLPNRVLL	14	1754.98	9.123	0.006819	1000	5.60478	0.019518
Pa0285317-760	GTP	330	345	LAHHDSLTGLPNRVLL	14	1754.98	9.08576	0.007518	10000	6.09399	0.026585
Pa0285317-760	c-di-GMP	330	345	LAHHDSLTGLPNRVLL	14	1754.98	9.08409	0.015343	0	0	0
Pa0285317-760	c-di-GMP	330	345	LAHHDSLTGLPNRVLL	14	1754.98	9.07048	0.004028	10	3.81835	0.030595
Pa0285317-760	c-di-GMP	330	345	LAHHDSLTGLPNRVLL	14	1754.98	9.06165	0.006844	100	5.02903	0.040658
Pa0285317-760	c-di-GMP	330	345	LAHHDSLTGLPNRVLL	14	1754.98	9.06333	0.009249	1000	5.94292	0.024359
Pa0285317-760	c-di-GMP	330	345	LAHHDSLTGLPNRVLL	14	1754.98	9.03025	0.006318	10000	5.84217	0.02912
Pa0285317-760	GTP/c-di-GMP	330	345	LAHHDSLTGLPNRVLL	14	1754.98	9.01278	0.025737	0	0	0
Pa0285317-760	GTP/c-di-GMP	330	345	LAHHDSLTGLPNRVLL	14	1754.98	9.03499	0.002319	10	2.37729	0.025679
Pa0285317-760	GTP/c-di-GMP	330	345	LAHHDSLTGLPNRVLL	14	1754.98	9.04415	0.005773	100	4.08942	0.023665
Pa0285317-760	GTP/c-di-GMP	330	345	LAHHDSLTGLPNRVLL	14	1754.98	9.02103	0.004059	1000	5.55137	0.10989
Pa0285317-760	GTP/c-di-GMP	330	345	LAHHDSLTGLPNRVLL	14	1754.98	9.01714	0.011914	10000	5.90609	0.025479
Pa0285317-760	Apo	337	344	TGLPNRVL	6	868.513	8.6112	0.007104	0	0	0
Pa0285317-760	Apo	337	344	TGLPNRVL	6	868.513	8.59481	0.019368	10	2.28421	0.021973
Pa0285317-760	Apo	337	344	TGLPNRVL	6	868.513	8.57188	0.005457	100	3.48051	0.014908
Pa0285317-760	Apo	337	344	TGLPNRVL	6	868.513	8.57698	0.005507	1000	3.84783	0.012446
Pa0285317-760	Apo	337	344	TGLPNRVL	6	868.513	8.5678	0.001647	10000	3.80597	0.019385
Pa0285317-760	GTP	337	344	TGLPNRVL	6	868.513	8.58704	0.013716	0	0	0
Pa0285317-760	GTP	337	344	TGLPNRVL	6	868.513	8.5692	0.004971	10	1.42727	0.012278
Pa0285317-760	GTP	337	344	TGLPNRVL	6	868.513	8.57934	0.010553	100	2.55093	0.018846
Pa0285317-760	GTP	337	344	TGLPNRVL	6	868.513	8.55383	0.004821	1000	3.6781	0.010799
Pa0285317-760	GTP	337	344	TGLPNRVL	6	868.513	8.53157	0.018022	10000	3.80673	0.016725
Pa0285317-760	c-di-GMP	337	344	TGLPNRVL	6	868.513	8.52452	0.01235	0	0	0
Pa0285317-760	c-di-GMP	337	344	TGLPNRVL	6	868.513	8.52732	0.003816	10	2.30761	0.023383
Pa0285317-760	c-di-GMP	337	344	TGLPNRVL	6	868.513	8.50375	0.003642	100	3.39017	0.017847
Pa0285317-760	c-di-GMP	337	344	TGLPNRVL	6	868.513	8.50206	0.012033	1000	3.76099	0.013204
Pa0285317-760	c-di-GMP	337	344	TGLPNRVL	6	868.513	8.50165	0.006674	10000	3.72026	0.032119
Pa0285317-760	GTP/c-di-GMP	337	344	TGLPNRVL	6	868.513	8.45722	0.02112	0	0	0
Pa0285317-760	GTP/c-di-GMP	337	344	TGLPNRVL	6	868.513	8.51109	0.008572	10	1.5195	0.013161
Pa0285317-760	GTP/c-di-GMP	337	344	TGLPNRVL	6	868.513	8.52043	0.015433	100	2.60464	0.024259
Pa0285317-760	GTP/c-di-GMP	337	344	TGLPNRVL	6	868.513	8.5055	0.004635	1000	3.6652	0.060897
Pa0285317-760	GTP/c-di-GMP	337	344	TGLPNRVL	6	868.513	8.49368	0.007886	10000	3.71769	0.024611
Pa0285317-760	Apo	337	345	TGLPNRVLL	7	981.597	9.47188	0.008274	0	0	0
Pa0285317-760	Apo	337	345	TGLPNRVLL	7	981.597	9.46617	0.024618	10	2.25356	0.020108
Pa0285317-760	Apo	337	345	TGLPNRVLL	7	981.597	9.45159	0.010407	100	3.70493	0.025386
Pa0285317-760	Apo	337	345	TGLPNRVLL	7	981.597	9.4579	0.00899	1000	4.5782	0.015037
Pa0285317-760	Apo	337	345	TGLPNRVLL	7	981.597	9.45442	0.00407	10000	4.54203	0.020214
Pa0285317-760	GTP	337	345	TGLPNRVLL	7	981.597	9.44809	0.013963	0	0	0
Pa0285317-760	GTP	337	345	TGLPNRVLL	7	981.597	9.43976	0.009909	10	1.34739	0.021834
Pa0285317-760	GTP	337	345	TGLPNRVLL	7	981.597	9.45969	0.006715	100	2.53573	0.015745
Pa0285317-760	GTP	337	345	TGLPNRVLL	7	981.597	9.45361	0.009229	1000	3.97359	0.008255
Pa0285317-760	GTP	337	345	TGLPNRVLL	7	981.597	9.42358	0.004434	10000	4.55254	0.016169
Pa0285317-760	c-di-GMP	337	345	TGLPNRVLL	7	981.597	9.4235	0.02119	0	0	0
Pa0285317-760	c-di-GMP	337	345	TGLPNRVLL	7	981.597	9.40436	0.002697	10	2.35062	0.020991
Pa0285317-760	c-di-GMP	337	345	TGLPNRVLL	7	981.597	9.38915	0.004269	100	3.6544	0.034863
Pa0285317-760	c-di-GMP	337	345	TGLPNRVLL	7	981.597	9.39402	0.010005	1000	4.51811	0.019708
Pa0285317-760	c-di-GMP	337	345	TGLPNRVLL	7	981.597	9.37042	0.005096	10000	4.46031	0.03716
Pa0285317-760	GTP/c-di-GMP	337	345	TGLPNRVLL	7	981.597	9.34941	0.028208	0	0	0
Pa0285317-760	GTP/c-di-GMP	337	345	TGLPNRVLL	7	981.597	9.37101	0.002809	10	1.47303	0.013736
Pa0285317-760	GTP/c-di-GMP	337	345	TGLPNRVLL	7	981.597	9.38014	0.006325	100	2.6489	0.01693
Pa0285317-760	GTP/c-di-GMP	337	345	TGLPNRVLL	7	981.597	9.35221	0.001771	1000	4.02606	0.104765
Pa0285317-760	GTP/c-di-GMP	337	345	TGLPNRVLL	7	981.597	9.34076	0.011322	10000	4.48077	0.019283
Pa0285317-760	Apo	339	344	LPNRVL	4	710.443	9.13321	0.00751	0	0	0
Pa0285317-760	Apo	339	344	LPNRVL	4	710.443	9.13139	0.025283	10	1.45742	0.028545
Pa0285317-760	Apo	339	344	LPNRVL	4	710.443	9.11646	0.007804	100	2.24121	0.023659
Pa0285317-760	Apo	339	344	LPNRVL	4	710.443	9.12254	0.005099	1000	2.77074	0.012417
Pa0285317-760	Apo	339	344	LPNRVL	4	710.443	9.11553	0.004475	10000	2.78987	0.028777
Pa0285317-760	GTP	339	344	LPNRVL	4	710.443	9.11546	0.010843	0	0	0
Pa0285317-760	GTP	339	344	LPNRVL	4	710.443	9.11759	0.012418	10	0.926034	0.022795
Pa0285317-760	GTP	339	344	LPNRVL	4	710.443	9.13466	0.007103	100	1.76138	0.020864
Pa0285317-760	GTP	339	344	LPNRVL	4	710.443	9.12423	0.007296	1000	2.55963	0.009911
Pa0285317-760	GTP	339	344	LPNRVL	4	710.443	9.08557	0.007787	10000	2.72975	0.029968
Pa0285317-760	c-di-GMP	339	344	LPNRVL	4	710.443	9.08241	0.016798	0	0	0
Pa0285317-760	c-di-GMP	339	344	LPNRVL	4	710.443	9.07077	0.004755	10	1.51002	0.027088
Pa0285317-760	c-di-GMP	339	344	LPNRVL	4	710.443	9.06253	0.005804	100	2.2072	0.025987
Pa0285317-760	c-di-GMP	339	344	LPNRVL	4	710.443	9.06265	0.010103	1000	2.64429	0.019979
Pa0285317-760	c-di-GMP	339	344	LPNRVL	4	710.443	9.03005	0.007371	10000	2.64949	0.027075
Pa0285317-760	GTP/c-di-GMP	339	344	LPNRVL	4	710.443	9.00928	0.024342	0	0	0
Pa0285317-760	GTP/c-di-GMP	339	344	LPNRVL	4	710.443	9.03672	0.003374	10	0.979003	0.017163
Pa0285317-760	GTP/c-di-GMP	339	344	LPNRVL	4	710.443	9.04771	0.005624	100	1.77012	0.007279
Pa0285317-760	GTP/c-di-GMP	339	344	LPNRVL	4	710.443	9.02271	0.003746	1000	2.45603	0.044906
Pa0285317-760	GTP/c-di-GMP	339	344	LPNRVL	4	710.443	9.01666	0.013821	10000	2.66848	0.020318
Pa0285317-760	Apo	345	351	LRERIEQ	6	942.524	6.71124	0.003328	0	0	0
Pa0285317-760	Apo	345	351	LRERIEQ	6	942.524	6.70677	0.025853	10	0.123474	0.017568
Pa0285317-760	Apo	345	351	LRERIEQ	6	942.524	6.65228	0.006872	100	0.203234	0.015539
Pa0285317-760	Apo	345	351	LRERIEQ	6	942.524	6.64438	0.021308	1000	0.966353	0.02496
Pa0285317-760	Apo	345	351	LRERIEQ	6	942.524	6.63073	0.002167	10000	2.79973	0.01533
Pa0285317-760	GTP	345	351	LRERIEQ	6	942.524	6.67812	0.029765	0	0	0
Pa0285317-760	GTP	345	351	LRERIEQ	6	942.524	6.67235	0.027038	10	0.11869	0.021024
Pa0285317-760	GTP	345	351	LRERIEQ	6	942.524	6.65799	0.013273	100	0.133155	0.008647
Pa0285317-760	GTP	345	351	LRERIEQ	6	942.524	6.62652	0.005432	1000	0.444223	0.009865
Pa0285317-760	GTP	345	351	LRERIEQ	6	942.524	6.61869	0.004176	10000	1.73535	0.028288
Pa0285317-760	c-di-GMP	345	351	LRERIEQ	6	942.524	6.6006	0.008854	0	0	0
Pa0285317-760	c-di-GMP	345	351	LRERIEQ	6	942.524	6.61508	0.0058	10	0.159966	0.016196
Pa0285317-760	c-di-GMP	345	351	LRERIEQ	6	942.524	6.60686	0.004707	100	0.199261	0.020473
Pa0285317-760	c-di-GMP	345	351	LRERIEQ	6	942.524	6.59313	0.002081	1000	1.05338	0.064943
Pa0285317-760	c-di-GMP	345	351	LRERIEQ	6	942.524	6.57528	0.004213	10000	2.11791	0.034374
Pa0285317-760	GTP/c-di-GMP	345	351	LRERIEQ	6	942.524	6.58444	0.004377	0	0	0
Pa0285317-760	GTP/c-di-GMP	345	351	LRERIEQ	6	942.524	6.59976	0.002238	10	0.125569	0.009712
Pa0285317-760	GTP/c-di-GMP	345	351	LRERIEQ	6	942.524	6.60122	0.009245	100	0.114714	0.010686
Pa0285317-760	GTP/c-di-GMP	345	351	LRERIEQ	6	942.524	6.57696	0.002992	1000	0.379807	0.041141
Pa0285317-760	GTP/c-di-GMP	345	351	LRERIEQ	6	942.524	6.56974	0.004938	10000	1.43442	0.067569
Pa0285317-760	Apo	346	363	RERIEQALENGKDRTVAG	17	2041.07	7.60231	0.003847	0	0	0
Pa0285317-760	Apo	346	363	RERIEQALENGKDRTVAG	17	2041.07	7.58505	0.015531	10	4.13486	0.018528
Pa0285317-760	Apo	346	363	RERIEQALENGKDRTVAG	17	2041.07	7.52487	0.003461	100	4.45504	0.016759
Pa0285317-760	Apo	346	363	RERIEQALENGKDRTVAG	17	2041.07	7.51764	0.006827	1000	6.13377	0.017397
Pa0285317-760	Apo	346	363	RERIEQALENGKDRTVAG	17	2041.07	7.49442	0.004133	10000	8.54662	0.041784
Pa0285317-760	GTP	346	363	RERIEQALENGKDRTVAG	17	2041.07	7.59017	0.007087	0	0	0
Pa0285317-760	GTP	346	363	RERIEQALENGKDRTVAG	17	2041.07	7.5706	0.004633	10	4.15687	0.023527
Pa0285317-760	GTP	346	363	RERIEQALENGKDRTVAG	17	2041.07	7.54983	0.010616	100	4.40807	0.026719
Pa0285317-760	GTP	346	363	RERIEQALENGKDRTVAG	17	2041.07	7.52897	0.010228	1000	5.67569	0.021237
Pa0285317-760	GTP	346	363	RERIEQALENGKDRTVAG	17	2041.07	7.51278	0.010411	10000	7.2848	0.028333
Pa0285317-760	c-di-GMP	346	363	RERIEQALENGKDRTVAG	17	2041.07	7.48219	0.007496	0	0	0
Pa0285317-760	c-di-GMP	346	363	RERIEQALENGKDRTVAG	17	2041.07	7.49344	0.005124	10	4.53089	0.047682
Pa0285317-760	c-di-GMP	346	363	RERIEQALENGKDRTVAG	17	2041.07	7.50607	0.005483	100	4.72143	0.04266
Pa0285317-760	c-di-GMP	346	363	RERIEQALENGKDRTVAG	17	2041.07	7.48396	0.015394	1000	6.71349	0.123894
Pa0285317-760	c-di-GMP	346	363	RERIEQALENGKDRTVAG	17	2041.07	7.47248	0.003055	10000	8.45823	0.062419
Pa0285317-760	GTP/c-di-GMP	346	363	RERIEQALENGKDRTVAG	17	2041.07	7.48657	0.022979	0	0	0
Pa0285317-760	GTP/c-di-GMP	346	363	RERIEQALENGKDRTVAG	17	2041.07	7.51137	0.008221	10	4.379	0.044957
Pa0285317-760	GTP/c-di-GMP	346	363	RERIEQALENGKDRTVAG	17	2041.07	7.51739	0.017953	100	4.42999	0.014483
Pa0285317-760	GTP/c-di-GMP	346	363	RERIEQALENGKDRTVAG	17	2041.07	7.49447	0.004797	1000	5.60675	0.136342
Pa0285317-760	GTP/c-di-GMP	346	363	RERIEQALENGKDRTVAG	17	2041.07	7.48055	0.001917	10000	7.24851	0.049853
Pa0285317-760	Apo	346	366	RERIEQALENGKDRTVAGALL	20	2338.27	8.83832	0.003941	0	0	0
Pa0285317-760	Apo	346	366	RERIEQALENGKDRTVAGALL	20	2338.27	8.54461	0.017211	10	4.07906	0.033863
Pa0285317-760	Apo	346	366	RERIEQALENGKDRTVAGALL	20	2338.27	8.53008	0.004615	100	4.43832	0.045975
Pa0285317-760	Apo	346	366	RERIEQALENGKDRTVAGALL	20	2338.27	8.73459	0.110747	1000	5.91594	0.171723
Pa0285317-760	Apo	346	366	RERIEQALENGKDRTVAGALL	20	2338.27	8.78275	0.002619	10000	8.35559	0.087838
Pa0285317-760	GTP	346	366	RERIEQALENGKDRTVAGALL	20	2338.27	8.82818	0.009499	0	0	0
Pa0285317-760	GTP	346	366	RERIEQALENGKDRTVAGALL	20	2338.27	8.8031	0.014539	10	4.01464	0.140686
Pa0285317-760	GTP	346	366	RERIEQALENGKDRTVAGALL	20	2338.27	8.79537	0.0124	100	4.20721	0.158119
Pa0285317-760	GTP	346	366	RERIEQALENGKDRTVAGALL	20	2338.27	8.74171	0.10228	1000	5.54833	0.231492
Pa0285317-760	GTP	346	366	RERIEQALENGKDRTVAGALL	20	2338.27	8.75932	0.006925	10000	6.99528	0.142355
Pa0285317-760	c-di-GMP	346	366	RERIEQALENGKDRTVAGALL	20	2338.27	8.77464	0.015336	0	0	0
Pa0285317-760	c-di-GMP	346	366	RERIEQALENGKDRTVAGALL	20	2338.27	8.74226	0.015527	10	4.24033	0.123236
Pa0285317-760	c-di-GMP	346	366	RERIEQALENGKDRTVAGALL	20	2338.27	8.73686	0.009255	100	4.45053	0.105117
Pa0285317-760	c-di-GMP	346	366	RERIEQALENGKDRTVAGALL	20	2338.27	8.45465	0.011576	1000	7.1758	0.152681
Pa0285317-760	c-di-GMP	346	366	RERIEQALENGKDRTVAGALL	20	2338.27	8.64024	0.114492	10000	8.48829	0.275457
Pa0285317-760	GTP/c-di-GMP	346	366	RERIEQALENGKDRTVAGALL	20	2338.27	8.7109	0.02031	0	0	0
Pa0285317-760	GTP/c-di-GMP	346	366	RERIEQALENGKDRTVAGALL	20	2338.27	8.71982	0.00596	10	3.95625	0.026886
Pa0285317-760	GTP/c-di-GMP	346	366	RERIEQALENGKDRTVAGALL	20	2338.27	8.58051	0.120755	100	4.17999	0.187692
Pa0285317-760	GTP/c-di-GMP	346	366	RERIEQALENGKDRTVAGALL	20	2338.27	8.72652	0.005058	1000	5.29075	0.148166
Pa0285317-760	GTP/c-di-GMP	346	366	RERIEQALENGKDRTVAGALL	20	2338.27	8.71631	0.001259	10000	6.86745	0.087533
Pa0285317-760	Apo	348	364	RIEQALENGKDRTVAGA	16	1826.96	7.40959	0.003044	0	0	0
Pa0285317-760	Apo	348	364	RIEQALENGKDRTVAGA	16	1826.96	7.40025	0.013861	10	4.2257	0.041137
Pa0285317-760	Apo	348	364	RIEQALENGKDRTVAGA	16	1826.96	7.32043	0.00482	100	4.54903	0.012605
Pa0285317-760	Apo	348	364	RIEQALENGKDRTVAGA	16	1826.96	7.30536	0.01541	1000	6.2376	0.050245
Pa0285317-760	Apo	348	364	RIEQALENGKDRTVAGA	16	1826.96	7.28475	0.005773	10000	8.15156	0.02957
Pa0285317-760	GTP	348	364	RIEQALENGKDRTVAGA	16	1826.96	7.37758	0.013326	0	0	0
Pa0285317-760	GTP	348	364	RIEQALENGKDRTVAGA	16	1826.96	7.36873	0.007777	10	4.18864	0.044929
Pa0285317-760	GTP	348	364	RIEQALENGKDRTVAGA	16	1826.96	7.34872	0.017974	100	4.42586	0.028709
Pa0285317-760	GTP	348	364	RIEQALENGKDRTVAGA	16	1826.96	7.31957	0.019542	1000	5.66763	0.032309
Pa0285317-760	GTP	348	364	RIEQALENGKDRTVAGA	16	1826.96	7.29759	0.016244	10000	7.03078	0.044349
Pa0285317-760	c-di-GMP	348	364	RIEQALENGKDRTVAGA	16	1826.96	7.2791	0.008446	0	0	0
Pa0285317-760	c-di-GMP	348	364	RIEQALENGKDRTVAGA	16	1826.96	7.29349	0.007793	10	4.64318	0.050733
Pa0285317-760	c-di-GMP	348	364	RIEQALENGKDRTVAGA	16	1826.96	7.29196	0.003249	100	4.75762	0.087055
Pa0285317-760	c-di-GMP	348	364	RIEQALENGKDRTVAGA	16	1826.96	7.27332	0.008736	1000	6.62424	0.105885
Pa0285317-760	c-di-GMP	348	364	RIEQALENGKDRTVAGA	16	1826.96	7.264	0.005265	10000	8.00214	0.087884
Pa0285317-760	GTP/c-di-GMP	348	364	RIEQALENGKDRTVAGA	16	1826.96	7.28386	0.019845	0	0	0
Pa0285317-760	GTP/c-di-GMP	348	364	RIEQALENGKDRTVAGA	16	1826.96	7.2895	0.005967	10	4.42404	0.037538
Pa0285317-760	GTP/c-di-GMP	348	364	RIEQALENGKDRTVAGA	16	1826.96	7.29553	0.012319	100	4.48864	0.021844
Pa0285317-760	GTP/c-di-GMP	348	364	RIEQALENGKDRTVAGA	16	1826.96	7.27583	0.005116	1000	5.64137	0.119338
Pa0285317-760	GTP/c-di-GMP	348	364	RIEQALENGKDRTVAGA	16	1826.96	7.27031	0.003556	10000	7.00801	0.06587
Pa0285317-760	Apo	348	365	RIEQALENGKDRTVAGAL	17	1940.04	8.16825	0.006473	0	0	0
Pa0285317-760	Apo	348	365	RIEQALENGKDRTVAGAL	17	1940.04	8.14869	0.016494	10	3.55928	0.032207
Pa0285317-760	Apo	348	365	RIEQALENGKDRTVAGAL	17	1940.04	8.11482	0.004056	100	3.88121	0.041877
Pa0285317-760	Apo	348	365	RIEQALENGKDRTVAGAL	17	1940.04	8.11425	0.006754	1000	5.50176	0.031998
Pa0285317-760	Apo	348	365	RIEQALENGKDRTVAGAL	17	1940.04	8.09621	0.002279	10000	7.4529	0.03615
Pa0285317-760	GTP	348	365	RIEQALENGKDRTVAGAL	17	1940.04	8.1435	0.014584	0	0	0
Pa0285317-760	GTP	348	365	RIEQALENGKDRTVAGAL	17	1940.04	8.12168	0.001657	10	3.61964	0.043929
Pa0285317-760	GTP	348	365	RIEQALENGKDRTVAGAL	17	1940.04	8.12149	0.014105	100	3.86786	0.032505
Pa0285317-760	GTP	348	365	RIEQALENGKDRTVAGAL	17	1940.04	8.08846	0.009532	1000	5.08702	0.025493
Pa0285317-760	GTP	348	365	RIEQALENGKDRTVAGAL	17	1940.04	8.07391	0.01515	10000	6.34879	0.041196
Pa0285317-760	c-di-GMP	348	365	RIEQALENGKDRTVAGAL	17	1940.04	8.07757	0.009089	0	0	0
Pa0285317-760	c-di-GMP	348	365	RIEQALENGKDRTVAGAL	17	1940.04	8.06802	0.00496	10	3.90662	0.088913
Pa0285317-760	c-di-GMP	348	365	RIEQALENGKDRTVAGAL	17	1940.04	8.06604	0.005807	100	4.16673	0.086123
Pa0285317-760	c-di-GMP	348	365	RIEQALENGKDRTVAGAL	17	1940.04	8.05387	0.007771	1000	6.07318	0.108606
Pa0285317-760	c-di-GMP	348	365	RIEQALENGKDRTVAGAL	17	1940.04	8.05579	0.004864	10000	7.45868	0.048049
Pa0285317-760	GTP/c-di-GMP	348	365	RIEQALENGKDRTVAGAL	17	1940.04	8.03531	0.005822	0	0	0
Pa0285317-760	GTP/c-di-GMP	348	365	RIEQALENGKDRTVAGAL	17	1940.04	8.06819	0.004724	10	3.80481	0.028292
Pa0285317-760	GTP/c-di-GMP	348	365	RIEQALENGKDRTVAGAL	17	1940.04	8.07903	0.009753	100	3.82661	0.033271
Pa0285317-760	GTP/c-di-GMP	348	365	RIEQALENGKDRTVAGAL	17	1940.04	8.05532	0.002018	1000	5.02191	0.14112
Pa0285317-760	GTP/c-di-GMP	348	365	RIEQALENGKDRTVAGAL	17	1940.04	8.04774	0.004589	10000	6.31942	0.051785
Pa0285317-760	Apo	348	366	RIEQALENGKDRTVAGALL	18	2053.13	8.80991	0.011206	0	0	0
Pa0285317-760	Apo	348	366	RIEQALENGKDRTVAGALL	18	2053.13	8.79936	0.022898	10	3.36877	0.036289
Pa0285317-760	Apo	348	366	RIEQALENGKDRTVAGALL	18	2053.13	8.78197	0.008034	100	3.70494	0.036901
Pa0285317-760	Apo	348	366	RIEQALENGKDRTVAGALL	18	2053.13	8.78481	0.006531	1000	5.19822	0.037036
Pa0285317-760	Apo	348	366	RIEQALENGKDRTVAGALL	18	2053.13	8.77114	0.002773	10000	7.22201	0.062967
Pa0285317-760	GTP	348	366	RIEQALENGKDRTVAGALL	18	2053.13	8.78729	0.010119	0	0	0
Pa0285317-760	GTP	348	366	RIEQALENGKDRTVAGALL	18	2053.13	8.77648	0.012263	10	3.54035	0.034777
Pa0285317-760	GTP	348	366	RIEQALENGKDRTVAGALL	18	2053.13	8.79515	0.011166	100	3.73796	0.029253
Pa0285317-760	GTP	348	366	RIEQALENGKDRTVAGALL	18	2053.13	8.77357	0.004052	1000	4.8585	0.023915
Pa0285317-760	GTP	348	366	RIEQALENGKDRTVAGALL	18	2053.13	8.7402	0.007133	10000	6.22255	0.026824
Pa0285317-760	c-di-GMP	348	366	RIEQALENGKDRTVAGALL	18	2053.13	8.7362	0.009671	0	0	0
Pa0285317-760	c-di-GMP	348	366	RIEQALENGKDRTVAGALL	18	2053.13	8.73288	0.001363	10	3.73445	0.057826
Pa0285317-760	c-di-GMP	348	366	RIEQALENGKDRTVAGALL	18	2053.13	8.7177	0.007868	100	3.96653	0.076931
Pa0285317-760	c-di-GMP	348	366	RIEQALENGKDRTVAGALL	18	2053.13	8.71721	0.008367	1000	5.9501	0.103823
Pa0285317-760	c-di-GMP	348	366	RIEQALENGKDRTVAGALL	18	2053.13	8.69281	0.012497	10000	7.337	0.051731
Pa0285317-760	GTP/c-di-GMP	348	366	RIEQALENGKDRTVAGALL	18	2053.13	8.66768	0.026869	0	0	0
Pa0285317-760	GTP/c-di-GMP	348	366	RIEQALENGKDRTVAGALL	18	2053.13	8.69743	0.006256	10	3.64648	0.034012
Pa0285317-760	GTP/c-di-GMP	348	366	RIEQALENGKDRTVAGALL	18	2053.13	8.70926	0.008474	100	3.72786	0.033788
Pa0285317-760	GTP/c-di-GMP	348	366	RIEQALENGKDRTVAGALL	18	2053.13	8.71264	0.005167	1000	4.82726	0.107371
Pa0285317-760	GTP/c-di-GMP	348	366	RIEQALENGKDRTVAGALL	18	2053.13	8.70075	0.005045	10000	6.19641	0.048684
Pa0285317-760	Apo	348	367	RIEQALENGKDRTVAGALLL	19	2166.21	9.40477	0.010651	0	0	0
Pa0285317-760	Apo	348	367	RIEQALENGKDRTVAGALLL	19	2166.21	9.40301	0.019483	10	3.42375	0.012815
Pa0285317-760	Apo	348	367	RIEQALENGKDRTVAGALLL	19	2166.21	9.39257	0.006632	100	3.7013	0.046778
Pa0285317-760	Apo	348	367	RIEQALENGKDRTVAGALLL	19	2166.21	9.39778	0.00411	1000	5.19549	0.028193
Pa0285317-760	Apo	348	367	RIEQALENGKDRTVAGALLL	19	2166.21	9.39299	0.005105	10000	7.2095	0.033666
Pa0285317-760	GTP	348	367	RIEQALENGKDRTVAGALLL	19	2166.21	9.38399	0.012381	0	0	0
Pa0285317-760	GTP	348	367	RIEQALENGKDRTVAGALLL	19	2166.21	9.38126	0.010116	10	3.50547	0.025271
Pa0285317-760	GTP	348	367	RIEQALENGKDRTVAGALLL	19	2166.21	9.40845	0.009541	100	3.72709	0.029629
Pa0285317-760	GTP	348	367	RIEQALENGKDRTVAGALLL	19	2166.21	9.39289	0.010546	1000	4.90531	0.021637
Pa0285317-760	GTP	348	367	RIEQALENGKDRTVAGALLL	19	2166.21	9.37239	0.00575	10000	6.14893	0.031564
Pa0285317-760	c-di-GMP	348	367	RIEQALENGKDRTVAGALLL	19	2166.21	9.35897	0.017999	0	0	0
Pa0285317-760	c-di-GMP	348	367	RIEQALENGKDRTVAGALLL	19	2166.21	9.35434	0.002511	10	3.67051	0.057135
Pa0285317-760	c-di-GMP	348	367	RIEQALENGKDRTVAGALLL	19	2166.21	9.35078	0.004031	100	3.8721	0.065273
Pa0285317-760	c-di-GMP	348	367	RIEQALENGKDRTVAGALLL	19	2166.21	9.33843	0.010595	1000	6.02865	0.130292
Pa0285317-760	c-di-GMP	348	367	RIEQALENGKDRTVAGALLL	19	2166.21	9.29599	0.01449	10000	7.3792	0.097668
Pa0285317-760	GTP/c-di-GMP	348	367	RIEQALENGKDRTVAGALLL	19	2166.21	9.29086	0.026031	0	0	0
Pa0285317-760	GTP/c-di-GMP	348	367	RIEQALENGKDRTVAGALLL	19	2166.21	9.31347	0.000219	10	3.66331	0.019015
Pa0285317-760	GTP/c-di-GMP	348	367	RIEQALENGKDRTVAGALLL	19	2166.21	9.33272	0.007283	100	3.68546	0.01763
Pa0285317-760	GTP/c-di-GMP	348	367	RIEQALENGKDRTVAGALLL	19	2166.21	9.28219	0.005214	1000	4.83944	0.149821
Pa0285317-760	GTP/c-di-GMP	348	367	RIEQALENGKDRTVAGALLL	19	2166.21	9.26489	0.00789	10000	6.15859	0.065344
Pa0285317-760	Apo	368	378	IDLDHFKHIND	10	1365.67	8.39668	0.00604	0	0	0
Pa0285317-760	Apo	368	378	IDLDHFKHIND	10	1365.67	8.37363	0.014603	10	2.26068	0.023848
Pa0285317-760	Apo	368	378	IDLDHFKHIND	10	1365.67	8.35201	0.004775	100	2.19037	0.029809
Pa0285317-760	Apo	368	378	IDLDHFKHIND	10	1365.67	8.35543	0.007561	1000	2.24982	0.069177
Pa0285317-760	Apo	368	378	IDLDHFKHIND	10	1365.67	8.34431	0.004485	10000	2.42718	0.026751
Pa0285317-760	GTP	368	378	IDLDHFKHIND	10	1365.67	8.37215	0.012591	0	0	0
Pa0285317-760	GTP	368	378	IDLDHFKHIND	10	1365.67	8.35461	0.004058	10	0.228253	0.013515
Pa0285317-760	GTP	368	378	IDLDHFKHIND	10	1365.67	8.36445	0.010535	100	0.359465	0.019426
Pa0285317-760	GTP	368	378	IDLDHFKHIND	10	1365.67	8.3362	0.008571	1000	1.40074	0.018467
Pa0285317-760	GTP	368	378	IDLDHFKHIND	10	1365.67	8.31667	0.020271	10000	1.86787	0.025865
Pa0285317-760	c-di-GMP	368	378	IDLDHFKHIND	10	1365.67	8.30885	0.009377	0	0	0
Pa0285317-760	c-di-GMP	368	378	IDLDHFKHIND	10	1365.67	8.30047	0.006847	10	2.17821	0.028622
Pa0285317-760	c-di-GMP	368	378	IDLDHFKHIND	10	1365.67	8.28466	0.005586	100	1.99729	0.067642
Pa0285317-760	c-di-GMP	368	378	IDLDHFKHIND	10	1365.67	8.28462	0.011653	1000	2.00133	0.01237
Pa0285317-760	c-di-GMP	368	378	IDLDHFKHIND	10	1365.67	8.28933	0.002605	10000	2.20009	0.048469
Pa0285317-760	GTP/c-di-GMP	368	378	IDLDHFKHIND	10	1365.67	8.25332	0.016831	0	0	0
Pa0285317-760	GTP/c-di-GMP	368	378	IDLDHFKHIND	10	1365.67	8.29938	0.007461	10	0.222175	0.016557
Pa0285317-760	GTP/c-di-GMP	368	378	IDLDHFKHIND	10	1365.67	8.30588	0.012785	100	0.309968	0.021256
Pa0285317-760	GTP/c-di-GMP	368	378	IDLDHFKHIND	10	1365.67	8.28773	0.005379	1000	1.33316	0.102617
Pa0285317-760	GTP/c-di-GMP	368	378	IDLDHFKHIND	10	1365.67	8.28272	0.008994	10000	1.71916	0.064951
Pa0285317-760	Apo	368	388	IDLDHFKHINDSLGHTTGDML	20	2378.13	9.32219	0.00947	0	0	0
Pa0285317-760	Apo	368	388	IDLDHFKHINDSLGHTTGDML	20	2378.13	9.29552	0.02338	10	4.80746	0.028256
Pa0285317-760	Apo	368	388	IDLDHFKHINDSLGHTTGDML	20	2378.13	9.28544	0.008195	100	5.4246	0.029122
Pa0285317-760	Apo	368	388	IDLDHFKHINDSLGHTTGDML	20	2378.13	9.29633	0.008091	1000	5.83019	0.045194
Pa0285317-760	Apo	368	388	IDLDHFKHINDSLGHTTGDML	20	2378.13	9.29234	0.005048	10000	5.90119	0.065998
Pa0285317-760	GTP	368	388	IDLDHFKHINDSLGHTTGDML	20	2378.13	9.30514	0.00891	0	0	0
Pa0285317-760	GTP	368	388	IDLDHFKHINDSLGHTTGDML	20	2378.13	9.28532	0.017508	10	0.838853	0.027398
Pa0285317-760	GTP	368	388	IDLDHFKHINDSLGHTTGDML	20	2378.13	9.32257	0.008213	100	1.48668	0.027363
Pa0285317-760	GTP	368	388	IDLDHFKHINDSLGHTTGDML	20	2378.13	9.30043	0.017719	1000	2.98819	0.039137
Pa0285317-760	GTP	368	388	IDLDHFKHINDSLGHTTGDML	20	2378.13	9.27063	0.007033	10000	4.18638	0.074832
Pa0285317-760	c-di-GMP	368	388	IDLDHFKHINDSLGHTTGDML	20	2378.13	9.28357	0.022496	0	0	0
Pa0285317-760	c-di-GMP	368	388	IDLDHFKHINDSLGHTTGDML	20	2378.13	9.23673	0.003751	10	5.03922	0.045695
Pa0285317-760	c-di-GMP	368	388	IDLDHFKHINDSLGHTTGDML	20	2378.13	9.23302	0.005014	100	5.51274	0.026154
Pa0285317-760	c-di-GMP	368	388	IDLDHFKHINDSLGHTTGDML	20	2378.13	9.23159	0.007747	1000	5.76875	0.025313
Pa0285317-760	c-di-GMP	368	388	IDLDHFKHINDSLGHTTGDML	20	2378.13	9.20495	0.010241	10000	5.91761	0.051879
Pa0285317-760	GTP/c-di-GMP	368	388	IDLDHFKHINDSLGHTTGDML	20	2378.13	9.21673	0.023698	0	0	0
Pa0285317-760	GTP/c-di-GMP	368	388	IDLDHFKHINDSLGHTTGDML	20	2378.13	9.216	0.001062	10	0.881764	0.027296
Pa0285317-760	GTP/c-di-GMP	368	388	IDLDHFKHINDSLGHTTGDML	20	2378.13	9.22724	0.005116	100	1.40301	0.026681
Pa0285317-760	GTP/c-di-GMP	368	388	IDLDHFKHINDSLGHTTGDML	20	2378.13	9.18767	0.004501	1000	2.91534	0.11435
Pa0285317-760	GTP/c-di-GMP	368	388	IDLDHFKHINDSLGHTTGDML	20	2378.13	9.17671	0.011427	10000	4.10731	0.06402
Pa0285317-760	Apo	389	401	LKEVSKRLQHQLD	12	1592.9	6.9334	0.00165	0	0	0
Pa0285317-760	Apo	389	401	LKEVSKRLQHQLD	12	1592.9	6.95524	0.022269	10	0.855066	0.007614
Pa0285317-760	Apo	389	401	LKEVSKRLQHQLD	12	1592.9	6.88886	0.003544	100	1.18813	0.018861
Pa0285317-760	Apo	389	401	LKEVSKRLQHQLD	12	1592.9	6.88722	0.011174	1000	1.82401	0.01613
Pa0285317-760	Apo	389	401	LKEVSKRLQHQLD	12	1592.9	6.8742	0.005194	10000	2.65899	0.011737
Pa0285317-760	GTP	389	401	LKEVSKRLQHQLD	12	1592.9	6.95064	0.011098	0	0	0
Pa0285317-760	GTP	389	401	LKEVSKRLQHQLD	12	1592.9	6.97492	0.036218	10	0.896669	0.022336
Pa0285317-760	GTP	389	401	LKEVSKRLQHQLD	12	1592.9	6.9497	0.040907	100	1.2906	0.016693
Pa0285317-760	GTP	389	401	LKEVSKRLQHQLD	12	1592.9	6.91858	0.031821	1000	1.75729	0.015076
Pa0285317-760	GTP	389	401	LKEVSKRLQHQLD	12	1592.9	6.91401	0.02923	10000	2.21257	0.018477
Pa0285317-760	c-di-GMP	389	401	LKEVSKRLQHQLD	12	1592.9	6.84305	0.006697	0	0	0
Pa0285317-760	c-di-GMP	389	401	LKEVSKRLQHQLD	12	1592.9	6.86796	0.001129	10	0.830491	0.040964
Pa0285317-760	c-di-GMP	389	401	LKEVSKRLQHQLD	12	1592.9	6.85394	0.00894	100	1.01491	0.035071
Pa0285317-760	c-di-GMP	389	401	LKEVSKRLQHQLD	12	1592.9	6.84114	0.003437	1000	1.9689	0.09138
Pa0285317-760	c-di-GMP	389	401	LKEVSKRLQHQLD	12	1592.9	6.83022	0.005784	10000	2.17952	0.071537
Pa0285317-760	GTP/c-di-GMP	389	401	LKEVSKRLQHQLD	12	1592.9	6.87149	0.028846	0	0	0
Pa0285317-760	GTP/c-di-GMP	389	401	LKEVSKRLQHQLD	12	1592.9	6.89437	0.031156	10	0.712777	0.01571
Pa0285317-760	GTP/c-di-GMP	389	401	LKEVSKRLQHQLD	12	1592.9	6.88392	0.029035	100	0.98145	0.018086
Pa0285317-760	GTP/c-di-GMP	389	401	LKEVSKRLQHQLD	12	1592.9	6.86127	0.023585	1000	1.42795	0.078454
Pa0285317-760	GTP/c-di-GMP	389	401	LKEVSKRLQHQLD	12	1592.9	6.85845	0.018614	10000	1.73553	0.010261
Pa0285317-760	Apo	389	402	LKEVSKRLQHQLDE	13	1721.94	7.18456	0.001539	0	0	0
Pa0285317-760	Apo	389	402	LKEVSKRLQHQLDE	13	1721.94	7.19811	0.021483	10	0.765288	0.033422
Pa0285317-760	Apo	389	402	LKEVSKRLQHQLDE	13	1721.94	7.11539	0.000502	100	1.06123	0.031081
Pa0285317-760	Apo	389	402	LKEVSKRLQHQLDE	13	1721.94	7.11907	0.014189	1000	1.6849	0.034533
Pa0285317-760	Apo	389	402	LKEVSKRLQHQLDE	13	1721.94	7.10699	0.007171	10000	2.50402	0.032157
Pa0285317-760	GTP	389	402	LKEVSKRLQHQLDE	13	1721.94	7.17705	0.011158	0	0	0
Pa0285317-760	GTP	389	402	LKEVSKRLQHQLDE	13	1721.94	7.18756	0.006293	10	0.843491	0.026587
Pa0285317-760	GTP	389	402	LKEVSKRLQHQLDE	13	1721.94	7.16229	0.025583	100	1.24259	0.023892
Pa0285317-760	GTP	389	402	LKEVSKRLQHQLDE	13	1721.94	7.14241	0.020577	1000	1.66435	0.023763
Pa0285317-760	GTP	389	402	LKEVSKRLQHQLDE	13	1721.94	7.13034	0.016052	10000	2.1368	0.045052
Pa0285317-760	c-di-GMP	389	402	LKEVSKRLQHQLDE	13	1721.94	7.07385	0.006529	0	0	0
Pa0285317-760	c-di-GMP	389	402	LKEVSKRLQHQLDE	13	1721.94	7.10719	0.000398	10	0.872367	0.038769
Pa0285317-760	c-di-GMP	389	402	LKEVSKRLQHQLDE	13	1721.94	7.09569	0.005378	100	1.03568	0.039026
Pa0285317-760	c-di-GMP	389	402	LKEVSKRLQHQLDE	13	1721.94	7.08226	0.00412	1000	1.82115	0.064504
Pa0285317-760	c-di-GMP	389	402	LKEVSKRLQHQLDE	13	1721.94	7.0709	0.004187	10000	2.15458	0.069453
Pa0285317-760	GTP/c-di-GMP	389	402	LKEVSKRLQHQLDE	13	1721.94	7.09378	0.020471	0	0	0
Pa0285317-760	GTP/c-di-GMP	389	402	LKEVSKRLQHQLDE	13	1721.94	7.11364	0.017841	10	0.766582	0.019864
Pa0285317-760	GTP/c-di-GMP	389	402	LKEVSKRLQHQLDE	13	1721.94	7.10916	0.019701	100	1.00379	0.007148
Pa0285317-760	GTP/c-di-GMP	389	402	LKEVSKRLQHQLDE	13	1721.94	7.08843	0.012248	1000	1.39745	0.083973
Pa0285317-760	GTP/c-di-GMP	389	402	LKEVSKRLQHQLDE	13	1721.94	7.08838	0.007687	10000	1.72188	0.012253
Pa0285317-760	Apo	389	403	LKEVSKRLQHQLDER	14	1878.04	7.1345	0.005552	0	0	0
Pa0285317-760	Apo	389	403	LKEVSKRLQHQLDER	14	1878.04	7.14786	0.022776	10	1.80043	0.024318
Pa0285317-760	Apo	389	403	LKEVSKRLQHQLDER	14	1878.04	7.07125	0.002326	100	2.16063	0.027171
Pa0285317-760	Apo	389	403	LKEVSKRLQHQLDER	14	1878.04	7.07803	0.012238	1000	2.8127	0.02928
Pa0285317-760	Apo	389	403	LKEVSKRLQHQLDER	14	1878.04	7.06535	0.008734	10000	3.53928	0.075575
Pa0285317-760	GTP	389	403	LKEVSKRLQHQLDER	14	1878.04	7.16293	0.004906	0	0	0
Pa0285317-760	GTP	389	403	LKEVSKRLQHQLDER	14	1878.04	7.15998	0.015305	10	1.88106	0.015218
Pa0285317-760	GTP	389	403	LKEVSKRLQHQLDER	14	1878.04	7.12889	0.037284	100	2.39489	0.060744
Pa0285317-760	GTP	389	403	LKEVSKRLQHQLDER	14	1878.04	7.11577	0.036116	1000	2.81609	0.020595
Pa0285317-760	GTP	389	403	LKEVSKRLQHQLDER	14	1878.04	7.10201	0.030807	10000	3.20942	0.040015
Pa0285317-760	c-di-GMP	389	403	LKEVSKRLQHQLDER	14	1878.04	7.03949	0.008132	0	0	0
Pa0285317-760	c-di-GMP	389	403	LKEVSKRLQHQLDER	14	1878.04	7.07041	0.00088	10	2.16473	0.053456
Pa0285317-760	c-di-GMP	389	403	LKEVSKRLQHQLDER	14	1878.04	7.05861	0.007605	100	2.41726	0.044948
Pa0285317-760	c-di-GMP	389	403	LKEVSKRLQHQLDER	14	1878.04	7.03948	0.00314	1000	3.33458	0.088798
Pa0285317-760	c-di-GMP	389	403	LKEVSKRLQHQLDER	14	1878.04	7.03164	0.004095	10000	3.71806	0.076436
Pa0285317-760	GTP/c-di-GMP	389	403	LKEVSKRLQHQLDER	14	1878.04	7.06649	0.02931	0	0	0
Pa0285317-760	GTP/c-di-GMP	389	403	LKEVSKRLQHQLDER	14	1878.04	7.08624	0.02532	10	2.12866	0.044172
Pa0285317-760	GTP/c-di-GMP	389	403	LKEVSKRLQHQLDER	14	1878.04	7.07173	0.024702	100	2.38948	0.017769
Pa0285317-760	GTP/c-di-GMP	389	403	LKEVSKRLQHQLDER	14	1878.04	7.05496	0.015371	1000	2.85094	0.068568
Pa0285317-760	GTP/c-di-GMP	389	403	LKEVSKRLQHQLDER	14	1878.04	7.0522	0.008878	10000	3.26732	0.064997
Pa0285317-760	Apo	389	406	LKEVSKRLQHQLDERCLL	17	2207.22	8.47883	0.006335	0	0	0
Pa0285317-760	Apo	389	406	LKEVSKRLQHQLDERCLL	17	2207.22	8.47512	0.018464	10	1.84816	0.029279
Pa0285317-760	Apo	389	406	LKEVSKRLQHQLDERCLL	17	2207.22	8.45435	0.002019	100	2.95825	0.043208
Pa0285317-760	Apo	389	406	LKEVSKRLQHQLDERCLL	17	2207.22	8.45911	0.005787	1000	4.15566	0.025172
Pa0285317-760	Apo	389	406	LKEVSKRLQHQLDERCLL	17	2207.22	8.44459	0.005714	10000	5.05375	0.018435
Pa0285317-760	GTP	389	406	LKEVSKRLQHQLDERCLL	17	2207.22	8.49067	0.009012	0	0	0
Pa0285317-760	GTP	389	406	LKEVSKRLQHQLDERCLL	17	2207.22	8.50508	0.035149	10	1.82213	0.047511
Pa0285317-760	GTP	389	406	LKEVSKRLQHQLDERCLL	17	2207.22	8.51426	0.02693	100	3.19166	0.036992
Pa0285317-760	GTP	389	406	LKEVSKRLQHQLDERCLL	17	2207.22	8.49009	0.028815	1000	4.37933	0.040854
Pa0285317-760	GTP	389	406	LKEVSKRLQHQLDERCLL	17	2207.22	8.46632	0.02468	10000	4.78527	0.051549
Pa0285317-760	c-di-GMP	389	406	LKEVSKRLQHQLDERCLL	17	2207.22	8.39508	0.009045	0	0	0
Pa0285317-760	c-di-GMP	389	406	LKEVSKRLQHQLDERCLL	17	2207.22	8.40649	0.00811	10	2.13051	0.032966
Pa0285317-760	c-di-GMP	389	406	LKEVSKRLQHQLDERCLL	17	2207.22	8.38836	0.005525	100	3.22935	0.010092
Pa0285317-760	c-di-GMP	389	406	LKEVSKRLQHQLDERCLL	17	2207.22	8.38817	0.010718	1000	4.61481	0.11461
Pa0285317-760	c-di-GMP	389	406	LKEVSKRLQHQLDERCLL	17	2207.22	8.38496	0.003223	10000	5.21823	0.041953
Pa0285317-760	GTP/c-di-GMP	389	406	LKEVSKRLQHQLDERCLL	17	2207.22	8.37289	0.001929	0	0	0
Pa0285317-760	GTP/c-di-GMP	389	406	LKEVSKRLQHQLDERCLL	17	2207.22	8.4357	0.031109	10	2.05114	0.023604
Pa0285317-760	GTP/c-di-GMP	389	406	LKEVSKRLQHQLDERCLL	17	2207.22	8.43293	0.035694	100	3.14532	0.023422
Pa0285317-760	GTP/c-di-GMP	389	406	LKEVSKRLQHQLDERCLL	17	2207.22	8.43364	0.017469	1000	4.29106	0.054072
Pa0285317-760	GTP/c-di-GMP	389	406	LKEVSKRLQHQLDERCLL	17	2207.22	8.41509	0.008629	10000	4.75891	0.051384
Pa0285317-760	Apo	390	401	KEVSKRLQHQLD	11	1479.82	6.37538	0.005414	0	0	0
Pa0285317-760	Apo	390	401	KEVSKRLQHQLD	11	1479.82	6.38472	0.020074	10	0.898974	0.019707
Pa0285317-760	Apo	390	401	KEVSKRLQHQLD	11	1479.82	6.34527	0.003686	100	1.22995	0.020533
Pa0285317-760	Apo	390	401	KEVSKRLQHQLD	11	1479.82	6.35257	0.015832	1000	1.79389	0.015458
Pa0285317-760	Apo	390	401	KEVSKRLQHQLD	11	1479.82	6.32932	0.006815	10000	2.58225	0.013822
Pa0285317-760	GTP	390	401	KEVSKRLQHQLD	11	1479.82	6.40649	0.024169	0	0	0
Pa0285317-760	GTP	390	401	KEVSKRLQHQLD	11	1479.82	6.42769	0.05709	10	0.912247	0.015511
Pa0285317-760	GTP	390	401	KEVSKRLQHQLD	11	1479.82	6.40456	0.040729	100	1.33326	0.014005
Pa0285317-760	GTP	390	401	KEVSKRLQHQLD	11	1479.82	6.37508	0.026377	1000	1.80222	0.010716
Pa0285317-760	GTP	390	401	KEVSKRLQHQLD	11	1479.82	6.36942	0.032586	10000	2.2298	0.019215
Pa0285317-760	c-di-GMP	390	401	KEVSKRLQHQLD	11	1479.82	6.30096	0.0108	0	0	0
Pa0285317-760	c-di-GMP	390	401	KEVSKRLQHQLD	11	1479.82	6.31709	0.001106	10	0.808899	0.036537
Pa0285317-760	c-di-GMP	390	401	KEVSKRLQHQLD	11	1479.82	6.30873	0.011266	100	1.08279	0.059137
Pa0285317-760	c-di-GMP	390	401	KEVSKRLQHQLD	11	1479.82	6.29155	0.005524	1000	1.8228	0.081028
Pa0285317-760	c-di-GMP	390	401	KEVSKRLQHQLD	11	1479.82	6.27323	0.007207	10000	2.18458	0.104016
Pa0285317-760	GTP/c-di-GMP	390	401	KEVSKRLQHQLD	11	1479.82	6.32042	0.022073	0	0	0
Pa0285317-760	GTP/c-di-GMP	390	401	KEVSKRLQHQLD	11	1479.82	6.34195	0.032455	10	0.740728	0.033956
Pa0285317-760	GTP/c-di-GMP	390	401	KEVSKRLQHQLD	11	1479.82	6.32345	0.023669	100	1.05352	0.046126
Pa0285317-760	GTP/c-di-GMP	390	401	KEVSKRLQHQLD	11	1479.82	6.30309	0.014768	1000	1.46495	0.030862
Pa0285317-760	GTP/c-di-GMP	390	401	KEVSKRLQHQLD	11	1479.82	6.31444	0.022326	10000	1.90285	0.026215
Pa0285317-760	Apo	390	402	KEVSKRLQHQLDE	12	1608.86	6.64752	0.004342	0	0	0
Pa0285317-760	Apo	390	402	KEVSKRLQHQLDE	12	1608.86	6.64236	0.034784	10	0.831553	0.015952
Pa0285317-760	Apo	390	402	KEVSKRLQHQLDE	12	1608.86	6.59677	0.003188	100	1.14264	0.017428
Pa0285317-760	Apo	390	402	KEVSKRLQHQLDE	12	1608.86	6.59743	0.014555	1000	1.71104	0.018094
Pa0285317-760	Apo	390	402	KEVSKRLQHQLDE	12	1608.86	6.5849	0.004642	10000	2.47303	0.015523
Pa0285317-760	GTP	390	402	KEVSKRLQHQLDE	12	1608.86	6.67398	0.025565	0	0	0
Pa0285317-760	GTP	390	402	KEVSKRLQHQLDE	12	1608.86	6.69954	0.06402	10	0.888144	0.030015
Pa0285317-760	GTP	390	402	KEVSKRLQHQLDE	12	1608.86	6.67855	0.0538	100	1.26353	0.026096
Pa0285317-760	GTP	390	402	KEVSKRLQHQLDE	12	1608.86	6.65315	0.04021	1000	1.73145	0.021458
Pa0285317-760	GTP	390	402	KEVSKRLQHQLDE	12	1608.86	6.64342	0.040561	10000	2.1388	0.031798
Pa0285317-760	c-di-GMP	390	402	KEVSKRLQHQLDE	12	1608.86	6.5467	0.012619	0	0	0
Pa0285317-760	c-di-GMP	390	402	KEVSKRLQHQLDE	12	1608.86	6.57143	0.004448	10	0.803902	0.028387
Pa0285317-760	c-di-GMP	390	402	KEVSKRLQHQLDE	12	1608.86	6.56472	0.009261	100	0.989689	0.04694
Pa0285317-760	c-di-GMP	390	402	KEVSKRLQHQLDE	12	1608.86	6.54924	0.006338	1000	1.71533	0.06566
Pa0285317-760	c-di-GMP	390	402	KEVSKRLQHQLDE	12	1608.86	6.52925	0.005291	10000	2.00723	0.058769
Pa0285317-760	GTP/c-di-GMP	390	402	KEVSKRLQHQLDE	12	1608.86	6.5846	0.03361	0	0	0
Pa0285317-760	GTP/c-di-GMP	390	402	KEVSKRLQHQLDE	12	1608.86	6.60729	0.030568	10	0.732146	0.009472
Pa0285317-760	GTP/c-di-GMP	390	402	KEVSKRLQHQLDE	12	1608.86	6.59575	0.031149	100	0.967524	0.008536
Pa0285317-760	GTP/c-di-GMP	390	402	KEVSKRLQHQLDE	12	1608.86	6.57784	0.023619	1000	1.40816	0.043023
Pa0285317-760	GTP/c-di-GMP	390	402	KEVSKRLQHQLDE	12	1608.86	6.57029	0.023611	10000	1.69644	0.015712
Pa0285317-760	Apo	390	404	KEVSKRLQHQLDERC	14	1867.97	6.97489	0.003369	0	0	0
Pa0285317-760	Apo	390	404	KEVSKRLQHQLDERC	14	1867.97	7.04962	0.026099	10	1.89124	0.182371
Pa0285317-760	Apo	390	404	KEVSKRLQHQLDERC	14	1867.97	6.98847	0.008493	100	2.48293	0.052327
Pa0285317-760	Apo	390	404	KEVSKRLQHQLDERC	14	1867.97	6.99324	0.006274	1000	3.29869	0.038083
Pa0285317-760	Apo	390	404	KEVSKRLQHQLDERC	14	1867.97	6.98057	0.010711	10000	3.76902	0.125218
Pa0285317-760	GTP	390	404	KEVSKRLQHQLDERC	14	1867.97	7.11951	0.111507	0	0	0
Pa0285317-760	GTP	390	404	KEVSKRLQHQLDERC	14	1867.97	7.08777	0.03408	10	1.82474	0.087673
Pa0285317-760	GTP	390	404	KEVSKRLQHQLDERC	14	1867.97	7.07444	0.040102	100	2.67279	0.120872
Pa0285317-760	GTP	390	404	KEVSKRLQHQLDERC	14	1867.97	7.09483	0.085872	1000	3.33376	0.076345
Pa0285317-760	GTP	390	404	KEVSKRLQHQLDERC	14	1867.97	7.03955	0.030563	10000	3.64623	0.098966
Pa0285317-760	c-di-GMP	390	404	KEVSKRLQHQLDERC	14	1867.97	6.93588	0.006347	0	0	0
Pa0285317-760	c-di-GMP	390	404	KEVSKRLQHQLDERC	14	1867.97	6.95663	0.005731	10	2.24676	0.047946
Pa0285317-760	c-di-GMP	390	404	KEVSKRLQHQLDERC	14	1867.97	6.9551	0.020263	100	2.85426	0.07055
Pa0285317-760	c-di-GMP	390	404	KEVSKRLQHQLDERC	14	1867.97	6.93491	0.006852	1000	3.83745	0.102911
Pa0285317-760	c-di-GMP	390	404	KEVSKRLQHQLDERC	14	1867.97	6.92264	0.012405	10000	4.14727	0.086816
Pa0285317-760	GTP/c-di-GMP	390	404	KEVSKRLQHQLDERC	14	1867.97	6.99355	0.044589	0	0	0
Pa0285317-760	GTP/c-di-GMP	390	404	KEVSKRLQHQLDERC	14	1867.97	7.01214	0.037657	10	2.1101	0.060036
Pa0285317-760	GTP/c-di-GMP	390	404	KEVSKRLQHQLDERC	14	1867.97	7.00355	0.041011	100	2.74097	0.070234
Pa0285317-760	GTP/c-di-GMP	390	404	KEVSKRLQHQLDERC	14	1867.97	6.98557	0.027968	1000	3.39479	0.069627
Pa0285317-760	GTP/c-di-GMP	390	404	KEVSKRLQHQLDERC	14	1867.97	6.9848	0.028742	10000	3.70036	0.06927
Pa0285317-760	Apo	390	406	KEVSKRLQHQLDERCLL	16	2094.14	8.16315	0.100959	0	0	0
Pa0285317-760	Apo	390	406	KEVSKRLQHQLDERCLL	16	2094.14	8.22671	0.020785	10	1.87845	0.067967
Pa0285317-760	Apo	390	406	KEVSKRLQHQLDERCLL	16	2094.14	8.20122	0.002232	100	2.97492	0.069622
Pa0285317-760	Apo	390	406	KEVSKRLQHQLDERCLL	16	2094.14	8.20628	0.003496	1000	4.09954	0.06802
Pa0285317-760	Apo	390	406	KEVSKRLQHQLDERCLL	16	2094.14	8.18996	0.004745	10000	4.92944	0.067798
Pa0285317-760	GTP	390	406	KEVSKRLQHQLDERCLL	16	2094.14	8.24639	0.010988	0	0	0
Pa0285317-760	GTP	390	406	KEVSKRLQHQLDERCLL	16	2094.14	8.25413	0.025971	10	1.91885	0.024804
Pa0285317-760	GTP	390	406	KEVSKRLQHQLDERCLL	16	2094.14	8.25747	0.022953	100	3.19577	0.015117
Pa0285317-760	GTP	390	406	KEVSKRLQHQLDERCLL	16	2094.14	8.23183	0.021146	1000	4.3368	0.010916
Pa0285317-760	GTP	390	406	KEVSKRLQHQLDERCLL	16	2094.14	8.20988	0.024781	10000	4.83637	0.079352
Pa0285317-760	c-di-GMP	390	406	KEVSKRLQHQLDERCLL	16	2094.14	8.0764	0.114502	0	0	0
Pa0285317-760	c-di-GMP	390	406	KEVSKRLQHQLDERCLL	16	2094.14	8.16158	0.0061	10	2.14536	0.060761
Pa0285317-760	c-di-GMP	390	406	KEVSKRLQHQLDERCLL	16	2094.14	8.15394	0.012085	100	3.22724	0.074212
Pa0285317-760	c-di-GMP	390	406	KEVSKRLQHQLDERCLL	16	2094.14	8.14158	0.008592	1000	4.60963	0.105298
Pa0285317-760	c-di-GMP	390	406	KEVSKRLQHQLDERCLL	16	2094.14	8.15151	0.005419	10000	5.10923	0.087573
Pa0285317-760	GTP/c-di-GMP	390	406	KEVSKRLQHQLDERCLL	16	2094.14	8.08563	0.082782	0	0	0
Pa0285317-760	GTP/c-di-GMP	390	406	KEVSKRLQHQLDERCLL	16	2094.14	8.20567	0.025383	10	2.0978	0.062167
Pa0285317-760	GTP/c-di-GMP	390	406	KEVSKRLQHQLDERCLL	16	2094.14	8.19966	0.03098	100	3.2014	0.04236
Pa0285317-760	GTP/c-di-GMP	390	406	KEVSKRLQHQLDERCLL	16	2094.14	8.18439	0.016679	1000	4.42148	0.090866
Pa0285317-760	GTP/c-di-GMP	390	406	KEVSKRLQHQLDERCLL	16	2094.14	8.17485	0.016562	10000	4.79054	0.074114
Pa0285317-760	Apo	400	418	LDERCLLSRLGGDEFAILV	18	2118.11	10.381	0.002349	0	0	0
Pa0285317-760	Apo	400	418	LDERCLLSRLGGDEFAILV	18	2118.11	10.3966	0.019113	10	3.07907	0.01617
Pa0285317-760	Apo	400	418	LDERCLLSRLGGDEFAILV	18	2118.11	10.3953	0.009303	100	4.51133	0.013846
Pa0285317-760	Apo	400	418	LDERCLLSRLGGDEFAILV	18	2118.11	10.4026	0.001062	1000	5.80328	0.020324
Pa0285317-760	Apo	400	418	LDERCLLSRLGGDEFAILV	18	2118.11	10.4194	0.002147	10000	7.07581	0.093428
Pa0285317-760	GTP	400	418	LDERCLLSRLGGDEFAILV	18	2118.11	10.3699	0.005309	0	0	0
Pa0285317-760	GTP	400	418	LDERCLLSRLGGDEFAILV	18	2118.11	10.3733	0.017869	10	2.59509	0.014254
Pa0285317-760	GTP	400	418	LDERCLLSRLGGDEFAILV	18	2118.11	10.3934	0.006399	100	3.90118	0.00834
Pa0285317-760	GTP	400	418	LDERCLLSRLGGDEFAILV	18	2118.11	10.4099	0.028368	1000	4.81124	0.013625
Pa0285317-760	GTP	400	418	LDERCLLSRLGGDEFAILV	18	2118.11	10.3979	0.014589	10000	6.23796	0.037485
Pa0285317-760	c-di-GMP	400	418	LDERCLLSRLGGDEFAILV	18	2118.11	10.4471	0.035826	0	0	0
Pa0285317-760	c-di-GMP	400	418	LDERCLLSRLGGDEFAILV	18	2118.11	10.3667	0.004225	10	3.15875	0.043939
Pa0285317-760	c-di-GMP	400	418	LDERCLLSRLGGDEFAILV	18	2118.11	10.356	0.003653	100	4.36475	0.073767
Pa0285317-760	c-di-GMP	400	418	LDERCLLSRLGGDEFAILV	18	2118.11	10.3644	0.006812	1000	5.8156	0.074093
Pa0285317-760	c-di-GMP	400	418	LDERCLLSRLGGDEFAILV	18	2118.11	10.3499	0.004266	10000	6.65158	0.032392
Pa0285317-760	GTP/c-di-GMP	400	418	LDERCLLSRLGGDEFAILV	18	2118.11	10.367	0.04221	0	0	0
Pa0285317-760	GTP/c-di-GMP	400	418	LDERCLLSRLGGDEFAILV	18	2118.11	10.3435	0.006003	10	2.50709	0.023681
Pa0285317-760	GTP/c-di-GMP	400	418	LDERCLLSRLGGDEFAILV	18	2118.11	10.353	0.006518	100	3.69642	0.019731
Pa0285317-760	GTP/c-di-GMP	400	418	LDERCLLSRLGGDEFAILV	18	2118.11	10.3464	0.005526	1000	4.5916	0.102486
Pa0285317-760	GTP/c-di-GMP	400	418	LDERCLLSRLGGDEFAILV	18	2118.11	10.3234	0.005464	10000	5.8452	0.035088
Pa0285317-760	Apo	405	413	LLSRLGGDE	8	958.508	8.12717	0.006977	0	0	0
Pa0285317-760	Apo	405	413	LLSRLGGDE	8	958.508	8.1131	0.015205	10	1.46875	0.023854
Pa0285317-760	Apo	405	413	LLSRLGGDE	8	958.508	8.07419	0.00534	100	1.69615	0.015733
Pa0285317-760	Apo	405	413	LLSRLGGDE	8	958.508	8.07473	0.008342	1000	2.14287	0.021701
Pa0285317-760	Apo	405	413	LLSRLGGDE	8	958.508	8.06419	0.00202	10000	2.6677	0.028987
Pa0285317-760	GTP	405	413	LLSRLGGDE	8	958.508	8.09735	0.018676	0	0	0
Pa0285317-760	GTP	405	413	LLSRLGGDE	8	958.508	8.08202	0.001372	10	1.28058	0.015356
Pa0285317-760	GTP	405	413	LLSRLGGDE	8	958.508	8.07611	0.012728	100	1.48497	0.006162
Pa0285317-760	GTP	405	413	LLSRLGGDE	8	958.508	8.05126	0.004691	1000	1.83272	0.011509
Pa0285317-760	GTP	405	413	LLSRLGGDE	8	958.508	8.04669	0.010558	10000	2.35532	0.015391
Pa0285317-760	c-di-GMP	405	413	LLSRLGGDE	8	958.508	8.02285	0.009152	0	0	0
Pa0285317-760	c-di-GMP	405	413	LLSRLGGDE	8	958.508	8.03305	0.005895	10	1.65546	0.031598
Pa0285317-760	c-di-GMP	405	413	LLSRLGGDE	8	958.508	8.03924	0.004978	100	1.71677	0.032675
Pa0285317-760	c-di-GMP	405	413	LLSRLGGDE	8	958.508	8.02589	0.002477	1000	2.15566	0.035484
Pa0285317-760	c-di-GMP	405	413	LLSRLGGDE	8	958.508	8.02883	0.002618	10000	2.53708	0.024168
Pa0285317-760	GTP/c-di-GMP	405	413	LLSRLGGDE	8	958.508	7.99206	0.001312	0	0	0
Pa0285317-760	GTP/c-di-GMP	405	413	LLSRLGGDE	8	958.508	8.03513	0.00228	10	1.33523	0.036574
Pa0285317-760	GTP/c-di-GMP	405	413	LLSRLGGDE	8	958.508	8.04328	0.004123	100	1.52685	0.024883
Pa0285317-760	GTP/c-di-GMP	405	413	LLSRLGGDE	8	958.508	8.02207	0.004697	1000	1.72488	0.056734
Pa0285317-760	GTP/c-di-GMP	405	413	LLSRLGGDE	8	958.508	8.01736	0.008975	10000	2.19237	0.025111
Pa0285317-760	Apo	406	413	LSRLGGDE	7	845.424	7.29351	0.005968	0	0	0
Pa0285317-760	Apo	406	413	LSRLGGDE	7	845.424	7.29164	0.022046	10	1.50814	0.015375
Pa0285317-760	Apo	406	413	LSRLGGDE	7	845.424	7.21644	0.002267	100	1.72558	0.018693
Pa0285317-760	Apo	406	413	LSRLGGDE	7	845.424	7.21726	0.014528	1000	2.15136	0.015226
Pa0285317-760	Apo	406	413	LSRLGGDE	7	845.424	7.21231	0.004796	10000	2.53686	0.014489
Pa0285317-760	GTP	406	413	LSRLGGDE	7	845.424	7.2539	0.024314	0	0	0
Pa0285317-760	GTP	406	413	LSRLGGDE	7	845.424	7.24749	0.007165	10	1.28935	0.006262
Pa0285317-760	GTP	406	413	LSRLGGDE	7	845.424	7.23077	0.008268	100	1.53217	0.014363
Pa0285317-760	GTP	406	413	LSRLGGDE	7	845.424	7.20732	0.005732	1000	1.83541	0.005793
Pa0285317-760	GTP	406	413	LSRLGGDE	7	845.424	7.19764	0.005719	10000	2.31295	0.02599
Pa0285317-760	c-di-GMP	406	413	LSRLGGDE	7	845.424	7.17188	0.005776	0	0	0
Pa0285317-760	c-di-GMP	406	413	LSRLGGDE	7	845.424	7.20478	0.002643	10	1.52776	0.025195
Pa0285317-760	c-di-GMP	406	413	LSRLGGDE	7	845.424	7.19002	0.004323	100	1.56699	0.007812
Pa0285317-760	c-di-GMP	406	413	LSRLGGDE	7	845.424	7.17829	0.005465	1000	1.92495	0.01937
Pa0285317-760	c-di-GMP	406	413	LSRLGGDE	7	845.424	7.16879	0.004405	10000	2.18592	0.009082
Pa0285317-760	GTP/c-di-GMP	406	413	LSRLGGDE	7	845.424	7.16474	0.009156	0	0	0
Pa0285317-760	GTP/c-di-GMP	406	413	LSRLGGDE	7	845.424	7.18044	0.00166	10	1.25804	0.008169
Pa0285317-760	GTP/c-di-GMP	406	413	LSRLGGDE	7	845.424	7.18468	0.006923	100	1.39045	0.006678
Pa0285317-760	GTP/c-di-GMP	406	413	LSRLGGDE	7	845.424	7.16124	0.002707	1000	1.59423	0.048389
Pa0285317-760	GTP/c-di-GMP	406	413	LSRLGGDE	7	845.424	7.16073	0.00953	10000	1.96143	0.01553
Pa0285317-760	Apo	416	429	ILVENDDPEAVARL	12	1552.81	9.36877	0.008254	0	0	0
Pa0285317-760	Apo	416	429	ILVENDDPEAVARL	12	1552.81	9.35995	0.021832	10	1.5187	0.023065
Pa0285317-760	Apo	416	429	ILVENDDPEAVARL	12	1552.81	9.34912	0.009986	100	3.11475	0.034807
Pa0285317-760	Apo	416	429	ILVENDDPEAVARL	12	1552.81	9.35185	0.004994	1000	5.11715	0.021322
Pa0285317-760	Apo	416	429	ILVENDDPEAVARL	12	1552.81	9.34358	0.009591	10000	6.23949	0.021631
Pa0285317-760	GTP	416	429	ILVENDDPEAVARL	12	1552.81	9.34711	0.01258	0	0	0
Pa0285317-760	GTP	416	429	ILVENDDPEAVARL	12	1552.81	9.33432	0.013473	10	1.54481	0.04542
Pa0285317-760	GTP	416	429	ILVENDDPEAVARL	12	1552.81	9.35491	0.008022	100	3.1477	0.023092
Pa0285317-760	GTP	416	429	ILVENDDPEAVARL	12	1552.81	9.34329	0.008953	1000	5.06738	0.026916
Pa0285317-760	GTP	416	429	ILVENDDPEAVARL	12	1552.81	9.29792	0.011231	10000	6.17082	0.045474
Pa0285317-760	c-di-GMP	416	429	ILVENDDPEAVARL	12	1552.81	9.32697	0.020441	0	0	0
Pa0285317-760	c-di-GMP	416	429	ILVENDDPEAVARL	12	1552.81	9.28567	0.002143	10	1.64451	0.086957
Pa0285317-760	c-di-GMP	416	429	ILVENDDPEAVARL	12	1552.81	9.27229	0.004105	100	3.18658	0.027281
Pa0285317-760	c-di-GMP	416	429	ILVENDDPEAVARL	12	1552.81	9.27406	0.00911	1000	5.33705	0.089311
Pa0285317-760	c-di-GMP	416	429	ILVENDDPEAVARL	12	1552.81	9.25014	0.008522	10000	6.04896	0.037579
Pa0285317-760	GTP/c-di-GMP	416	429	ILVENDDPEAVARL	12	1552.81	9.24908	0.028388	0	0	0
Pa0285317-760	GTP/c-di-GMP	416	429	ILVENDDPEAVARL	12	1552.81	9.25014	0.004769	10	1.50818	0.064101
Pa0285317-760	GTP/c-di-GMP	416	429	ILVENDDPEAVARL	12	1552.81	9.26129	0.007153	100	2.98146	0.022897
Pa0285317-760	GTP/c-di-GMP	416	429	ILVENDDPEAVARL	12	1552.81	9.22721	0.003298	1000	4.82182	0.094795
Pa0285317-760	GTP/c-di-GMP	416	429	ILVENDDPEAVARL	12	1552.81	9.22318	0.010037	10000	5.93072	0.036296
Pa0285317-760	Apo	418	425	VENDDPEA	6	887.35	6.9477	0.002727	0	0	0
Pa0285317-760	Apo	418	425	VENDDPEA	6	887.35	6.93315	0.024241	10	0.856147	0.03145
Pa0285317-760	Apo	418	425	VENDDPEA	6	887.35	6.87174	0.002168	100	1.29068	0.031817
Pa0285317-760	Apo	418	425	VENDDPEA	6	887.35	6.87012	0.019374	1000	1.99091	0.034382
Pa0285317-760	Apo	418	425	VENDDPEA	6	887.35	6.86003	0.002623	10000	2.30763	0.026752
Pa0285317-760	GTP	418	425	VENDDPEA	6	887.35	6.91028	0.02619	0	0	0
Pa0285317-760	GTP	418	425	VENDDPEA	6	887.35	6.88944	0.011678	10	0.845155	0.027653
Pa0285317-760	GTP	418	425	VENDDPEA	6	887.35	6.87301	0.009786	100	1.33432	0.024357
Pa0285317-760	GTP	418	425	VENDDPEA	6	887.35	6.84748	0.006214	1000	1.95443	0.022818
Pa0285317-760	GTP	418	425	VENDDPEA	6	887.35	6.83809	0.005514	10000	2.32523	0.024218
Pa0285317-760	c-di-GMP	418	425	VENDDPEA	6	887.35	6.83979	0.009073	0	0	0
Pa0285317-760	c-di-GMP	418	425	VENDDPEA	6	887.35	6.84277	0.005305	10	0.95894	0.014626
Pa0285317-760	c-di-GMP	418	425	VENDDPEA	6	887.35	6.82735	0.005702	100	1.37336	0.025481
Pa0285317-760	c-di-GMP	418	425	VENDDPEA	6	887.35	6.81107	0.002582	1000	1.97738	0.016932
Pa0285317-760	c-di-GMP	418	425	VENDDPEA	6	887.35	6.80276	0.003326	10000	2.28322	0.012055
Pa0285317-760	GTP/c-di-GMP	418	425	VENDDPEA	6	887.35	6.81694	0.002435	0	0	0
Pa0285317-760	GTP/c-di-GMP	418	425	VENDDPEA	6	887.35	6.81454	0.006066	10	0.904747	0.014018
Pa0285317-760	GTP/c-di-GMP	418	425	VENDDPEA	6	887.35	6.81831	0.008567	100	1.28614	0.01514
Pa0285317-760	GTP/c-di-GMP	418	425	VENDDPEA	6	887.35	6.79186	0.006893	1000	1.90227	0.027665
Pa0285317-760	GTP/c-di-GMP	418	425	VENDDPEA	6	887.35	6.78625	0.006872	10000	2.23457	0.017646
Pa0285317-760	Apo	426	449	VARLSQRILDGFNAPFDIHCQPIY	21	2772.42	10.2901	0.00356	0	0	0
Pa0285317-760	Apo	426	449	VARLSQRILDGFNAPFDIHCQPIY	21	2772.42	10.3002	0.018486	10	3.10594	0.038892
Pa0285317-760	Apo	426	449	VARLSQRILDGFNAPFDIHCQPIY	21	2772.42	10.3015	0.010204	100	4.61485	0.038298
Pa0285317-760	Apo	426	449	VARLSQRILDGFNAPFDIHCQPIY	21	2772.42	10.3088	0.002385	1000	6.42393	0.036601
Pa0285317-760	Apo	426	449	VARLSQRILDGFNAPFDIHCQPIY	21	2772.42	10.3214	0.00411	10000	8.82142	0.063705
Pa0285317-760	GTP	426	449	VARLSQRILDGFNAPFDIHCQPIY	21	2772.42	10.2777	0.00459	0	0	0
Pa0285317-760	GTP	426	449	VARLSQRILDGFNAPFDIHCQPIY	21	2772.42	10.2788	0.020079	10	2.55575	0.0366
Pa0285317-760	GTP	426	449	VARLSQRILDGFNAPFDIHCQPIY	21	2772.42	10.3013	0.006121	100	4.00185	0.055306
Pa0285317-760	GTP	426	449	VARLSQRILDGFNAPFDIHCQPIY	21	2772.42	10.3135	0.025976	1000	5.23318	0.036696
Pa0285317-760	GTP	426	449	VARLSQRILDGFNAPFDIHCQPIY	21	2772.42	10.3032	0.016713	10000	7.31232	0.09365
Pa0285317-760	c-di-GMP	426	449	VARLSQRILDGFNAPFDIHCQPIY	21	2772.42	10.3557	0.03375	0	0	0
Pa0285317-760	c-di-GMP	426	449	VARLSQRILDGFNAPFDIHCQPIY	21	2772.42	10.2767	0.00453	10	3.1708	0.035038
Pa0285317-760	c-di-GMP	426	449	VARLSQRILDGFNAPFDIHCQPIY	21	2772.42	10.2643	0.003049	100	4.82457	0.031598
Pa0285317-760	c-di-GMP	426	449	VARLSQRILDGFNAPFDIHCQPIY	21	2772.42	10.2692	0.007299	1000	7.05575	0.218974
Pa0285317-760	c-di-GMP	426	449	VARLSQRILDGFNAPFDIHCQPIY	21	2772.42	10.2486	0.005368	10000	9.10301	0.048912
Pa0285317-760	GTP/c-di-GMP	426	449	VARLSQRILDGFNAPFDIHCQPIY	21	2772.42	10.2713	0.0409	0	0	0
Pa0285317-760	GTP/c-di-GMP	426	449	VARLSQRILDGFNAPFDIHCQPIY	21	2772.42	10.2532	0.004203	10	2.60004	0.017639
Pa0285317-760	GTP/c-di-GMP	426	449	VARLSQRILDGFNAPFDIHCQPIY	21	2772.42	10.2617	0.00661	100	3.97917	0.01242
Pa0285317-760	GTP/c-di-GMP	426	449	VARLSQRILDGFNAPFDIHCQPIY	21	2772.42	10.2506	0.011194	1000	5.15019	0.01294
Pa0285317-760	GTP/c-di-GMP	426	449	VARLSQRILDGFNAPFDIHCQPIY	21	2772.42	10.2197	0.005163	10000	7.24508	0.05837
Pa0285317-760	Apo	430	436	SQRILDG	6	787.418	7.6171	0.002492	0	0	0
Pa0285317-760	Apo	430	436	SQRILDG	6	787.418	7.61792	0.017889	10	0.130985	0.022291
Pa0285317-760	Apo	430	436	SQRILDG	6	787.418	7.54639	0.003912	100	0.261824	0.033576
Pa0285317-760	Apo	430	436	SQRILDG	6	787.418	7.54878	0.014397	1000	0.553168	0.024309
Pa0285317-760	Apo	430	436	SQRILDG	6	787.418	7.53244	0.00336	10000	0.96659	0.026811
Pa0285317-760	GTP	430	436	SQRILDG	6	787.418	7.58557	0.019866	0	0	0
Pa0285317-760	GTP	430	436	SQRILDG	6	787.418	7.57314	0.009722	10	0.085117	0.01463
Pa0285317-760	GTP	430	436	SQRILDG	6	787.418	7.55479	0.008078	100	0.1081	0.017693
Pa0285317-760	GTP	430	436	SQRILDG	6	787.418	7.53862	0.006252	1000	0.181959	0.02477
Pa0285317-760	GTP	430	436	SQRILDG	6	787.418	7.52612	0.00536	10000	0.514533	0.01485
Pa0285317-760	c-di-GMP	430	436	SQRILDG	6	787.418	7.48587	0.007009	0	0	0
Pa0285317-760	c-di-GMP	430	436	SQRILDG	6	787.418	7.52536	0.006306	10	0.176787	0.037511
Pa0285317-760	c-di-GMP	430	436	SQRILDG	6	787.418	7.52629	0.004484	100	0.254242	0.039897
Pa0285317-760	c-di-GMP	430	436	SQRILDG	6	787.418	7.5069	0.011528	1000	0.892892	0.059205
Pa0285317-760	c-di-GMP	430	436	SQRILDG	6	787.418	7.50621	0.006074	10000	1.03149	0.047001
Pa0285317-760	GTP/c-di-GMP	430	436	SQRILDG	6	787.418	7.48093	0.0132	0	0	0
Pa0285317-760	GTP/c-di-GMP	430	436	SQRILDG	6	787.418	7.51352	0.00343	10	0.071362	0.02511
Pa0285317-760	GTP/c-di-GMP	430	436	SQRILDG	6	787.418	7.5201	0.008455	100	0.028116	0.023614
Pa0285317-760	GTP/c-di-GMP	430	436	SQRILDG	6	787.418	7.49918	0.00369	1000	0.217972	0.041585
Pa0285317-760	GTP/c-di-GMP	430	436	SQRILDG	6	787.418	7.49451	0.00748	10000	0.501797	0.021583
Pa0285317-760	Apo	430	437	SQRILDGF	7	934.487	9.64368	0.009145	0	0	0
Pa0285317-760	Apo	430	437	SQRILDGF	7	934.487	9.63751	0.020372	10	0.162483	0.028754
Pa0285317-760	Apo	430	437	SQRILDGF	7	934.487	9.62791	0.01041	100	0.343303	0.028274
Pa0285317-760	Apo	430	437	SQRILDGF	7	934.487	9.63664	0.005201	1000	0.831745	0.023972
Pa0285317-760	Apo	430	437	SQRILDGF	7	934.487	9.63301	0.005637	10000	1.68993	0.024879
Pa0285317-760	GTP	430	437	SQRILDGF	7	934.487	9.61905	0.011407	0	0	0
Pa0285317-760	GTP	430	437	SQRILDGF	7	934.487	9.60949	0.012076	10	0.106166	0.015088
Pa0285317-760	GTP	430	437	SQRILDGF	7	934.487	9.63641	0.006526	100	0.139856	0.014107
Pa0285317-760	GTP	430	437	SQRILDGF	7	934.487	9.62927	0.013883	1000	0.261399	0.018311
Pa0285317-760	GTP	430	437	SQRILDGF	7	934.487	9.6037	0.009811	10000	0.879872	0.012835
Pa0285317-760	c-di-GMP	430	437	SQRILDGF	7	934.487	9.61427	0.025093	0	0	0
Pa0285317-760	c-di-GMP	430	437	SQRILDGF	7	934.487	9.57772	0.00216	10	0.208448	0.007621
Pa0285317-760	c-di-GMP	430	437	SQRILDGF	7	934.487	9.57231	0.003157	100	0.398431	0.020364
Pa0285317-760	c-di-GMP	430	437	SQRILDGF	7	934.487	9.57042	0.008776	1000	1.22739	0.081658
Pa0285317-760	c-di-GMP	430	437	SQRILDGF	7	934.487	9.54928	0.007493	10000	1.7214	0.020483
Pa0285317-760	GTP/c-di-GMP	430	437	SQRILDGF	7	934.487	9.53296	0.033324	0	0	0
Pa0285317-760	GTP/c-di-GMP	430	437	SQRILDGF	7	934.487	9.5445	0.003814	10	0.096185	0.023477
Pa0285317-760	GTP/c-di-GMP	430	437	SQRILDGF	7	934.487	9.56157	0.008051	100	0.063195	0.016553
Pa0285317-760	GTP/c-di-GMP	430	437	SQRILDGF	7	934.487	9.52461	0.001234	1000	0.236077	0.039789
Pa0285317-760	GTP/c-di-GMP	430	437	SQRILDGF	7	934.487	9.50207	0.004303	10000	0.831915	0.018766
Pa0285317-760	Apo	430	445	SQRILDGFNAPFDIHC	14	1831.87	10.2161	0.007722	0	0	0
Pa0285317-760	Apo	430	445	SQRILDGFNAPFDIHC	14	1831.87	10.2212	0.016539	10	2.43496	0.01063
Pa0285317-760	Apo	430	445	SQRILDGFNAPFDIHC	14	1831.87	10.2227	0.01161	100	3.41724	0.009371
Pa0285317-760	Apo	430	445	SQRILDGFNAPFDIHC	14	1831.87	10.2316	0.003459	1000	4.44578	0.019316
Pa0285317-760	Apo	430	445	SQRILDGFNAPFDIHC	14	1831.87	10.2415	0.006279	10000	5.45566	0.014995
Pa0285317-760	GTP	430	445	SQRILDGFNAPFDIHC	14	1831.87	10.1981	0.009383	0	0	0
Pa0285317-760	GTP	430	445	SQRILDGFNAPFDIHC	14	1831.87	10.2	0.015724	10	2.00046	0.031388
Pa0285317-760	GTP	430	445	SQRILDGFNAPFDIHC	14	1831.87	10.2203	0.004889	100	3.0307	0.025965
Pa0285317-760	GTP	430	445	SQRILDGFNAPFDIHC	14	1831.87	10.2321	0.027029	1000	3.52676	0.026097
Pa0285317-760	GTP	430	445	SQRILDGFNAPFDIHC	14	1831.87	10.2186	0.013787	10000	4.59613	0.031776
Pa0285317-760	c-di-GMP	430	445	SQRILDGFNAPFDIHC	14	1831.87	10.2589	0.031954	0	0	0
Pa0285317-760	c-di-GMP	430	445	SQRILDGFNAPFDIHC	14	1831.87	10.1841	0.005834	10	2.67425	0.062869
Pa0285317-760	c-di-GMP	430	445	SQRILDGFNAPFDIHC	14	1831.87	10.173	0.001421	100	3.62186	0.018508
Pa0285317-760	c-di-GMP	430	445	SQRILDGFNAPFDIHC	14	1831.87	10.1799	0.008074	1000	4.78219	0.082017
Pa0285317-760	c-di-GMP	430	445	SQRILDGFNAPFDIHC	14	1831.87	10.1638	0.004716	10000	5.57491	0.035108
Pa0285317-760	GTP/c-di-GMP	430	445	SQRILDGFNAPFDIHC	14	1831.87	10.1724	0.036783	0	0	0
Pa0285317-760	GTP/c-di-GMP	430	445	SQRILDGFNAPFDIHC	14	1831.87	10.1594	0.003242	10	2.07759	0.033414
Pa0285317-760	GTP/c-di-GMP	430	445	SQRILDGFNAPFDIHC	14	1831.87	10.169	0.006367	100	2.99468	0.023677
Pa0285317-760	GTP/c-di-GMP	430	445	SQRILDGFNAPFDIHC	14	1831.87	10.1575	0.004673	1000	3.48809	0.055531
Pa0285317-760	GTP/c-di-GMP	430	445	SQRILDGFNAPFDIHC	14	1831.87	10.1302	0.006387	10000	4.51095	0.025583
Pa0285317-760	Apo	432	449	RILDGFNAPFDIHCQPIY	15	2118.04	10.3823	0.003365	0	0	0
Pa0285317-760	Apo	432	449	RILDGFNAPFDIHCQPIY	15	2118.04	10.3952	0.019557	10	3.02844	0.025831
Pa0285317-760	Apo	432	449	RILDGFNAPFDIHCQPIY	15	2118.04	10.3932	0.008712	100	4.40631	0.017169
Pa0285317-760	Apo	432	449	RILDGFNAPFDIHCQPIY	15	2118.04	10.3992	0.000949	1000	5.69959	0.038591
Pa0285317-760	Apo	432	449	RILDGFNAPFDIHCQPIY	15	2118.04	10.4128	0.00098	10000	6.94778	0.041243
Pa0285317-760	GTP	432	449	RILDGFNAPFDIHCQPIY	15	2118.04	10.3699	0.007726	0	0	0
Pa0285317-760	GTP	432	449	RILDGFNAPFDIHCQPIY	15	2118.04	10.3714	0.018352	10	2.43802	0.045631
Pa0285317-760	GTP	432	449	RILDGFNAPFDIHCQPIY	15	2118.04	10.3913	0.006442	100	3.79915	0.037749
Pa0285317-760	GTP	432	449	RILDGFNAPFDIHCQPIY	15	2118.04	10.408	0.027719	1000	4.70554	0.017706
Pa0285317-760	GTP	432	449	RILDGFNAPFDIHCQPIY	15	2118.04	10.3948	0.014708	10000	6.14171	0.038766
Pa0285317-760	c-di-GMP	432	449	RILDGFNAPFDIHCQPIY	15	2118.04	10.4455	0.0378	0	0	0
Pa0285317-760	c-di-GMP	432	449	RILDGFNAPFDIHCQPIY	15	2118.04	10.3606	0.005878	10	3.29482	0.056656
Pa0285317-760	c-di-GMP	432	449	RILDGFNAPFDIHCQPIY	15	2118.04	10.3522	0.003077	100	4.64179	0.02977
Pa0285317-760	c-di-GMP	432	449	RILDGFNAPFDIHCQPIY	15	2118.04	10.3593	0.008548	1000	5.96976	0.038551
Pa0285317-760	c-di-GMP	432	449	RILDGFNAPFDIHCQPIY	15	2118.04	10.3438	0.004919	10000	7.01648	0.037383
Pa0285317-760	GTP/c-di-GMP	432	449	RILDGFNAPFDIHCQPIY	15	2118.04	10.3615	0.045463	0	0	0
Pa0285317-760	GTP/c-di-GMP	432	449	RILDGFNAPFDIHCQPIY	15	2118.04	10.3383	0.004298	10	2.58977	0.048529
Pa0285317-760	GTP/c-di-GMP	432	449	RILDGFNAPFDIHCQPIY	15	2118.04	10.3504	0.007382	100	3.81973	0.02355
Pa0285317-760	GTP/c-di-GMP	432	449	RILDGFNAPFDIHCQPIY	15	2118.04	10.34	0.005186	1000	4.71505	0.071259
Pa0285317-760	GTP/c-di-GMP	432	449	RILDGFNAPFDIHCQPIY	15	2118.04	10.3166	0.004373	10000	6.0864	0.019734
Pa0285317-760	Apo	438	449	NAPFDIHCQPIY	9	1416.65	9.94218	0.007422	0	0	0
Pa0285317-760	Apo	438	449	NAPFDIHCQPIY	9	1416.65	9.93967	0.021146	10	2.11939	0.05337
Pa0285317-760	Apo	438	449	NAPFDIHCQPIY	9	1416.65	9.93291	0.009576	100	3.13895	0.030559
Pa0285317-760	Apo	438	449	NAPFDIHCQPIY	9	1416.65	9.9429	0.004465	1000	3.98614	0.034112
Pa0285317-760	Apo	438	449	NAPFDIHCQPIY	9	1416.65	9.94711	0.007889	10000	4.56741	0.030586
Pa0285317-760	GTP	438	449	NAPFDIHCQPIY	9	1416.65	9.9212	0.011525	0	0	0
Pa0285317-760	GTP	438	449	NAPFDIHCQPIY	9	1416.65	9.91421	0.012155	10	1.95719	0.020227
Pa0285317-760	GTP	438	449	NAPFDIHCQPIY	9	1416.65	9.93715	0.003752	100	2.75422	0.039094
Pa0285317-760	GTP	438	449	NAPFDIHCQPIY	9	1416.65	9.94009	0.025833	1000	3.51502	0.016992
Pa0285317-760	GTP	438	449	NAPFDIHCQPIY	9	1416.65	9.92444	0.011624	10000	4.37514	0.013512
Pa0285317-760	c-di-GMP	438	449	NAPFDIHCQPIY	9	1416.65	9.94773	0.02717	0	0	0
Pa0285317-760	c-di-GMP	438	449	NAPFDIHCQPIY	9	1416.65	9.89009	0.003676	10	2.33602	0.024684
Pa0285317-760	c-di-GMP	438	449	NAPFDIHCQPIY	9	1416.65	9.88321	0.002362	100	3.24042	0.028623
Pa0285317-760	c-di-GMP	438	449	NAPFDIHCQPIY	9	1416.65	9.8853	0.007818	1000	4.02974	0.012004
Pa0285317-760	c-di-GMP	438	449	NAPFDIHCQPIY	9	1416.65	9.86715	0.005104	10000	4.59571	0.037073
Pa0285317-760	GTP/c-di-GMP	438	449	NAPFDIHCQPIY	9	1416.65	9.86672	0.035966	0	0	0
Pa0285317-760	GTP/c-di-GMP	438	449	NAPFDIHCQPIY	9	1416.65	9.8622	0.004153	10	2.02837	0.02242
Pa0285317-760	GTP/c-di-GMP	438	449	NAPFDIHCQPIY	9	1416.65	9.87752	0.007144	100	2.75364	0.017415
Pa0285317-760	GTP/c-di-GMP	438	449	NAPFDIHCQPIY	9	1416.65	9.84701	0.002898	1000	3.49359	0.029465
Pa0285317-760	GTP/c-di-GMP	438	449	NAPFDIHCQPIY	9	1416.65	9.82541	0.009761	10000	4.40541	0.065572
Pa0285317-760	Apo	445	464	CQPIYISASLGVSLYPEDAS	17	2112.01	7.7638	0.00748	0	0	0
Pa0285317-760	Apo	445	464	CQPIYISASLGVSLYPEDAS	17	2112.01	7.74014	0.018952	10	4.19343	0.051161
Pa0285317-760	Apo	445	464	CQPIYISASLGVSLYPEDAS	17	2112.01	7.69325	0.003154	100	4.57166	0.054642
Pa0285317-760	Apo	445	464	CQPIYISASLGVSLYPEDAS	17	2112.01	7.68654	0.006779	1000	6.30759	0.051805
Pa0285317-760	Apo	445	464	CQPIYISASLGVSLYPEDAS	17	2112.01	7.66216	0.004379	10000	8.71116	0.109534
Pa0285317-760	GTP	445	464	CQPIYISASLGVSLYPEDAS	17	2112.01	7.75566	0.008259	0	0	0
Pa0285317-760	GTP	445	464	CQPIYISASLGVSLYPEDAS	17	2112.01	7.72291	0.001937	10	4.21266	0.025683
Pa0285317-760	GTP	445	464	CQPIYISASLGVSLYPEDAS	17	2112.01	7.70627	0.013211	100	4.50952	0.024891
Pa0285317-760	GTP	445	464	CQPIYISASLGVSLYPEDAS	17	2112.01	7.67999	0.004698	1000	5.75801	0.014698
Pa0285317-760	GTP	445	464	CQPIYISASLGVSLYPEDAS	17	2112.01	7.67105	0.01122	10000	7.31678	0.019455
Pa0285317-760	c-di-GMP	445	464	CQPIYISASLGVSLYPEDAS	17	2112.01	7.65606	0.010849	0	0	0
Pa0285317-760	c-di-GMP	445	464	CQPIYISASLGVSLYPEDAS	17	2112.01	7.64476	0.004589	10	4.65994	0.057965
Pa0285317-760	c-di-GMP	445	464	CQPIYISASLGVSLYPEDAS	17	2112.01	7.66532	0.006094	100	4.65858	0.023435
Pa0285317-760	c-di-GMP	445	464	CQPIYISASLGVSLYPEDAS	17	2112.01	7.63877	0.014956	1000	6.89065	0.142807
Pa0285317-760	c-di-GMP	445	464	CQPIYISASLGVSLYPEDAS	17	2112.01	7.6269	0.005071	10000	8.63326	0.090185
Pa0285317-760	GTP/c-di-GMP	445	464	CQPIYISASLGVSLYPEDAS	17	2112.01	7.64996	0.014449	0	0	0
Pa0285317-760	GTP/c-di-GMP	445	464	CQPIYISASLGVSLYPEDAS	17	2112.01	7.66593	0.006633	10	4.4627	0.049348
Pa0285317-760	GTP/c-di-GMP	445	464	CQPIYISASLGVSLYPEDAS	17	2112.01	7.67174	0.010789	100	4.51515	0.020429
Pa0285317-760	GTP/c-di-GMP	445	464	CQPIYISASLGVSLYPEDAS	17	2112.01	7.64547	0.00363	1000	5.69899	0.088079
Pa0285317-760	GTP/c-di-GMP	445	464	CQPIYISASLGVSLYPEDAS	17	2112.01	7.62884	0.003026	10000	7.40398	0.087397
Pa0285317-760	Apo	450	460	ISASLGVSLYP	9	1105.6	9.50806	0.013506	0	0	0
Pa0285317-760	Apo	450	460	ISASLGVSLYP	9	1105.6	9.49923	0.021675	10	1.42264	0.021121
Pa0285317-760	Apo	450	460	ISASLGVSLYP	9	1105.6	9.49123	0.007001	100	1.61458	0.029601
Pa0285317-760	Apo	450	460	ISASLGVSLYP	9	1105.6	9.49648	0.00564	1000	2.05279	0.023093
Pa0285317-760	Apo	450	460	ISASLGVSLYP	9	1105.6	9.49673	0.004747	10000	2.68879	0.021272
Pa0285317-760	GTP	450	460	ISASLGVSLYP	9	1105.6	9.48272	0.010272	0	0	0
Pa0285317-760	GTP	450	460	ISASLGVSLYP	9	1105.6	9.47032	0.011953	10	1.24821	0.010151
Pa0285317-760	GTP	450	460	ISASLGVSLYP	9	1105.6	9.49854	0.008577	100	1.46637	0.019156
Pa0285317-760	GTP	450	460	ISASLGVSLYP	9	1105.6	9.49118	0.013389	1000	1.75779	0.007298
Pa0285317-760	GTP	450	460	ISASLGVSLYP	9	1105.6	9.46246	0.006145	10000	2.27359	0.011307
Pa0285317-760	c-di-GMP	450	460	ISASLGVSLYP	9	1105.6	9.46079	0.019648	0	0	0
Pa0285317-760	c-di-GMP	450	460	ISASLGVSLYP	9	1105.6	9.43854	0.003289	10	1.56428	0.024294
Pa0285317-760	c-di-GMP	450	460	ISASLGVSLYP	9	1105.6	9.42813	0.004775	100	1.62978	0.022636
Pa0285317-760	c-di-GMP	450	460	ISASLGVSLYP	9	1105.6	9.42916	0.008066	1000	2.16106	0.036317
Pa0285317-760	c-di-GMP	450	460	ISASLGVSLYP	9	1105.6	9.39987	0.006755	10000	2.60457	0.040854
Pa0285317-760	GTP/c-di-GMP	450	460	ISASLGVSLYP	9	1105.6	9.39249	0.025014	0	0	0
Pa0285317-760	GTP/c-di-GMP	450	460	ISASLGVSLYP	9	1105.6	9.40262	0.001443	10	1.33656	0.022299
Pa0285317-760	GTP/c-di-GMP	450	460	ISASLGVSLYP	9	1105.6	9.41448	0.003693	100	1.47397	0.013862
Pa0285317-760	GTP/c-di-GMP	450	460	ISASLGVSLYP	9	1105.6	9.3868	0.005392	1000	1.67817	0.065752
Pa0285317-760	GTP/c-di-GMP	450	460	ISASLGVSLYP	9	1105.6	9.3698	0.005023	10000	2.14476	0.017737
Pa0285317-760	Apo	452	459	ASLGVSLY	7	808.433	8.02525	0.006027	0	0	0
Pa0285317-760	Apo	452	459	ASLGVSLY	7	808.433	8.00781	0.020727	10	0.634378	0.025987
Pa0285317-760	Apo	452	459	ASLGVSLY	7	808.433	7.94552	0.004607	100	1.07508	0.025494
Pa0285317-760	Apo	452	459	ASLGVSLY	7	808.433	7.94671	0.008559	1000	1.71263	0.025709
Pa0285317-760	Apo	452	459	ASLGVSLY	7	808.433	7.93431	0.002596	10000	2.33552	0.024464
Pa0285317-760	GTP	452	459	ASLGVSLY	7	808.433	7.9916	0.018115	0	0	0
Pa0285317-760	GTP	452	459	ASLGVSLY	7	808.433	7.95778	0.00459	10	0.586444	0.033394
Pa0285317-760	GTP	452	459	ASLGVSLY	7	808.433	7.94738	0.012721	100	0.980051	0.029383
Pa0285317-760	GTP	452	459	ASLGVSLY	7	808.433	7.9228	0.003195	1000	1.62215	0.028836
Pa0285317-760	GTP	452	459	ASLGVSLY	7	808.433	7.91852	0.008028	10000	2.27712	0.044979
Pa0285317-760	c-di-GMP	452	459	ASLGVSLY	7	808.433	7.90752	0.008916	0	0	0
Pa0285317-760	c-di-GMP	452	459	ASLGVSLY	7	808.433	7.90399	0.003483	10	0.60877	0.030991
Pa0285317-760	c-di-GMP	452	459	ASLGVSLY	7	808.433	7.91379	0.001189	100	1.02007	0.023599
Pa0285317-760	c-di-GMP	452	459	ASLGVSLY	7	808.433	7.89671	0.007841	1000	1.7047	0.023699
Pa0285317-760	c-di-GMP	452	459	ASLGVSLY	7	808.433	7.90051	0.002731	10000	2.30822	0.032586
Pa0285317-760	GTP/c-di-GMP	452	459	ASLGVSLY	7	808.433	7.88384	0.005425	0	0	0
Pa0285317-760	GTP/c-di-GMP	452	459	ASLGVSLY	7	808.433	7.90429	0.002516	10	0.444986	0.024652
Pa0285317-760	GTP/c-di-GMP	452	459	ASLGVSLY	7	808.433	7.91336	0.006297	100	0.886596	0.018094
Pa0285317-760	GTP/c-di-GMP	452	459	ASLGVSLY	7	808.433	7.88806	0.002458	1000	1.51188	0.028553
Pa0285317-760	GTP/c-di-GMP	452	459	ASLGVSLY	7	808.433	7.88541	0.005539	10000	2.18683	0.050061
Pa0285317-760	Apo	453	465	SLGVSLYPEDASD	11	1351.61	9.7441	0.008184	0	0	0
Pa0285317-760	Apo	453	465	SLGVSLYPEDASD	11	1351.61	9.71779	0.019015	10	1.6576	0.056725
Pa0285317-760	Apo	453	465	SLGVSLYPEDASD	11	1351.61	9.71326	0.009694	100	2.54239	0.015453
Pa0285317-760	Apo	453	465	SLGVSLYPEDASD	11	1351.61	9.71962	0.003363	1000	3.61186	0.046408
Pa0285317-760	Apo	453	465	SLGVSLYPEDASD	11	1351.61	9.72076	0.00923	10000	4.1346	0.140198
Pa0285317-760	GTP	453	465	SLGVSLYPEDASD	11	1351.61	9.72083	0.018888	0	0	0
Pa0285317-760	GTP	453	465	SLGVSLYPEDASD	11	1351.61	9.68246	0.009317	10	1.34023	0.036376
Pa0285317-760	GTP	453	465	SLGVSLYPEDASD	11	1351.61	9.71228	0.011541	100	2.45702	0.048113
Pa0285317-760	GTP	453	465	SLGVSLYPEDASD	11	1351.61	9.70523	0.016478	1000	2.82514	0.037597
Pa0285317-760	GTP	453	465	SLGVSLYPEDASD	11	1351.61	9.68087	0.013948	10000	3.27201	0.064266
Pa0285317-760	c-di-GMP	453	465	SLGVSLYPEDASD	11	1351.61	9.72013	0.028384	0	0	0
Pa0285317-760	c-di-GMP	453	465	SLGVSLYPEDASD	11	1351.61	9.65734	0.004131	10	1.62361	0.025923
Pa0285317-760	c-di-GMP	453	465	SLGVSLYPEDASD	11	1351.61	9.64886	0.001918	100	2.56154	0.02048
Pa0285317-760	c-di-GMP	453	465	SLGVSLYPEDASD	11	1351.61	9.64346	0.005577	1000	3.78595	0.127979
Pa0285317-760	c-di-GMP	453	465	SLGVSLYPEDASD	11	1351.61	9.62717	0.003634	10000	4.221	0.053565
Pa0285317-760	GTP/c-di-GMP	453	465	SLGVSLYPEDASD	11	1351.61	9.63747	0.031591	0	0	0
Pa0285317-760	GTP/c-di-GMP	453	465	SLGVSLYPEDASD	11	1351.61	9.61971	0.004098	10	1.44708	0.028529
Pa0285317-760	GTP/c-di-GMP	453	465	SLGVSLYPEDASD	11	1351.61	9.63457	0.0063	100	2.35677	0.042382
Pa0285317-760	GTP/c-di-GMP	453	465	SLGVSLYPEDASD	11	1351.61	9.60122	0.008853	1000	2.81099	0.016528
Pa0285317-760	GTP/c-di-GMP	453	465	SLGVSLYPEDASD	11	1351.61	9.57559	0.009559	10000	3.3217	0.050887
Pa0285317-760	Apo	454	468	LGVSLYPEDASDVDH	13	1615.74	9.60955	0.007368	0	0	0
Pa0285317-760	Apo	454	468	LGVSLYPEDASDVDH	13	1615.74	9.58819	0.022541	10	2.58717	0.029216
Pa0285317-760	Apo	454	468	LGVSLYPEDASDVDH	13	1615.74	9.57954	0.009747	100	3.37747	0.028994
Pa0285317-760	Apo	454	468	LGVSLYPEDASDVDH	13	1615.74	9.58623	0.006077	1000	4.22886	0.034602
Pa0285317-760	Apo	454	468	LGVSLYPEDASDVDH	13	1615.74	9.58716	0.002784	10000	4.9667	0.03308
Pa0285317-760	GTP	454	468	LGVSLYPEDASDVDH	13	1615.74	9.58726	0.010874	0	0	0
Pa0285317-760	GTP	454	468	LGVSLYPEDASDVDH	13	1615.74	9.55582	0.011505	10	2.4129	0.020132
Pa0285317-760	GTP	454	468	LGVSLYPEDASDVDH	13	1615.74	9.58194	0.006706	100	3.38853	0.016686
Pa0285317-760	GTP	454	468	LGVSLYPEDASDVDH	13	1615.74	9.5768	0.015072	1000	3.78094	0.010342
Pa0285317-760	GTP	454	468	LGVSLYPEDASDVDH	13	1615.74	9.55529	0.008834	10000	4.23226	0.025148
Pa0285317-760	c-di-GMP	454	468	LGVSLYPEDASDVDH	13	1615.74	9.5771	0.021982	0	0	0
Pa0285317-760	c-di-GMP	454	468	LGVSLYPEDASDVDH	13	1615.74	9.52706	0.004961	10	2.72216	0.03295
Pa0285317-760	c-di-GMP	454	468	LGVSLYPEDASDVDH	13	1615.74	9.51378	0.003919	100	3.45349	0.020978
Pa0285317-760	c-di-GMP	454	468	LGVSLYPEDASDVDH	13	1615.74	9.51464	0.009734	1000	4.46366	0.035837
Pa0285317-760	c-di-GMP	454	468	LGVSLYPEDASDVDH	13	1615.74	9.48955	0.006265	10000	4.92092	0.050265
Pa0285317-760	GTP/c-di-GMP	454	468	LGVSLYPEDASDVDH	13	1615.74	9.49362	0.02653	0	0	0
Pa0285317-760	GTP/c-di-GMP	454	468	LGVSLYPEDASDVDH	13	1615.74	9.49029	0.001971	10	2.39332	0.025747
Pa0285317-760	GTP/c-di-GMP	454	468	LGVSLYPEDASDVDH	13	1615.74	9.50268	0.004857	100	3.3035	0.010481
Pa0285317-760	GTP/c-di-GMP	454	468	LGVSLYPEDASDVDH	13	1615.74	9.47072	0.007001	1000	3.68486	0.072394
Pa0285317-760	GTP/c-di-GMP	454	468	LGVSLYPEDASDVDH	13	1615.74	9.44992	0.008284	10000	4.07592	0.021883
Pa0285317-760	Apo	455	477	GVSLYPEDASDVDHLMQHADAAL	21	2453.12	10.2198	0.007306	0	0	0
Pa0285317-760	Apo	455	477	GVSLYPEDASDVDHLMQHADAAL	21	2453.12	10.2163	0.016454	10	2.64699	0.055529
Pa0285317-760	Apo	455	477	GVSLYPEDASDVDHLMQHADAAL	21	2453.12	10.2128	0.012472	100	4.68739	0.030915
Pa0285317-760	Apo	455	477	GVSLYPEDASDVDHLMQHADAAL	21	2453.12	10.2109	0.002035	1000	8.2225	0.04114
Pa0285317-760	Apo	455	477	GVSLYPEDASDVDHLMQHADAAL	21	2453.12	10.2224	0.004939	10000	9.10743	0.073174
Pa0285317-760	GTP	455	477	GVSLYPEDASDVDHLMQHADAAL	21	2453.12	10.2428	0.082203	0	0	0
Pa0285317-760	GTP	455	477	GVSLYPEDASDVDHLMQHADAAL	21	2453.12	10.1904	0.015491	10	2.21703	0.079296
Pa0285317-760	GTP	455	477	GVSLYPEDASDVDHLMQHADAAL	21	2453.12	10.2111	0.005949	100	3.15597	0.078246
Pa0285317-760	GTP	455	477	GVSLYPEDASDVDHLMQHADAAL	21	2453.12	10.2177	0.025505	1000	4.21793	0.081207
Pa0285317-760	GTP	455	477	GVSLYPEDASDVDHLMQHADAAL	21	2453.12	10.202	0.01589	10000	5.82001	0.08211
Pa0285317-760	c-di-GMP	455	477	GVSLYPEDASDVDHLMQHADAAL	21	2453.12	10.2635	0.032388	0	0	0
Pa0285317-760	c-di-GMP	455	477	GVSLYPEDASDVDHLMQHADAAL	21	2453.12	10.1726	0.004956	10	3.04744	0.061263
Pa0285317-760	c-di-GMP	455	477	GVSLYPEDASDVDHLMQHADAAL	21	2453.12	10.1569	0.002097	100	4.98637	0.017953
Pa0285317-760	c-di-GMP	455	477	GVSLYPEDASDVDHLMQHADAAL	21	2453.12	10.1539	0.007454	1000	8.62561	0.026835
Pa0285317-760	c-di-GMP	455	477	GVSLYPEDASDVDHLMQHADAAL	21	2453.12	10.1409	0.006066	10000	9.23206	0.095493
Pa0285317-760	GTP/c-di-GMP	455	477	GVSLYPEDASDVDHLMQHADAAL	21	2453.12	10.1759	0.03744	0	0	0
Pa0285317-760	GTP/c-di-GMP	455	477	GVSLYPEDASDVDHLMQHADAAL	21	2453.12	10.1496	0.002702	10	2.22181	0.025648
Pa0285317-760	GTP/c-di-GMP	455	477	GVSLYPEDASDVDHLMQHADAAL	21	2453.12	10.1576	0.007479	100	3.12844	0.019635
Pa0285317-760	GTP/c-di-GMP	455	477	GVSLYPEDASDVDHLMQHADAAL	21	2453.12	10.1386	0.004557	1000	4.18049	0.184766
Pa0285317-760	GTP/c-di-GMP	455	477	GVSLYPEDASDVDHLMQHADAAL	21	2453.12	10.1101	0.006617	10000	5.87561	0.097085
Pa0285317-760	Apo	469	476	LMQHADAA	7	855.39	7.67759	0.002004	0	0	0
Pa0285317-760	Apo	469	476	LMQHADAA	7	855.39	7.67788	0.018978	10	0.207932	0.031136
Pa0285317-760	Apo	469	476	LMQHADAA	7	855.39	7.60656	0.004336	100	0.839715	0.032674
Pa0285317-760	Apo	469	476	LMQHADAA	7	855.39	7.60527	0.013734	1000	2.23191	0.030316
Pa0285317-760	Apo	469	476	LMQHADAA	7	855.39	7.59297	0.00375	10000	2.26708	0.029713
Pa0285317-760	GTP	469	476	LMQHADAA	7	855.39	7.64253	0.021506	0	0	0
Pa0285317-760	GTP	469	476	LMQHADAA	7	855.39	7.63498	0.007712	10	0.027579	0.046668
Pa0285317-760	GTP	469	476	LMQHADAA	7	855.39	7.61451	0.008543	100	0.050701	0.051386
Pa0285317-760	GTP	469	476	LMQHADAA	7	855.39	7.59956	0.006652	1000	0.04749	0.028728
Pa0285317-760	GTP	469	476	LMQHADAA	7	855.39	7.58762	0.005232	10000	0.299958	0.028045
Pa0285317-760	c-di-GMP	469	476	LMQHADAA	7	855.39	7.55059	0.009697	0	0	0
Pa0285317-760	c-di-GMP	469	476	LMQHADAA	7	855.39	7.58226	0.005394	10	0.342769	0.018612
Pa0285317-760	c-di-GMP	469	476	LMQHADAA	7	855.39	7.58764	0.006228	100	0.958083	0.022011
Pa0285317-760	c-di-GMP	469	476	LMQHADAA	7	855.39	7.56697	0.013702	1000	2.2039	0.01226
Pa0285317-760	c-di-GMP	469	476	LMQHADAA	7	855.39	7.56354	0.007945	10000	2.31523	0.008079
Pa0285317-760	GTP/c-di-GMP	469	476	LMQHADAA	7	855.39	7.54228	0.018349	0	0	0
Pa0285317-760	GTP/c-di-GMP	469	476	LMQHADAA	7	855.39	7.57391	0.002932	10	0.08104	0.014763
Pa0285317-760	GTP/c-di-GMP	469	476	LMQHADAA	7	855.39	7.584	0.008306	100	0.047435	0.014518
Pa0285317-760	GTP/c-di-GMP	469	476	LMQHADAA	7	855.39	7.56239	0.004694	1000	0.148049	0.036344
Pa0285317-760	GTP/c-di-GMP	469	476	LMQHADAA	7	855.39	7.55822	0.006861	10000	0.418054	0.028636
Pa0285317-760	Apo	478	489	FQAKDSGRNAYA	11	1326.63	6.90754	0.002428	0	0	0
Pa0285317-760	Apo	478	489	FQAKDSGRNAYA	11	1326.63	6.91819	0.023846	10	4.96073	0.0142
Pa0285317-760	Apo	478	489	FQAKDSGRNAYA	11	1326.63	6.85528	0.000868	100	5.11815	0.016332
Pa0285317-760	Apo	478	489	FQAKDSGRNAYA	11	1326.63	6.85084	0.016194	1000	5.18507	0.024831
Pa0285317-760	Apo	478	489	FQAKDSGRNAYA	11	1326.63	6.84266	0.001008	10000	5.11714	0.037893
Pa0285317-760	GTP	478	489	FQAKDSGRNAYA	11	1326.63	6.87182	0.027644	0	0	0
Pa0285317-760	GTP	478	489	FQAKDSGRNAYA	11	1326.63	6.8819	0.009239	10	2.35099	0.046108
Pa0285317-760	GTP	478	489	FQAKDSGRNAYA	11	1326.63	6.85853	0.009917	100	3.80471	0.038321
Pa0285317-760	GTP	478	489	FQAKDSGRNAYA	11	1326.63	6.83178	0.005778	1000	4.46727	0.014674
Pa0285317-760	GTP	478	489	FQAKDSGRNAYA	11	1326.63	6.82316	0.004952	10000	5.05549	0.049051
Pa0285317-760	c-di-GMP	478	489	FQAKDSGRNAYA	11	1326.63	6.80743	0.006751	0	0	0
Pa0285317-760	c-di-GMP	478	489	FQAKDSGRNAYA	11	1326.63	6.8292	0.003713	10	4.88418	0.042195
Pa0285317-760	c-di-GMP	478	489	FQAKDSGRNAYA	11	1326.63	6.80964	0.005763	100	5.08681	0.06004
Pa0285317-760	c-di-GMP	478	489	FQAKDSGRNAYA	11	1326.63	6.80206	0.002015	1000	5.016	0.023379
Pa0285317-760	c-di-GMP	478	489	FQAKDSGRNAYA	11	1326.63	6.7923	0.004691	10000	5.04784	0.049244
Pa0285317-760	GTP/c-di-GMP	478	489	FQAKDSGRNAYA	11	1326.63	6.78761	0.003951	0	0	0
Pa0285317-760	GTP/c-di-GMP	478	489	FQAKDSGRNAYA	11	1326.63	6.80693	0.003408	10	2.43133	0.02905
Pa0285317-760	GTP/c-di-GMP	478	489	FQAKDSGRNAYA	11	1326.63	6.80964	0.008348	100	3.76167	0.019516
Pa0285317-760	GTP/c-di-GMP	478	489	FQAKDSGRNAYA	11	1326.63	6.78278	0.005497	1000	4.36406	0.031908
Pa0285317-760	GTP/c-di-GMP	478	489	FQAKDSGRNAYA	11	1326.63	6.77606	0.009554	10000	5.00197	0.039979
Pa0285317-760	Apo	478	490	FQAKDSGRNAYAF	12	1473.7	8.60721	0.003054	0	0	0
Pa0285317-760	Apo	478	490	FQAKDSGRNAYAF	12	1473.7	8.60148	0.022676	10	5.11416	0.070271
Pa0285317-760	Apo	478	490	FQAKDSGRNAYAF	12	1473.7	8.57776	0.005808	100	5.20718	0.038625
Pa0285317-760	Apo	478	490	FQAKDSGRNAYAF	12	1473.7	8.58697	0.006955	1000	5.26828	0.035072
Pa0285317-760	Apo	478	490	FQAKDSGRNAYAF	12	1473.7	8.57642	0.003046	10000	5.19806	0.044881
Pa0285317-760	GTP	478	490	FQAKDSGRNAYAF	12	1473.7	8.58112	0.012716	0	0	0
Pa0285317-760	GTP	478	490	FQAKDSGRNAYAF	12	1473.7	8.57658	0.006499	10	2.58729	0.024077
Pa0285317-760	GTP	478	490	FQAKDSGRNAYAF	12	1473.7	8.5878	0.011597	100	4.11986	0.02412
Pa0285317-760	GTP	478	490	FQAKDSGRNAYAF	12	1473.7	8.56631	0.00549	1000	4.72778	0.011151
Pa0285317-760	GTP	478	490	FQAKDSGRNAYAF	12	1473.7	8.54022	0.016819	10000	5.24539	0.02891
Pa0285317-760	c-di-GMP	478	490	FQAKDSGRNAYAF	12	1473.7	8.52243	0.011535	0	0	0
Pa0285317-760	c-di-GMP	478	490	FQAKDSGRNAYAF	12	1473.7	8.54277	0.003554	10	5.03079	0.033993
Pa0285317-760	c-di-GMP	478	490	FQAKDSGRNAYAF	12	1473.7	8.52577	0.004994	100	5.12185	0.041482
Pa0285317-760	c-di-GMP	478	490	FQAKDSGRNAYAF	12	1473.7	8.52509	0.012752	1000	5.0983	0.020419
Pa0285317-760	c-di-GMP	478	490	FQAKDSGRNAYAF	12	1473.7	8.52113	0.006272	10000	5.11061	0.078956
Pa0285317-760	GTP/c-di-GMP	478	490	FQAKDSGRNAYAF	12	1473.7	8.45387	0.018539	0	0	0
Pa0285317-760	GTP/c-di-GMP	478	490	FQAKDSGRNAYAF	12	1473.7	8.5266	0.010757	10	2.57551	0.039552
Pa0285317-760	GTP/c-di-GMP	478	490	FQAKDSGRNAYAF	12	1473.7	8.53651	0.01542	100	4.01156	0.030055
Pa0285317-760	GTP/c-di-GMP	478	490	FQAKDSGRNAYAF	12	1473.7	8.52519	0.004854	1000	4.58966	0.064125
Pa0285317-760	GTP/c-di-GMP	478	490	FQAKDSGRNAYAF	12	1473.7	8.51295	0.008716	10000	5.13263	0.023358
Pa0285317-760	Apo	507	518	SALRHALEHDEL	11	1389.7	8.19862	0.006033	0	0	0
Pa0285317-760	Apo	507	518	SALRHALEHDEL	11	1389.7	8.18872	0.01521	10	1.39161	0.03692
Pa0285317-760	Apo	507	518	SALRHALEHDEL	11	1389.7	8.16379	0.002205	100	2.29574	0.032518
Pa0285317-760	Apo	507	518	SALRHALEHDEL	11	1389.7	8.1626	0.006798	1000	3.05203	0.039693
Pa0285317-760	Apo	507	518	SALRHALEHDEL	11	1389.7	8.14704	0.003862	10000	3.41835	0.035327
Pa0285317-760	GTP	507	518	SALRHALEHDEL	11	1389.7	8.22279	0.010255	0	0	0
Pa0285317-760	GTP	507	518	SALRHALEHDEL	11	1389.7	8.2197	0.023771	10	1.19813	0.043079
Pa0285317-760	GTP	507	518	SALRHALEHDEL	11	1389.7	8.21473	0.019654	100	2.26285	0.031372
Pa0285317-760	GTP	507	518	SALRHALEHDEL	11	1389.7	8.18205	0.014906	1000	3.26286	0.031782
Pa0285317-760	GTP	507	518	SALRHALEHDEL	11	1389.7	8.16242	0.021344	10000	3.61163	0.06512
Pa0285317-760	c-di-GMP	507	518	SALRHALEHDEL	11	1389.7	8.10936	0.008514	0	0	0
Pa0285317-760	c-di-GMP	507	518	SALRHALEHDEL	11	1389.7	8.11965	0.009739	10	1.15935	0.018709
Pa0285317-760	c-di-GMP	507	518	SALRHALEHDEL	11	1389.7	8.11395	0.013653	100	2.07097	0.060884
Pa0285317-760	c-di-GMP	507	518	SALRHALEHDEL	11	1389.7	8.09367	0.006479	1000	2.82476	0.052972
Pa0285317-760	c-di-GMP	507	518	SALRHALEHDEL	11	1389.7	8.10367	0.00354	10000	3.30749	0.030383
Pa0285317-760	GTP/c-di-GMP	507	518	SALRHALEHDEL	11	1389.7	8.10535	0.006939	0	0	0
Pa0285317-760	GTP/c-di-GMP	507	518	SALRHALEHDEL	11	1389.7	8.1642	0.022306	10	0.948554	0.032329
Pa0285317-760	GTP/c-di-GMP	507	518	SALRHALEHDEL	11	1389.7	8.15889	0.02501	100	1.72794	0.042053
Pa0285317-760	GTP/c-di-GMP	507	518	SALRHALEHDEL	11	1389.7	8.14207	0.01077	1000	2.6413	0.060497
Pa0285317-760	GTP/c-di-GMP	507	518	SALRHALEHDEL	11	1389.7	8.12128	0.006438	10000	3.32087	0.079125
Pa0285317-760	Apo	519	535	RVHYQPVHDLASGRIVG	15	1903.02	7.90857	0.006388	0	0	0
Pa0285317-760	Apo	519	535	RVHYQPVHDLASGRIVG	15	1903.02	7.90919	0.013292	10	1.20733	0.041576
Pa0285317-760	Apo	519	535	RVHYQPVHDLASGRIVG	15	1903.02	7.87494	0.003358	100	2.62433	0.017233
Pa0285317-760	Apo	519	535	RVHYQPVHDLASGRIVG	15	1903.02	7.87599	0.008376	1000	3.4259	0.027253
Pa0285317-760	Apo	519	535	RVHYQPVHDLASGRIVG	15	1903.02	7.86332	0.004456	10000	3.44715	0.020879
Pa0285317-760	GTP	519	535	RVHYQPVHDLASGRIVG	15	1903.02	7.91458	0.003094	0	0	0
Pa0285317-760	GTP	519	535	RVHYQPVHDLASGRIVG	15	1903.02	7.91326	0.015364	10	1.19271	0.026815
Pa0285317-760	GTP	519	535	RVHYQPVHDLASGRIVG	15	1903.02	7.9017	0.018399	100	2.60435	0.02287
Pa0285317-760	GTP	519	535	RVHYQPVHDLASGRIVG	15	1903.02	7.87528	0.011945	1000	3.49345	0.044641
Pa0285317-760	GTP	519	535	RVHYQPVHDLASGRIVG	15	1903.02	7.86705	0.017732	10000	3.5225	0.046645
Pa0285317-760	c-di-GMP	519	535	RVHYQPVHDLASGRIVG	15	1903.02	7.82255	0.010633	0	0	0
Pa0285317-760	c-di-GMP	519	535	RVHYQPVHDLASGRIVG	15	1903.02	7.82907	0.008063	10	1.09083	0.018283
Pa0285317-760	c-di-GMP	519	535	RVHYQPVHDLASGRIVG	15	1903.02	7.84582	0.007714	100	2.23305	0.012464
Pa0285317-760	c-di-GMP	519	535	RVHYQPVHDLASGRIVG	15	1903.02	7.82774	0.007184	1000	3.35626	0.036771
Pa0285317-760	c-di-GMP	519	535	RVHYQPVHDLASGRIVG	15	1903.02	7.8299	0.005364	10000	3.35484	0.016509
Pa0285317-760	GTP/c-di-GMP	519	535	RVHYQPVHDLASGRIVG	15	1903.02	7.8169	0.016467	0	0	0
Pa0285317-760	GTP/c-di-GMP	519	535	RVHYQPVHDLASGRIVG	15	1903.02	7.86306	0.014023	10	1.0236	0.01687
Pa0285317-760	GTP/c-di-GMP	519	535	RVHYQPVHDLASGRIVG	15	1903.02	7.86439	0.017873	100	2.08531	0.048674
Pa0285317-760	GTP/c-di-GMP	519	535	RVHYQPVHDLASGRIVG	15	1903.02	7.85055	0.005064	1000	3.22833	0.081438
Pa0285317-760	GTP/c-di-GMP	519	535	RVHYQPVHDLASGRIVG	15	1903.02	7.83824	0.001912	10000	3.19155	0.082581
Pa0285317-760	Apo	519	537	RVHYQPVHDLASGRIVGVE	17	2131.13	8.23782	0.003095	0	0	0
Pa0285317-760	Apo	519	537	RVHYQPVHDLASGRIVGVE	17	2131.13	8.22716	0.017109	10	1.30276	0.026187
Pa0285317-760	Apo	519	537	RVHYQPVHDLASGRIVGVE	17	2131.13	8.19979	0.003197	100	2.81863	0.03345
Pa0285317-760	Apo	519	537	RVHYQPVHDLASGRIVGVE	17	2131.13	8.20313	0.004421	1000	3.71703	0.035316
Pa0285317-760	Apo	519	537	RVHYQPVHDLASGRIVGVE	17	2131.13	8.19272	0.003647	10000	3.67731	0.038694
Pa0285317-760	GTP	519	537	RVHYQPVHDLASGRIVGVE	17	2131.13	8.22995	0.00697	0	0	0
Pa0285317-760	GTP	519	537	RVHYQPVHDLASGRIVGVE	17	2131.13	8.21806	0.011036	10	1.19616	0.066874
Pa0285317-760	GTP	519	537	RVHYQPVHDLASGRIVGVE	17	2131.13	8.22147	0.012252	100	2.67468	0.045825
Pa0285317-760	GTP	519	537	RVHYQPVHDLASGRIVGVE	17	2131.13	8.18912	0.008172	1000	3.66455	0.108181
Pa0285317-760	GTP	519	537	RVHYQPVHDLASGRIVGVE	17	2131.13	8.17397	0.019773	10000	3.72339	0.094839
Pa0285317-760	c-di-GMP	519	537	RVHYQPVHDLASGRIVGVE	17	2131.13	8.14958	0.009581	0	0	0
Pa0285317-760	c-di-GMP	519	537	RVHYQPVHDLASGRIVGVE	17	2131.13	8.15548	0.004738	10	1.11227	0.011681
Pa0285317-760	c-di-GMP	519	537	RVHYQPVHDLASGRIVGVE	17	2131.13	8.14576	0.010917	100	2.32587	0.014345
Pa0285317-760	c-di-GMP	519	537	RVHYQPVHDLASGRIVGVE	17	2131.13	8.13725	0.005555	1000	3.55744	0.045697
Pa0285317-760	c-di-GMP	519	537	RVHYQPVHDLASGRIVGVE	17	2131.13	8.14934	0.003528	10000	3.56777	0.0815
Pa0285317-760	GTP/c-di-GMP	519	537	RVHYQPVHDLASGRIVGVE	17	2131.13	8.11146	0.007393	0	0	0
Pa0285317-760	GTP/c-di-GMP	519	537	RVHYQPVHDLASGRIVGVE	17	2131.13	8.16627	0.008014	10	1.01691	0.042648
Pa0285317-760	GTP/c-di-GMP	519	537	RVHYQPVHDLASGRIVGVE	17	2131.13	8.17353	0.016678	100	2.2567	0.055438
Pa0285317-760	GTP/c-di-GMP	519	537	RVHYQPVHDLASGRIVGVE	17	2131.13	8.15449	0.001802	1000	3.57311	0.171484
Pa0285317-760	GTP/c-di-GMP	519	537	RVHYQPVHDLASGRIVGVE	17	2131.13	8.14291	0.001081	10000	3.51232	0.179841
Pa0285317-760	Apo	519	539	RVHYQPVHDLASGRIVGVESL	19	2331.24	8.81158	0.012675	0	0	0
Pa0285317-760	Apo	519	539	RVHYQPVHDLASGRIVGVESL	19	2331.24	8.81064	0.026847	10	1.16307	0.030149
Pa0285317-760	Apo	519	539	RVHYQPVHDLASGRIVGVESL	19	2331.24	8.7929	0.009614	100	2.45277	0.018886
Pa0285317-760	Apo	519	539	RVHYQPVHDLASGRIVGVESL	19	2331.24	8.80355	0.002772	1000	3.21628	0.031265
Pa0285317-760	Apo	519	539	RVHYQPVHDLASGRIVGVESL	19	2331.24	8.79435	0.006222	10000	3.25988	0.047178
Pa0285317-760	GTP	519	539	RVHYQPVHDLASGRIVGVESL	19	2331.24	8.79689	0.007557	0	0	0
Pa0285317-760	GTP	519	539	RVHYQPVHDLASGRIVGVESL	19	2331.24	8.80292	0.017323	10	1.07871	0.040138
Pa0285317-760	GTP	519	539	RVHYQPVHDLASGRIVGVESL	19	2331.24	8.82377	0.006284	100	2.37674	0.020224
Pa0285317-760	GTP	519	539	RVHYQPVHDLASGRIVGVESL	19	2331.24	8.80958	0.009847	1000	3.22225	0.041984
Pa0285317-760	GTP	519	539	RVHYQPVHDLASGRIVGVESL	19	2331.24	8.77355	0.008649	10000	3.26095	0.060411
Pa0285317-760	c-di-GMP	519	539	RVHYQPVHDLASGRIVGVESL	19	2331.24	8.75188	0.012805	0	0	0
Pa0285317-760	c-di-GMP	519	539	RVHYQPVHDLASGRIVGVESL	19	2331.24	8.75659	0.01071	10	0.938073	0.022476
Pa0285317-760	c-di-GMP	519	539	RVHYQPVHDLASGRIVGVESL	19	2331.24	8.74407	0.005172	100	2.04391	0.022426
Pa0285317-760	c-di-GMP	519	539	RVHYQPVHDLASGRIVGVESL	19	2331.24	8.74305	0.007973	1000	3.06885	0.02495
Pa0285317-760	c-di-GMP	519	539	RVHYQPVHDLASGRIVGVESL	19	2331.24	8.72278	0.016023	10000	3.05471	0.021352
Pa0285317-760	GTP/c-di-GMP	519	539	RVHYQPVHDLASGRIVGVESL	19	2331.24	8.69125	0.018868	0	0	0
Pa0285317-760	GTP/c-di-GMP	519	539	RVHYQPVHDLASGRIVGVESL	19	2331.24	8.7315	0.008299	10	0.856747	0.007719
Pa0285317-760	GTP/c-di-GMP	519	539	RVHYQPVHDLASGRIVGVESL	19	2331.24	8.73667	0.008837	100	1.904	0.031061
Pa0285317-760	GTP/c-di-GMP	519	539	RVHYQPVHDLASGRIVGVESL	19	2331.24	8.73884	0.005508	1000	2.99182	0.090895
Pa0285317-760	GTP/c-di-GMP	519	539	RVHYQPVHDLASGRIVGVESL	19	2331.24	8.72569	0.003239	10000	2.90306	0.102612
Pa0285317-760	Apo	532	539	RIVGVESL	7	871.512	9.04072	0.008814	0	0	0
Pa0285317-760	Apo	532	539	RIVGVESL	7	871.512	9.0274	0.025741	10	0.205585	0.014717
Pa0285317-760	Apo	532	539	RIVGVESL	7	871.512	9.00822	0.008463	100	0.266886	0.025077
Pa0285317-760	Apo	532	539	RIVGVESL	7	871.512	9.01621	0.006281	1000	0.270316	0.0129
Pa0285317-760	Apo	532	539	RIVGVESL	7	871.512	9.00644	0.003279	10000	0.333996	0.016636
Pa0285317-760	GTP	532	539	RIVGVESL	7	871.512	9.00553	0.016582	0	0	0
Pa0285317-760	GTP	532	539	RIVGVESL	7	871.512	8.99623	0.009724	10	0.190052	0.01196
Pa0285317-760	GTP	532	539	RIVGVESL	7	871.512	9.01542	0.008584	100	0.23134	0.012797
Pa0285317-760	GTP	532	539	RIVGVESL	7	871.512	8.99848	0.002733	1000	0.293841	0.023807
Pa0285317-760	GTP	532	539	RIVGVESL	7	871.512	8.96471	0.012083	10000	0.304851	0.014988
Pa0285317-760	c-di-GMP	532	539	RIVGVESL	7	871.512	8.96328	0.015362	0	0	0
Pa0285317-760	c-di-GMP	532	539	RIVGVESL	7	871.512	8.95642	0.00252	10	0.170625	0.021967
Pa0285317-760	c-di-GMP	532	539	RIVGVESL	7	871.512	8.94601	0.010003	100	0.157758	0.010292
Pa0285317-760	c-di-GMP	532	539	RIVGVESL	7	871.512	8.94109	0.009489	1000	0.167773	0.0136
Pa0285317-760	c-di-GMP	532	539	RIVGVESL	7	871.512	8.91977	0.010516	10000	0.181197	0.020704
Pa0285317-760	GTP/c-di-GMP	532	539	RIVGVESL	7	871.512	8.89181	0.024012	0	0	0
Pa0285317-760	GTP/c-di-GMP	532	539	RIVGVESL	7	871.512	8.91207	0.002204	10	0.131745	0.007837
Pa0285317-760	GTP/c-di-GMP	532	539	RIVGVESL	7	871.512	8.92446	0.00173	100	0.13825	0.008858
Pa0285317-760	GTP/c-di-GMP	532	539	RIVGVESL	7	871.512	8.91836	0.005346	1000	0.169291	0.020944
Pa0285317-760	GTP/c-di-GMP	532	539	RIVGVESL	7	871.512	8.91011	0.0011	10000	0.164519	0.012393
Pa0285317-760	Apo	540	555	VRWQHPERGLVPPGEF	12	1902.98	8.95487	0.01212	0	0	0
Pa0285317-760	Apo	540	555	VRWQHPERGLVPPGEF	12	1902.98	8.94672	0.021114	10	3.22167	0.045181
Pa0285317-760	Apo	540	555	VRWQHPERGLVPPGEF	12	1902.98	8.92681	0.009126	100	4.36999	0.029524
Pa0285317-760	Apo	540	555	VRWQHPERGLVPPGEF	12	1902.98	8.93693	0.008459	1000	5.15796	0.062699
Pa0285317-760	Apo	540	555	VRWQHPERGLVPPGEF	12	1902.98	8.92427	0.006705	10000	5.14019	0.036778
Pa0285317-760	GTP	540	555	VRWQHPERGLVPPGEF	12	1902.98	8.94915	0.006878	0	0	0
Pa0285317-760	GTP	540	555	VRWQHPERGLVPPGEF	12	1902.98	8.94911	0.019208	10	3.05764	0.067284
Pa0285317-760	GTP	540	555	VRWQHPERGLVPPGEF	12	1902.98	8.94972	0.013417	100	4.44816	0.028561
Pa0285317-760	GTP	540	555	VRWQHPERGLVPPGEF	12	1902.98	8.94127	0.007449	1000	5.30771	0.02815
Pa0285317-760	GTP	540	555	VRWQHPERGLVPPGEF	12	1902.98	8.90696	0.002424	10000	5.35269	0.045414
Pa0285317-760	c-di-GMP	540	555	VRWQHPERGLVPPGEF	12	1902.98	8.88782	0.013895	0	0	0
Pa0285317-760	c-di-GMP	540	555	VRWQHPERGLVPPGEF	12	1902.98	8.88831	0.003696	10	1.94647	0.047711
Pa0285317-760	c-di-GMP	540	555	VRWQHPERGLVPPGEF	12	1902.98	8.87333	0.005288	100	2.92164	0.035975
Pa0285317-760	c-di-GMP	540	555	VRWQHPERGLVPPGEF	12	1902.98	8.87861	0.010328	1000	3.6277	0.096834
Pa0285317-760	c-di-GMP	540	555	VRWQHPERGLVPPGEF	12	1902.98	8.84359	0.015377	10000	3.91941	0.031955
Pa0285317-760	GTP/c-di-GMP	540	555	VRWQHPERGLVPPGEF	12	1902.98	8.82668	0.020469	0	0	0
Pa0285317-760	GTP/c-di-GMP	540	555	VRWQHPERGLVPPGEF	12	1902.98	8.84669	0.006033	10	1.85553	0.044933
Pa0285317-760	GTP/c-di-GMP	540	555	VRWQHPERGLVPPGEF	12	1902.98	8.85935	0.004923	100	2.83839	0.065351
Pa0285317-760	GTP/c-di-GMP	540	555	VRWQHPERGLVPPGEF	12	1902.98	8.84956	0.004962	1000	3.43273	0.107097
Pa0285317-760	GTP/c-di-GMP	540	555	VRWQHPERGLVPPGEF	12	1902.98	8.85087	0.005208	10000	3.54925	0.169779
Pa0285317-760	Apo	540	561	VRWQHPERGLVPPGEFVPVAEE	17	2527.3	9.14843	0.006822	0	0	0
Pa0285317-760	Apo	540	561	VRWQHPERGLVPPGEFVPVAEE	17	2527.3	9.14151	0.023081	10	6.1707	0.078913
Pa0285317-760	Apo	540	561	VRWQHPERGLVPPGEFVPVAEE	17	2527.3	9.12917	0.009286	100	7.82179	0.058753
Pa0285317-760	Apo	540	561	VRWQHPERGLVPPGEFVPVAEE	17	2527.3	9.13817	0.007324	1000	8.71597	0.031771
Pa0285317-760	Apo	540	561	VRWQHPERGLVPPGEFVPVAEE	17	2527.3	9.13072	0.007066	10000	8.70082	0.043688
Pa0285317-760	GTP	540	561	VRWQHPERGLVPPGEFVPVAEE	17	2527.3	9.14745	0.008697	0	0	0
Pa0285317-760	GTP	540	561	VRWQHPERGLVPPGEFVPVAEE	17	2527.3	9.13416	0.011134	10	5.91279	0.067071
Pa0285317-760	GTP	540	561	VRWQHPERGLVPPGEFVPVAEE	17	2527.3	9.15338	0.007848	100	7.91962	0.047293
Pa0285317-760	GTP	540	561	VRWQHPERGLVPPGEFVPVAEE	17	2527.3	9.14422	0.00991	1000	8.82296	0.042104
Pa0285317-760	GTP	540	561	VRWQHPERGLVPPGEFVPVAEE	17	2527.3	9.11244	0.003833	10000	8.86362	0.040425
Pa0285317-760	c-di-GMP	540	561	VRWQHPERGLVPPGEFVPVAEE	17	2527.3	9.10138	0.017115	0	0	0
Pa0285317-760	c-di-GMP	540	561	VRWQHPERGLVPPGEFVPVAEE	17	2527.3	9.08633	0.002715	10	2.68505	0.035904
Pa0285317-760	c-di-GMP	540	561	VRWQHPERGLVPPGEFVPVAEE	17	2527.3	9.07679	0.0052	100	4.88339	0.073466
Pa0285317-760	c-di-GMP	540	561	VRWQHPERGLVPPGEFVPVAEE	17	2527.3	9.07995	0.009028	1000	6.47097	0.055205
Pa0285317-760	c-di-GMP	540	561	VRWQHPERGLVPPGEFVPVAEE	17	2527.3	9.05233	0.006953	10000	6.9679	0.039303
Pa0285317-760	GTP/c-di-GMP	540	561	VRWQHPERGLVPPGEFVPVAEE	17	2527.3	9.04547	0.02839	0	0	0
Pa0285317-760	GTP/c-di-GMP	540	561	VRWQHPERGLVPPGEFVPVAEE	17	2527.3	9.05298	0.005032	10	2.55638	0.078865
Pa0285317-760	GTP/c-di-GMP	540	561	VRWQHPERGLVPPGEFVPVAEE	17	2527.3	9.06347	0.007172	100	4.61386	0.097304
Pa0285317-760	GTP/c-di-GMP	540	561	VRWQHPERGLVPPGEFVPVAEE	17	2527.3	9.03533	0.002931	1000	6.50149	0.04016
Pa0285317-760	GTP/c-di-GMP	540	561	VRWQHPERGLVPPGEFVPVAEE	17	2527.3	9.03644	0.016576	10000	6.85553	0.071897
Pa0285317-760	Apo	565	589	IAALDNWVLKRACRQMREWQQRGVE	24	3055.57	10.0623	0.00494	0	0	0
Pa0285317-760	Apo	565	589	IAALDNWVLKRACRQMREWQQRGVE	24	3055.57	10.0785	0.024656	10	1.7067	0.02779
Pa0285317-760	Apo	565	589	IAALDNWVLKRACRQMREWQQRGVE	24	3055.57	10.0815	0.005103	100	2.45935	0.027346
Pa0285317-760	Apo	565	589	IAALDNWVLKRACRQMREWQQRGVE	24	3055.57	10.089	0.003809	1000	5.06886	0.054384
Pa0285317-760	Apo	565	589	IAALDNWVLKRACRQMREWQQRGVE	24	3055.57	10.0974	0.006122	10000	7.76551	0.039717
Pa0285317-760	GTP	565	589	IAALDNWVLKRACRQMREWQQRGVE	24	3055.57	10.1022	0.007093	0	0	0
Pa0285317-760	GTP	565	589	IAALDNWVLKRACRQMREWQQRGVE	24	3055.57	10.1134	0.026879	10	1.69324	0.02149
Pa0285317-760	GTP	565	589	IAALDNWVLKRACRQMREWQQRGVE	24	3055.57	10.1349	0.008843	100	2.37584	0.0324
Pa0285317-760	GTP	565	589	IAALDNWVLKRACRQMREWQQRGVE	24	3055.57	10.1467	0.04002	1000	5.06033	0.030144
Pa0285317-760	GTP	565	589	IAALDNWVLKRACRQMREWQQRGVE	24	3055.57	10.1334	0.023707	10000	7.79528	0.119168
Pa0285317-760	c-di-GMP	565	589	IAALDNWVLKRACRQMREWQQRGVE	24	3055.57	10.1091	0.030002	0	0	0
Pa0285317-760	c-di-GMP	565	589	IAALDNWVLKRACRQMREWQQRGVE	24	3055.57	10.0516	0.003571	10	1.50292	0.014518
Pa0285317-760	c-di-GMP	565	589	IAALDNWVLKRACRQMREWQQRGVE	24	3055.57	10.0576	0.003711	100	1.83211	0.024661
Pa0285317-760	c-di-GMP	565	589	IAALDNWVLKRACRQMREWQQRGVE	24	3055.57	10.0554	0.003693	1000	2.95095	0.017028
Pa0285317-760	c-di-GMP	565	589	IAALDNWVLKRACRQMREWQQRGVE	24	3055.57	10.0435	0.003668	10000	3.67498	0.012129
Pa0285317-760	GTP/c-di-GMP	565	589	IAALDNWVLKRACRQMREWQQRGVE	24	3055.57	10.0841	0.025371	0	0	0
Pa0285317-760	GTP/c-di-GMP	565	589	IAALDNWVLKRACRQMREWQQRGVE	24	3055.57	10.0719	0.013327	10	1.54357	0.014272
Pa0285317-760	GTP/c-di-GMP	565	589	IAALDNWVLKRACRQMREWQQRGVE	24	3055.57	10.075	0.011108	100	1.84899	0.01204
Pa0285317-760	GTP/c-di-GMP	565	589	IAALDNWVLKRACRQMREWQQRGVE	24	3055.57	10.0709	0.008054	1000	2.82088	0.038304
Pa0285317-760	GTP/c-di-GMP	565	589	IAALDNWVLKRACRQMREWQQRGVE	24	3055.57	10.0434	0.002877	10000	3.53826	0.06159
Pa0285317-760	Apo	572	582	VLKRACRQMRE	10	1388.75	6.13037	0.00292	0	0	0
Pa0285317-760	Apo	572	582	VLKRACRQMRE	10	1388.75	6.1799	0.033369	10	0.133603	0.023902
Pa0285317-760	Apo	572	582	VLKRACRQMRE	10	1388.75	6.15271	0.042272	100	0.286954	0.015625
Pa0285317-760	Apo	572	582	VLKRACRQMRE	10	1388.75	6.17566	0.029927	1000	0.595489	0.018748
Pa0285317-760	Apo	572	582	VLKRACRQMRE	10	1388.75	6.13452	0.033086	10000	0.986216	0.027836
Pa0285317-760	GTP	572	582	VLKRACRQMRE	10	1388.75	6.3748	0.11768	0	0	0
Pa0285317-760	GTP	572	582	VLKRACRQMRE	10	1388.75	6.42691	0.167153	10	0.171395	0.018468
Pa0285317-760	GTP	572	582	VLKRACRQMRE	10	1388.75	6.39632	0.156921	100	0.311168	0.023145
Pa0285317-760	GTP	572	582	VLKRACRQMRE	10	1388.75	6.37032	0.137177	1000	0.674117	0.047855
Pa0285317-760	GTP	572	582	VLKRACRQMRE	10	1388.75	6.37433	0.138305	10000	1.11207	0.030603
Pa0285317-760	c-di-GMP	572	582	VLKRACRQMRE	10	1388.75	6.09585	0.015414	0	0	0
Pa0285317-760	c-di-GMP	572	582	VLKRACRQMRE	10	1388.75	6.12652	0.019564	10	0.076194	0.023025
Pa0285317-760	c-di-GMP	572	582	VLKRACRQMRE	10	1388.75	6.14859	0.043849	100	0.09096	0.021208
Pa0285317-760	c-di-GMP	572	582	VLKRACRQMRE	10	1388.75	6.14029	0.041957	1000	0.078829	0.025101
Pa0285317-760	c-di-GMP	572	582	VLKRACRQMRE	10	1388.75	6.11212	0.02566	10000	0.164831	0.02657
Pa0285317-760	GTP/c-di-GMP	572	582	VLKRACRQMRE	10	1388.75	6.29927	0.11087	0	0	0
Pa0285317-760	GTP/c-di-GMP	572	582	VLKRACRQMRE	10	1388.75	6.34701	0.126006	10	0.059518	0.026596
Pa0285317-760	GTP/c-di-GMP	572	582	VLKRACRQMRE	10	1388.75	6.27066	0.124111	100	0.082955	0.02291
Pa0285317-760	GTP/c-di-GMP	572	582	VLKRACRQMRE	10	1388.75	6.33011	0.069404	1000	0.095871	0.022553
Pa0285317-760	GTP/c-di-GMP	572	582	VLKRACRQMRE	10	1388.75	6.32964	0.098854	10000	0.122304	0.042665
Pa0285317-760	Apo	580	589	MREWQQRGVE	9	1317.62	7.70308	0.002905	0	0	0
Pa0285317-760	Apo	580	589	MREWQQRGVE	9	1317.62	7.69764	0.016724	10	1.35649	0.059345
Pa0285317-760	Apo	580	589	MREWQQRGVE	9	1317.62	7.64206	0.005338	100	1.67282	0.047406
Pa0285317-760	Apo	580	589	MREWQQRGVE	9	1317.62	7.64494	0.012111	1000	2.80103	0.057048
Pa0285317-760	Apo	580	589	MREWQQRGVE	9	1317.62	7.62692	0.004991	10000	3.23236	0.053206
Pa0285317-760	GTP	580	589	MREWQQRGVE	9	1317.62	7.67416	0.018275	0	0	0
Pa0285317-760	GTP	580	589	MREWQQRGVE	9	1317.62	7.66477	0.006256	10	1.37687	0.056665
Pa0285317-760	GTP	580	589	MREWQQRGVE	9	1317.62	7.64606	0.011335	100	1.65098	0.041837
Pa0285317-760	GTP	580	589	MREWQQRGVE	9	1317.62	7.62841	0.005358	1000	2.76134	0.046299
Pa0285317-760	GTP	580	589	MREWQQRGVE	9	1317.62	7.62102	0.006412	10000	3.25069	0.053595
Pa0285317-760	c-di-GMP	580	589	MREWQQRGVE	9	1317.62	7.58523	0.005565	0	0	0
Pa0285317-760	c-di-GMP	580	589	MREWQQRGVE	9	1317.62	7.60764	0.002161	10	1.32031	0.035748
Pa0285317-760	c-di-GMP	580	589	MREWQQRGVE	9	1317.62	7.62266	0.001442	100	1.52986	0.051831
Pa0285317-760	c-di-GMP	580	589	MREWQQRGVE	9	1317.62	7.60252	0.014515	1000	2.5139	0.043794
Pa0285317-760	c-di-GMP	580	589	MREWQQRGVE	9	1317.62	7.60253	0.004467	10000	3.09416	0.04027
Pa0285317-760	GTP/c-di-GMP	580	589	MREWQQRGVE	9	1317.62	7.57928	0.01285	0	0	0
Pa0285317-760	GTP/c-di-GMP	580	589	MREWQQRGVE	9	1317.62	7.60936	0.005267	10	1.31271	0.077743
Pa0285317-760	GTP/c-di-GMP	580	589	MREWQQRGVE	9	1317.62	7.61145	0.0096	100	1.46887	0.108479
Pa0285317-760	GTP/c-di-GMP	580	589	MREWQQRGVE	9	1317.62	7.5927	0.004382	1000	2.37937	0.069466
Pa0285317-760	GTP/c-di-GMP	580	589	MREWQQRGVE	9	1317.62	7.58757	0.006022	10000	2.91023	0.084442
Pa0285317-760	Apo	583	589	WQQRGVE	6	901.44	7.39209	0.005091	0	0	0
Pa0285317-760	Apo	583	589	WQQRGVE	6	901.44	7.39659	0.016271	10	1.34357	0.021142
Pa0285317-760	Apo	583	589	WQQRGVE	6	901.44	7.31169	0.006122	100	1.65106	0.009578
Pa0285317-760	Apo	583	589	WQQRGVE	6	901.44	7.31014	0.016675	1000	2.80721	0.031034
Pa0285317-760	Apo	583	589	WQQRGVE	6	901.44	7.30071	0.005799	10000	3.17499	0.019738
Pa0285317-760	GTP	583	589	WQQRGVE	6	901.44	7.35278	0.02542	0	0	0
Pa0285317-760	GTP	583	589	WQQRGVE	6	901.44	7.35078	0.015738	10	1.35644	0.014652
Pa0285317-760	GTP	583	589	WQQRGVE	6	901.44	7.33116	0.008502	100	1.62122	0.014625
Pa0285317-760	GTP	583	589	WQQRGVE	6	901.44	7.30571	0.011464	1000	2.76522	0.026145
Pa0285317-760	GTP	583	589	WQQRGVE	6	901.44	7.29094	0.00343	10000	3.16047	0.019849
Pa0285317-760	c-di-GMP	583	589	WQQRGVE	6	901.44	7.26689	0.005312	0	0	0
Pa0285317-760	c-di-GMP	583	589	WQQRGVE	6	901.44	7.29874	0.006102	10	1.35046	0.032782
Pa0285317-760	c-di-GMP	583	589	WQQRGVE	6	901.44	7.29171	0.003537	100	1.52775	0.012703
Pa0285317-760	c-di-GMP	583	589	WQQRGVE	6	901.44	7.27842	0.006675	1000	2.54535	0.03552
Pa0285317-760	c-di-GMP	583	589	WQQRGVE	6	901.44	7.273	0.003216	10000	3.0171	0.018845
Pa0285317-760	GTP/c-di-GMP	583	589	WQQRGVE	6	901.44	7.26215	0.012741	0	0	0
Pa0285317-760	GTP/c-di-GMP	583	589	WQQRGVE	6	901.44	7.28121	0.002088	10	1.27014	0.037699
Pa0285317-760	GTP/c-di-GMP	583	589	WQQRGVE	6	901.44	7.28455	0.006514	100	1.45051	0.039255
Pa0285317-760	GTP/c-di-GMP	583	589	WQQRGVE	6	901.44	7.26482	0.00248	1000	2.36125	0.020849
Pa0285317-760	GTP/c-di-GMP	583	589	WQQRGVE	6	901.44	7.26569	0.006352	10000	2.75633	0.021176
Pa0285317-760	Apo	593	601	VAVNVSSRL	8	943.545	8.3277	0.005386	0	0	0
Pa0285317-760	Apo	593	601	VAVNVSSRL	8	943.545	8.3086	0.015487	10	1.81684	0.013708
Pa0285317-760	Apo	593	601	VAVNVSSRL	8	943.545	8.27858	0.005549	100	2.7732	0.032142
Pa0285317-760	Apo	593	601	VAVNVSSRL	8	943.545	8.28024	0.006137	1000	3.27524	0.042282
Pa0285317-760	Apo	593	601	VAVNVSSRL	8	943.545	8.27081	0.003658	10000	3.55948	0.013247
Pa0285317-760	GTP	593	601	VAVNVSSRL	8	943.545	8.30166	0.015833	0	0	0
Pa0285317-760	GTP	593	601	VAVNVSSRL	8	943.545	8.28098	0.002157	10	1.75796	0.031684
Pa0285317-760	GTP	593	601	VAVNVSSRL	8	943.545	8.28258	0.01346	100	2.60099	0.063493
Pa0285317-760	GTP	593	601	VAVNVSSRL	8	943.545	8.25168	0.009437	1000	3.44332	0.033259
Pa0285317-760	GTP	593	601	VAVNVSSRL	8	943.545	8.23949	0.020958	10000	3.83703	0.029781
Pa0285317-760	c-di-GMP	593	601	VAVNVSSRL	8	943.545	8.23572	0.009876	0	0	0
Pa0285317-760	c-di-GMP	593	601	VAVNVSSRL	8	943.545	8.22865	0.006677	10	1.98878	0.03599
Pa0285317-760	c-di-GMP	593	601	VAVNVSSRL	8	943.545	8.22181	0.010226	100	1.92354	0.02936
Pa0285317-760	c-di-GMP	593	601	VAVNVSSRL	8	943.545	8.2131	0.007794	1000	2.09127	0.058652
Pa0285317-760	c-di-GMP	593	601	VAVNVSSRL	8	943.545	8.22145	0.001549	10000	2.49849	0.037213
Pa0285317-760	GTP/c-di-GMP	593	601	VAVNVSSRL	8	943.545	8.18674	0.009473	0	0	0
Pa0285317-760	GTP/c-di-GMP	593	601	VAVNVSSRL	8	943.545	8.22907	0.003328	10	1.80428	0.063114
Pa0285317-760	GTP/c-di-GMP	593	601	VAVNVSSRL	8	943.545	8.23769	0.007158	100	1.93338	0.054476
Pa0285317-760	GTP/c-di-GMP	593	601	VAVNVSSRL	8	943.545	8.21708	0.005169	1000	1.91396	0.042672
Pa0285317-760	GTP/c-di-GMP	593	601	VAVNVSSRL	8	943.545	8.20671	0.007513	10000	2.23359	0.062978
Pa0285317-760	Apo	602	608	FNRGGLE	6	791.392	7.5946	0.003687	0	0	0
Pa0285317-760	Apo	602	608	FNRGGLE	6	791.392	7.58415	0.017585	10	2.56455	0.034258
Pa0285317-760	Apo	602	608	FNRGGLE	6	791.392	7.51399	0.004143	100	2.55396	0.023694
Pa0285317-760	Apo	602	608	FNRGGLE	6	791.392	7.51555	0.013442	1000	2.55268	0.029596
Pa0285317-760	Apo	602	608	FNRGGLE	6	791.392	7.50363	0.003527	10000	2.64017	0.019663
Pa0285317-760	GTP	602	608	FNRGGLE	6	791.392	7.55802	0.022642	0	0	0
Pa0285317-760	GTP	602	608	FNRGGLE	6	791.392	7.53968	0.010902	10	2.59087	0.033457
Pa0285317-760	GTP	602	608	FNRGGLE	6	791.392	7.52196	0.007357	100	2.6144	0.029746
Pa0285317-760	GTP	602	608	FNRGGLE	6	791.392	7.50675	0.006568	1000	2.57439	0.04155
Pa0285317-760	GTP	602	608	FNRGGLE	6	791.392	7.49679	0.006052	10000	2.55131	0.024905
Pa0285317-760	c-di-GMP	602	608	FNRGGLE	6	791.392	7.46326	0.006698	0	0	0
Pa0285317-760	c-di-GMP	602	608	FNRGGLE	6	791.392	7.49734	0.006117	10	2.53319	0.048216
Pa0285317-760	c-di-GMP	602	608	FNRGGLE	6	791.392	7.50012	0.004379	100	2.38563	0.019656
Pa0285317-760	c-di-GMP	602	608	FNRGGLE	6	791.392	7.48038	0.012691	1000	2.53796	0.032661
Pa0285317-760	c-di-GMP	602	608	FNRGGLE	6	791.392	7.47723	0.005804	10000	2.53127	0.0147
Pa0285317-760	GTP/c-di-GMP	602	608	FNRGGLE	6	791.392	7.45976	0.01363	0	0	0
Pa0285317-760	GTP/c-di-GMP	602	608	FNRGGLE	6	791.392	7.48484	0.003601	10	2.36085	0.080502
Pa0285317-760	GTP/c-di-GMP	602	608	FNRGGLE	6	791.392	7.49076	0.007894	100	2.40489	0.064589
Pa0285317-760	GTP/c-di-GMP	602	608	FNRGGLE	6	791.392	7.46756	0.004411	1000	2.52518	0.019242
Pa0285317-760	GTP/c-di-GMP	602	608	FNRGGLE	6	791.392	7.46476	0.007293	10000	2.40315	0.027056
Pa0285317-760	Apo	602	609	FNRGGLEE	7	920.435	7.69437	0.004798	0	0	0
Pa0285317-760	Apo	602	609	FNRGGLEE	7	920.435	7.68425	0.016909	10	2.89895	0.044288
Pa0285317-760	Apo	602	609	FNRGGLEE	7	920.435	7.61979	0.005295	100	2.8945	0.035078
Pa0285317-760	Apo	602	609	FNRGGLEE	7	920.435	7.62323	0.01185	1000	2.88961	0.042026
Pa0285317-760	Apo	602	609	FNRGGLEE	7	920.435	7.61003	0.005549	10000	2.87317	0.028757
Pa0285317-760	GTP	602	609	FNRGGLEE	7	920.435	7.66482	0.017196	0	0	0
Pa0285317-760	GTP	602	609	FNRGGLEE	7	920.435	7.64253	0.009098	10	2.8954	0.035815
Pa0285317-760	GTP	602	609	FNRGGLEE	7	920.435	7.62481	0.010511	100	2.91918	0.030311
Pa0285317-760	GTP	602	609	FNRGGLEE	7	920.435	7.60849	0.005103	1000	2.9243	0.035632
Pa0285317-760	GTP	602	609	FNRGGLEE	7	920.435	7.60082	0.007486	10000	2.86042	0.028123
Pa0285317-760	c-di-GMP	602	609	FNRGGLEE	7	920.435	7.57723	0.005707	0	0	0
Pa0285317-760	c-di-GMP	602	609	FNRGGLEE	7	920.435	7.59327	0.004873	10	2.95941	0.053563
Pa0285317-760	c-di-GMP	602	609	FNRGGLEE	7	920.435	7.6031	0.005049	100	2.74428	0.019114
Pa0285317-760	c-di-GMP	602	609	FNRGGLEE	7	920.435	7.58399	0.014341	1000	2.67251	0.052598
Pa0285317-760	c-di-GMP	602	609	FNRGGLEE	7	920.435	7.58336	0.005688	10000	2.68232	0.046233
Pa0285317-760	GTP/c-di-GMP	602	609	FNRGGLEE	7	920.435	7.56893	0.014865	0	0	0
Pa0285317-760	GTP/c-di-GMP	602	609	FNRGGLEE	7	920.435	7.58826	0.00224	10	2.76669	0.099301
Pa0285317-760	GTP/c-di-GMP	602	609	FNRGGLEE	7	920.435	7.59492	0.009463	100	2.79689	0.070263
Pa0285317-760	GTP/c-di-GMP	602	609	FNRGGLEE	7	920.435	7.57561	0.005619	1000	2.58678	0.035899
Pa0285317-760	GTP/c-di-GMP	602	609	FNRGGLEE	7	920.435	7.57147	0.006288	10000	2.4152	0.06555
Pa0285317-760	Apo	602	614	FNRGGLEERIANA	12	1445.74	8.44983	0.005077	0	0	0
Pa0285317-760	Apo	602	614	FNRGGLEERIANA	12	1445.74	8.42098	0.017714	10	2.75018	0.028371
Pa0285317-760	Apo	602	614	FNRGGLEERIANA	12	1445.74	8.39634	0.005579	100	3.05578	0.023816
Pa0285317-760	Apo	602	614	FNRGGLEERIANA	12	1445.74	8.39677	0.005028	1000	3.95302	0.03612
Pa0285317-760	Apo	602	614	FNRGGLEERIANA	12	1445.74	8.38271	0.003012	10000	4.72543	0.028855
Pa0285317-760	GTP	602	614	FNRGGLEERIANA	12	1445.74	8.42855	0.012755	0	0	0
Pa0285317-760	GTP	602	614	FNRGGLEERIANA	12	1445.74	8.39729	0.005932	10	2.77294	0.041797
Pa0285317-760	GTP	602	614	FNRGGLEERIANA	12	1445.74	8.40563	0.012488	100	3.08279	0.041133
Pa0285317-760	GTP	602	614	FNRGGLEERIANA	12	1445.74	8.37155	0.00563	1000	4.05446	0.044222
Pa0285317-760	GTP	602	614	FNRGGLEERIANA	12	1445.74	8.35182	0.020955	10000	4.83255	0.058703
Pa0285317-760	c-di-GMP	602	614	FNRGGLEERIANA	12	1445.74	8.36597	0.009229	0	0	0
Pa0285317-760	c-di-GMP	602	614	FNRGGLEERIANA	12	1445.74	8.34994	0.001802	10	2.95305	0.049873
Pa0285317-760	c-di-GMP	602	614	FNRGGLEERIANA	12	1445.74	8.32919	0.007342	100	3.4138	0.032863
Pa0285317-760	c-di-GMP	602	614	FNRGGLEERIANA	12	1445.74	8.32025	0.012833	1000	4.17716	0.093679
Pa0285317-760	c-di-GMP	602	614	FNRGGLEERIANA	12	1445.74	8.32248	0.004717	10000	5.42936	0.096119
Pa0285317-760	GTP/c-di-GMP	602	614	FNRGGLEERIANA	12	1445.74	8.30646	0.018506	0	0	0
Pa0285317-760	GTP/c-di-GMP	602	614	FNRGGLEERIANA	12	1445.74	8.34639	0.005786	10	2.8052	0.064196
Pa0285317-760	GTP/c-di-GMP	602	614	FNRGGLEERIANA	12	1445.74	8.35051	0.014996	100	3.33288	0.058299
Pa0285317-760	GTP/c-di-GMP	602	614	FNRGGLEERIANA	12	1445.74	8.33063	0.002208	1000	3.88317	0.070268
Pa0285317-760	GTP/c-di-GMP	602	614	FNRGGLEERIANA	12	1445.74	8.3096	0.005437	10000	5.1744	0.073086
Pa0285317-760	Apo	602	615	FNRGGLEERIANAL	13	1558.82	9.67564	0.007019	0	0	0
Pa0285317-760	Apo	602	615	FNRGGLEERIANAL	13	1558.82	9.65849	0.022845	10	2.64987	0.022351
Pa0285317-760	Apo	602	615	FNRGGLEERIANAL	13	1558.82	9.65053	0.011914	100	2.96214	0.052824
Pa0285317-760	Apo	602	615	FNRGGLEERIANAL	13	1558.82	9.65505	0.008592	1000	3.94303	0.066649
Pa0285317-760	Apo	602	615	FNRGGLEERIANAL	13	1558.82	9.64869	0.006187	10000	4.75247	0.030418
Pa0285317-760	GTP	602	615	FNRGGLEERIANAL	13	1558.82	9.65624	0.01593	0	0	0
Pa0285317-760	GTP	602	615	FNRGGLEERIANAL	13	1558.82	9.63478	0.012142	10	2.76897	0.023135
Pa0285317-760	GTP	602	615	FNRGGLEERIANAL	13	1558.82	9.65534	0.003727	100	3.12615	0.028353
Pa0285317-760	GTP	602	615	FNRGGLEERIANAL	13	1558.82	9.65242	0.015144	1000	4.09223	0.025649
Pa0285317-760	GTP	602	615	FNRGGLEERIANAL	13	1558.82	9.62602	0.013767	10000	4.95819	0.075003
Pa0285317-760	c-di-GMP	602	615	FNRGGLEERIANAL	13	1558.82	9.64934	0.01926	0	0	0
Pa0285317-760	c-di-GMP	602	615	FNRGGLEERIANAL	13	1558.82	9.60519	0.00568	10	2.82336	0.036966
Pa0285317-760	c-di-GMP	602	615	FNRGGLEERIANAL	13	1558.82	9.59165	0.002793	100	3.35422	0.024817
Pa0285317-760	c-di-GMP	602	615	FNRGGLEERIANAL	13	1558.82	9.59286	0.009253	1000	4.1327	0.053618
Pa0285317-760	c-di-GMP	602	615	FNRGGLEERIANAL	13	1558.82	9.56404	0.006183	10000	5.4228	0.040211
Pa0285317-760	GTP/c-di-GMP	602	615	FNRGGLEERIANAL	13	1558.82	9.58644	0.029484	0	0	0
Pa0285317-760	GTP/c-di-GMP	602	615	FNRGGLEERIANAL	13	1558.82	9.57226	0.005116	10	2.81847	0.044132
Pa0285317-760	GTP/c-di-GMP	602	615	FNRGGLEERIANAL	13	1558.82	9.58309	0.007343	100	3.42765	0.040376
Pa0285317-760	GTP/c-di-GMP	602	615	FNRGGLEERIANAL	13	1558.82	9.50166	0.056813	1000	3.97975	0.166854
Pa0285317-760	GTP/c-di-GMP	602	615	FNRGGLEERIANAL	13	1558.82	9.51272	0.008252	10000	5.37757	0.099007
Pa0285317-760	Apo	602	624	FNRGGLEERIANALEESGLEPRY	21	2619.3	10.4407	0.006309	0	0	0
Pa0285317-760	Apo	602	624	FNRGGLEERIANALEESGLEPRY	21	2619.3	10.4609	0.021681	10	2.9017	0.051708
Pa0285317-760	Apo	602	624	FNRGGLEERIANALEESGLEPRY	21	2619.3	10.4574	0.006691	100	3.86436	0.042818
Pa0285317-760	Apo	602	624	FNRGGLEERIANALEESGLEPRY	21	2619.3	10.462	0.004562	1000	6.36819	0.071298
Pa0285317-760	Apo	602	624	FNRGGLEERIANALEESGLEPRY	21	2619.3	10.4693	0.000576	10000	8.20507	0.047447
Pa0285317-760	GTP	602	624	FNRGGLEERIANALEESGLEPRY	21	2619.3	10.4432	0.006577	0	0	0
Pa0285317-760	GTP	602	624	FNRGGLEERIANALEESGLEPRY	21	2619.3	10.4387	0.018251	10	2.91864	0.01581
Pa0285317-760	GTP	602	624	FNRGGLEERIANALEESGLEPRY	21	2619.3	10.4592	0.007123	100	3.97009	0.068897
Pa0285317-760	GTP	602	624	FNRGGLEERIANALEESGLEPRY	21	2619.3	10.482	0.032609	1000	6.3618	0.02125
Pa0285317-760	GTP	602	624	FNRGGLEERIANALEESGLEPRY	21	2619.3	10.4629	0.011988	10000	8.3082	0.062774
Pa0285317-760	c-di-GMP	602	624	FNRGGLEERIANALEESGLEPRY	21	2619.3	10.514	0.040083	0	0	0
Pa0285317-760	c-di-GMP	602	624	FNRGGLEERIANALEESGLEPRY	21	2619.3	10.4306	0.007371	10	3.11821	0.02376
Pa0285317-760	c-di-GMP	602	624	FNRGGLEERIANALEESGLEPRY	21	2619.3	10.4205	0.002014	100	4.53063	0.078811
Pa0285317-760	c-di-GMP	602	624	FNRGGLEERIANALEESGLEPRY	21	2619.3	10.4234	0.011211	1000	6.79322	0.070743
Pa0285317-760	c-di-GMP	602	624	FNRGGLEERIANALEESGLEPRY	21	2619.3	10.4058	0.006745	10000	9.37505	0.034208
Pa0285317-760	GTP/c-di-GMP	602	624	FNRGGLEERIANALEESGLEPRY	21	2619.3	10.4471	0.043626	0	0	0
Pa0285317-760	GTP/c-di-GMP	602	624	FNRGGLEERIANALEESGLEPRY	21	2619.3	10.416	0.005059	10	3.01988	0.084811
Pa0285317-760	GTP/c-di-GMP	602	624	FNRGGLEERIANALEESGLEPRY	21	2619.3	10.424	0.00613	100	4.44884	0.055832
Pa0285317-760	GTP/c-di-GMP	602	624	FNRGGLEERIANALEESGLEPRY	21	2619.3	10.4076	0.00431	1000	6.60521	0.180031
Pa0285317-760	GTP/c-di-GMP	602	624	FNRGGLEERIANALEESGLEPRY	21	2619.3	10.3865	0.003585	10000	9.07497	0.051969
Pa0285317-760	Apo	602	627	FNRGGLEERIANALEESGLEPRYLEL	24	2974.51	10.8267	0.004575	0	0	0
Pa0285317-760	Apo	602	627	FNRGGLEERIANALEESGLEPRYLEL	24	2974.51	10.8738	0.018786	10	2.90186	0.034405
Pa0285317-760	Apo	602	627	FNRGGLEERIANALEESGLEPRYLEL	24	2974.51	10.8592	0.009053	100	3.79128	0.044753
Pa0285317-760	Apo	602	627	FNRGGLEERIANALEESGLEPRYLEL	24	2974.51	10.8604	0.002021	1000	6.3116	0.05806
Pa0285317-760	Apo	602	627	FNRGGLEERIANALEESGLEPRYLEL	24	2974.51	10.8834	0.002233	10000	8.10336	0.06253
Pa0285317-760	GTP	602	627	FNRGGLEERIANALEESGLEPRYLEL	24	2974.51	10.8293	0.004218	0	0	0
Pa0285317-760	GTP	602	627	FNRGGLEERIANALEESGLEPRYLEL	24	2974.51	10.8567	0.017152	10	2.91743	0.02784
Pa0285317-760	GTP	602	627	FNRGGLEERIANALEESGLEPRYLEL	24	2974.51	10.8548	0.005306	100	3.87804	0.039519
Pa0285317-760	GTP	602	627	FNRGGLEERIANALEESGLEPRYLEL	24	2974.51	10.8787	0.039933	1000	6.34899	0.042922
Pa0285317-760	GTP	602	627	FNRGGLEERIANALEESGLEPRYLEL	24	2974.51	10.8725	0.01412	10000	8.12589	0.10434
Pa0285317-760	c-di-GMP	602	627	FNRGGLEERIANALEESGLEPRYLEL	24	2974.51	10.9595	0.044434	0	0	0
Pa0285317-760	c-di-GMP	602	627	FNRGGLEERIANALEESGLEPRYLEL	24	2974.51	10.8517	0.009799	10	3.03155	0.066879
Pa0285317-760	c-di-GMP	602	627	FNRGGLEERIANALEESGLEPRYLEL	24	2974.51	10.8293	0.00573	100	4.61714	0.080317
Pa0285317-760	c-di-GMP	602	627	FNRGGLEERIANALEESGLEPRYLEL	24	2974.51	10.8338	0.008799	1000	6.57557	0.037225
Pa0285317-760	c-di-GMP	602	627	FNRGGLEERIANALEESGLEPRYLEL	24	2974.51	10.8185	0.003781	10000	9.12651	0.101964
Pa0285317-760	GTP/c-di-GMP	602	627	FNRGGLEERIANALEESGLEPRYLEL	24	2974.51	10.8861	0.044715	0	0	0
Pa0285317-760	GTP/c-di-GMP	602	627	FNRGGLEERIANALEESGLEPRYLEL	24	2974.51	10.8264	0.005525	10	2.90685	0.154912
Pa0285317-760	GTP/c-di-GMP	602	627	FNRGGLEERIANALEESGLEPRYLEL	24	2974.51	10.8299	0.007289	100	4.46877	0.092372
Pa0285317-760	GTP/c-di-GMP	602	627	FNRGGLEERIANALEESGLEPRYLEL	24	2974.51	10.8307	0.004255	1000	6.53036	0.075637
Pa0285317-760	GTP/c-di-GMP	602	627	FNRGGLEERIANALEESGLEPRYLEL	24	2974.51	10.824	0.003	10000	8.66183	0.136695
Pa0285317-760	Apo	617	628	ESGLEPRYLELE	10	1433.7	10.1051	0.005158	0	0	0
Pa0285317-760	Apo	617	628	ESGLEPRYLELE	10	1433.7	10.1076	0.019315	10	0.085336	0.02891
Pa0285317-760	Apo	617	628	ESGLEPRYLELE	10	1433.7	10.1068	0.009828	100	0.263889	0.022434
Pa0285317-760	Apo	617	628	ESGLEPRYLELE	10	1433.7	10.1136	0.002098	1000	0.973518	0.017453
Pa0285317-760	Apo	617	628	ESGLEPRYLELE	10	1433.7	10.1226	0.005954	10000	1.72357	0.021319
Pa0285317-760	GTP	617	628	ESGLEPRYLELE	10	1433.7	10.0857	0.00704	0	0	0
Pa0285317-760	GTP	617	628	ESGLEPRYLELE	10	1433.7	10.0811	0.019311	10	0.095388	0.022608
Pa0285317-760	GTP	617	628	ESGLEPRYLELE	10	1433.7	10.1113	0.006021	100	0.311702	0.035439
Pa0285317-760	GTP	617	628	ESGLEPRYLELE	10	1433.7	10.1107	0.021471	1000	0.904915	0.02651
Pa0285317-760	GTP	617	628	ESGLEPRYLELE	10	1433.7	10.0971	0.015544	10000	1.78192	0.021765
Pa0285317-760	c-di-GMP	617	628	ESGLEPRYLELE	10	1433.7	10.1203	0.030391	0	0	0
Pa0285317-760	c-di-GMP	617	628	ESGLEPRYLELE	10	1433.7	10.0568	0.004802	10	0.118815	0.051819
Pa0285317-760	c-di-GMP	617	628	ESGLEPRYLELE	10	1433.7	10.0608	0.002167	100	0.375301	0.066241
Pa0285317-760	c-di-GMP	617	628	ESGLEPRYLELE	10	1433.7	10.0613	0.008716	1000	0.931504	0.070699
Pa0285317-760	c-di-GMP	617	628	ESGLEPRYLELE	10	1433.7	10.046	0.005274	10000	1.69218	0.055544
Pa0285317-760	GTP/c-di-GMP	617	628	ESGLEPRYLELE	10	1433.7	10.0441	0.040725	0	0	0
Pa0285317-760	GTP/c-di-GMP	617	628	ESGLEPRYLELE	10	1433.7	10.0381	0.001522	10	0.167017	0.134418
Pa0285317-760	GTP/c-di-GMP	617	628	ESGLEPRYLELE	10	1433.7	10.0552	0.007203	100	0.393079	0.134355
Pa0285317-760	GTP/c-di-GMP	617	628	ESGLEPRYLELE	10	1433.7	10.0316	0.001412	1000	0.890953	0.140069
Pa0285317-760	GTP/c-di-GMP	617	628	ESGLEPRYLELE	10	1433.7	10.0157	0.006484	10000	1.49834	0.132774
Pa0285317-760	Apo	625	642	LELEVTESAVMEDFEQSL	17	2067.96	7.52663	0.003426	0	0	0
Pa0285317-760	Apo	625	642	LELEVTESAVMEDFEQSL	17	2067.96	7.5223	0.016021	10	1.96966	0.033525
Pa0285317-760	Apo	625	642	LELEVTESAVMEDFEQSL	17	2067.96	7.45348	0.003932	100	2.74277	0.041544
Pa0285317-760	Apo	625	642	LELEVTESAVMEDFEQSL	17	2067.96	7.4542	0.012709	1000	3.44246	0.036359
Pa0285317-760	Apo	625	642	LELEVTESAVMEDFEQSL	17	2067.96	7.43771	0.003695	10000	4.26441	0.030733
Pa0285317-760	GTP	625	642	LELEVTESAVMEDFEQSL	17	2067.96	7.49294	0.020259	0	0	0
Pa0285317-760	GTP	625	642	LELEVTESAVMEDFEQSL	17	2067.96	7.48462	0.011455	10	1.88083	0.037764
Pa0285317-760	GTP	625	642	LELEVTESAVMEDFEQSL	17	2067.96	7.46168	0.00741	100	2.80922	0.036176
Pa0285317-760	GTP	625	642	LELEVTESAVMEDFEQSL	17	2067.96	7.44673	0.008768	1000	3.5045	0.02182
Pa0285317-760	GTP	625	642	LELEVTESAVMEDFEQSL	17	2067.96	7.43391	0.005323	10000	4.3678	0.056266
Pa0285317-760	c-di-GMP	625	642	LELEVTESAVMEDFEQSL	17	2067.96	7.39333	0.00708	0	0	0
Pa0285317-760	c-di-GMP	625	642	LELEVTESAVMEDFEQSL	17	2067.96	7.43059	0.006854	10	2.07053	0.01229
Pa0285317-760	c-di-GMP	625	642	LELEVTESAVMEDFEQSL	17	2067.96	7.4339	0.005078	100	2.79585	0.02049
Pa0285317-760	c-di-GMP	625	642	LELEVTESAVMEDFEQSL	17	2067.96	7.41469	0.012394	1000	3.40746	0.039043
Pa0285317-760	c-di-GMP	625	642	LELEVTESAVMEDFEQSL	17	2067.96	7.41984	0.005248	10000	4.20425	0.042747
Pa0285317-760	GTP/c-di-GMP	625	642	LELEVTESAVMEDFEQSL	17	2067.96	7.39297	0.016908	0	0	0
Pa0285317-760	GTP/c-di-GMP	625	642	LELEVTESAVMEDFEQSL	17	2067.96	7.42305	0.00294	10	1.92872	0.055417
Pa0285317-760	GTP/c-di-GMP	625	642	LELEVTESAVMEDFEQSL	17	2067.96	7.43373	0.007812	100	2.80279	0.039688
Pa0285317-760	GTP/c-di-GMP	625	642	LELEVTESAVMEDFEQSL	17	2067.96	7.41171	0.003311	1000	3.30336	0.022278
Pa0285317-760	GTP/c-di-GMP	625	642	LELEVTESAVMEDFEQSL	17	2067.96	7.40604	0.003451	10000	4.13329	0.051809
Pa0285317-760	Apo	635	648	MEDFEQSLNLLCRL	13	1709.81	8.99365	0.006322	0	0	0
Pa0285317-760	Apo	635	648	MEDFEQSLNLLCRL	13	1709.81	8.99377	0.026461	10	4.34904	0.018299
Pa0285317-760	Apo	635	648	MEDFEQSLNLLCRL	13	1709.81	8.97775	0.008305	100	4.32532	0.025427
Pa0285317-760	Apo	635	648	MEDFEQSLNLLCRL	13	1709.81	8.98891	0.006081	1000	4.43796	0.028983
Pa0285317-760	Apo	635	648	MEDFEQSLNLLCRL	13	1709.81	8.9779	0.003319	10000	4.31118	0.03153
Pa0285317-760	GTP	635	648	MEDFEQSLNLLCRL	13	1709.81	8.97115	0.010779	0	0	0
Pa0285317-760	GTP	635	648	MEDFEQSLNLLCRL	13	1709.81	8.9696	0.009675	10	4.61771	0.025617
Pa0285317-760	GTP	635	648	MEDFEQSLNLLCRL	13	1709.81	8.98816	0.008999	100	4.65113	0.028475
Pa0285317-760	GTP	635	648	MEDFEQSLNLLCRL	13	1709.81	8.97524	0.003725	1000	4.67476	0.038499
Pa0285317-760	GTP	635	648	MEDFEQSLNLLCRL	13	1709.81	8.93672	0.012604	10000	4.52677	0.03234
Pa0285317-760	c-di-GMP	635	648	MEDFEQSLNLLCRL	13	1709.81	8.92305	0.015107	0	0	0
Pa0285317-760	c-di-GMP	635	648	MEDFEQSLNLLCRL	13	1709.81	8.93343	0.003643	10	4.37806	0.064277
Pa0285317-760	c-di-GMP	635	648	MEDFEQSLNLLCRL	13	1709.81	8.91842	0.007473	100	4.11659	0.023924
Pa0285317-760	c-di-GMP	635	648	MEDFEQSLNLLCRL	13	1709.81	8.92032	0.010775	1000	4.25695	0.013831
Pa0285317-760	c-di-GMP	635	648	MEDFEQSLNLLCRL	13	1709.81	8.89219	0.007755	10000	4.11031	0.04671
Pa0285317-760	GTP/c-di-GMP	635	648	MEDFEQSLNLLCRL	13	1709.81	8.85257	0.026257	0	0	0
Pa0285317-760	GTP/c-di-GMP	635	648	MEDFEQSLNLLCRL	13	1709.81	8.88726	0.004589	10	4.48187	0.033581
Pa0285317-760	GTP/c-di-GMP	635	648	MEDFEQSLNLLCRL	13	1709.81	8.89861	0.003375	100	4.42368	0.015757
Pa0285317-760	GTP/c-di-GMP	635	648	MEDFEQSLNLLCRL	13	1709.81	8.8903	0.009085	1000	4.43722	0.094223
Pa0285317-760	GTP/c-di-GMP	635	648	MEDFEQSLNLLCRL	13	1709.81	8.88724	0.003488	10000	4.24351	0.04696
Pa0285317-760	Apo	650	660	ILGVNLAIDDF	10	1188.64	7.97268	0.004536	0	0	0
Pa0285317-760	Apo	650	660	ILGVNLAIDDF	10	1188.64	7.95372	0.014683	10	1.44343	0.016113
Pa0285317-760	Apo	650	660	ILGVNLAIDDF	10	1188.64	7.91467	0.004505	100	1.80207	0.02077
Pa0285317-760	Apo	650	660	ILGVNLAIDDF	10	1188.64	7.91997	0.008474	1000	1.93536	0.021592
Pa0285317-760	Apo	650	660	ILGVNLAIDDF	10	1188.64	7.90583	0.004519	10000	2.24118	0.022657
Pa0285317-760	GTP	650	660	ILGVNLAIDDF	10	1188.64	7.94682	0.016084	0	0	0
Pa0285317-760	GTP	650	660	ILGVNLAIDDF	10	1188.64	7.92637	0.001545	10	1.4809	0.091646
Pa0285317-760	GTP	650	660	ILGVNLAIDDF	10	1188.64	7.91631	0.015897	100	1.96494	0.090606
Pa0285317-760	GTP	650	660	ILGVNLAIDDF	10	1188.64	7.89212	0.005303	1000	2.07259	0.095497
Pa0285317-760	GTP	650	660	ILGVNLAIDDF	10	1188.64	7.88895	0.007664	10000	2.35536	0.09663
Pa0285317-760	c-di-GMP	650	660	ILGVNLAIDDF	10	1188.64	7.86082	0.0072	0	0	0
Pa0285317-760	c-di-GMP	650	660	ILGVNLAIDDF	10	1188.64	7.87103	0.003793	10	1.32477	0.022592
Pa0285317-760	c-di-GMP	650	660	ILGVNLAIDDF	10	1188.64	7.88511	0.001786	100	1.59079	0.028426
Pa0285317-760	c-di-GMP	650	660	ILGVNLAIDDF	10	1188.64	7.86736	0.012292	1000	1.74865	0.023521
Pa0285317-760	c-di-GMP	650	660	ILGVNLAIDDF	10	1188.64	7.86946	0.005072	10000	1.88502	0.019236
Pa0285317-760	GTP/c-di-GMP	650	660	ILGVNLAIDDF	10	1188.64	7.83573	0.004264	0	0	0
Pa0285317-760	GTP/c-di-GMP	650	660	ILGVNLAIDDF	10	1188.64	7.87206	0.001672	10	1.23001	0.041211
Pa0285317-760	GTP/c-di-GMP	650	660	ILGVNLAIDDF	10	1188.64	7.88404	0.010312	100	1.67082	0.029688
Pa0285317-760	GTP/c-di-GMP	650	660	ILGVNLAIDDF	10	1188.64	7.863	0.003588	1000	1.68953	0.033662
Pa0285317-760	GTP/c-di-GMP	650	660	ILGVNLAIDDF	10	1188.64	7.85128	0.003838	10000	1.80651	0.036736
Pa0285317-760	Apo	656	664	AIDDFGTGY	8	957.408	9.82746	0.008162	0	0	0
Pa0285317-760	Apo	656	664	AIDDFGTGY	8	957.408	9.80276	0.021686	10	1.81971	0.017409
Pa0285317-760	Apo	656	664	AIDDFGTGY	8	957.408	9.79495	0.010942	100	2.37486	0.016705
Pa0285317-760	Apo	656	664	AIDDFGTGY	8	957.408	9.80396	0.00294	1000	2.89269	0.024907
Pa0285317-760	Apo	656	664	AIDDFGTGY	8	957.408	9.80829	0.006944	10000	2.85113	0.030618
Pa0285317-760	GTP	656	664	AIDDFGTGY	8	957.408	9.80324	0.013084	0	0	0
Pa0285317-760	GTP	656	664	AIDDFGTGY	8	957.408	9.7702	0.010688	10	1.85379	0.034859
Pa0285317-760	GTP	656	664	AIDDFGTGY	8	957.408	9.80211	0.009614	100	2.43329	0.028589
Pa0285317-760	GTP	656	664	AIDDFGTGY	8	957.408	9.79899	0.018155	1000	2.84087	0.024688
Pa0285317-760	GTP	656	664	AIDDFGTGY	8	957.408	9.77659	0.011416	10000	2.90178	0.023682
Pa0285317-760	c-di-GMP	656	664	AIDDFGTGY	8	957.408	9.80675	0.028838	0	0	0
Pa0285317-760	c-di-GMP	656	664	AIDDFGTGY	8	957.408	9.74409	0.003043	10	1.47385	0.023874
Pa0285317-760	c-di-GMP	656	664	AIDDFGTGY	8	957.408	9.73634	0.003122	100	1.74554	0.022061
Pa0285317-760	c-di-GMP	656	664	AIDDFGTGY	8	957.408	9.72953	0.005958	1000	2.17165	0.04628
Pa0285317-760	c-di-GMP	656	664	AIDDFGTGY	8	957.408	9.71423	0.006079	10000	2.63733	0.027608
Pa0285317-760	GTP/c-di-GMP	656	664	AIDDFGTGY	8	957.408	9.72611	0.029612	0	0	0
Pa0285317-760	GTP/c-di-GMP	656	664	AIDDFGTGY	8	957.408	9.71426	0.002488	10	1.40725	0.043312
Pa0285317-760	GTP/c-di-GMP	656	664	AIDDFGTGY	8	957.408	9.72761	0.00269	100	1.74906	0.035665
Pa0285317-760	GTP/c-di-GMP	656	664	AIDDFGTGY	8	957.408	9.69318	0.006943	1000	2.0931	0.050093
Pa0285317-760	GTP/c-di-GMP	656	664	AIDDFGTGY	8	957.408	9.66794	0.006188	10000	2.39892	0.077157
Pa0285317-760	Apo	660	667	FGTGYSSL	7	830.38	9.62093	0.010706	0	0	0
Pa0285317-760	Apo	660	667	FGTGYSSL	7	830.38	9.59256	0.024337	10	3.35114	0.041521
Pa0285317-760	Apo	660	667	FGTGYSSL	7	830.38	9.58221	0.00912	100	3.36114	0.018059
Pa0285317-760	Apo	660	667	FGTGYSSL	7	830.38	9.59043	0.006344	1000	3.38141	0.044199
Pa0285317-760	Apo	660	667	FGTGYSSL	7	830.38	9.58972	0.004043	10000	3.35901	0.024114
Pa0285317-760	GTP	660	667	FGTGYSSL	7	830.38	9.59677	0.009598	0	0	0
Pa0285317-760	GTP	660	667	FGTGYSSL	7	830.38	9.56097	0.009737	10	3.45478	0.033401
Pa0285317-760	GTP	660	667	FGTGYSSL	7	830.38	9.5892	0.008582	100	3.46309	0.024592
Pa0285317-760	GTP	660	667	FGTGYSSL	7	830.38	9.5806	0.01327	1000	3.41825	0.033453
Pa0285317-760	GTP	660	667	FGTGYSSL	7	830.38	9.5564	0.009417	10000	3.3739	0.030848
Pa0285317-760	c-di-GMP	660	667	FGTGYSSL	7	830.38	9.58216	0.023839	0	0	0
Pa0285317-760	c-di-GMP	660	667	FGTGYSSL	7	830.38	9.52722	0.004028	10	3.32332	0.056452
Pa0285317-760	c-di-GMP	660	667	FGTGYSSL	7	830.38	9.51686	0.004784	100	3.40323	0.031839
Pa0285317-760	c-di-GMP	660	667	FGTGYSSL	7	830.38	9.51604	0.008389	1000	3.32054	0.076525
Pa0285317-760	c-di-GMP	660	667	FGTGYSSL	7	830.38	9.49274	0.005525	10000	3.34484	0.023274
Pa0285317-760	GTP/c-di-GMP	660	667	FGTGYSSL	7	830.38	9.49606	0.027348	0	0	0
Pa0285317-760	GTP/c-di-GMP	660	667	FGTGYSSL	7	830.38	9.49014	0.003365	10	3.22661	0.101836
Pa0285317-760	GTP/c-di-GMP	660	667	FGTGYSSL	7	830.38	9.50191	0.005892	100	3.42295	0.075131
Pa0285317-760	GTP/c-di-GMP	660	667	FGTGYSSL	7	830.38	9.47128	0.007154	1000	3.18942	0.070876
Pa0285317-760	GTP/c-di-GMP	660	667	FGTGYSSL	7	830.38	9.45995	0.007244	10000	3.00194	0.099172
Pa0285317-760	Apo	668	683	MRLKRLPVHKLKIDQG	14	1931.16	7.33385	0.002792	0	0	0
Pa0285317-760	Apo	668	683	MRLKRLPVHKLKIDQG	14	1931.16	7.36512	0.028508	10	1.74122	0.038977
Pa0285317-760	Apo	668	683	MRLKRLPVHKLKIDQG	14	1931.16	7.28243	0.008236	100	2.56966	0.061311
Pa0285317-760	Apo	668	683	MRLKRLPVHKLKIDQG	14	1931.16	7.28708	0.006198	1000	3.39293	0.054146
Pa0285317-760	Apo	668	683	MRLKRLPVHKLKIDQG	14	1931.16	7.26881	0.008709	10000	4.01955	0.043386
Pa0285317-760	GTP	668	683	MRLKRLPVHKLKIDQG	14	1931.16	7.44244	0.049092	0	0	0
Pa0285317-760	GTP	668	683	MRLKRLPVHKLKIDQG	14	1931.16	7.45716	0.053346	10	1.83101	0.052076
Pa0285317-760	GTP	668	683	MRLKRLPVHKLKIDQG	14	1931.16	7.4213	0.06913	100	2.7591	0.080317
Pa0285317-760	GTP	668	683	MRLKRLPVHKLKIDQG	14	1931.16	7.4142	0.073183	1000	3.61503	0.04206
Pa0285317-760	GTP	668	683	MRLKRLPVHKLKIDQG	14	1931.16	7.39686	0.072508	10000	4.77694	0.136487
Pa0285317-760	c-di-GMP	668	683	MRLKRLPVHKLKIDQG	14	1931.16	7.2391	0.012449	0	0	0
Pa0285317-760	c-di-GMP	668	683	MRLKRLPVHKLKIDQG	14	1931.16	7.28022	0.002498	10	2.07005	0.045264
Pa0285317-760	c-di-GMP	668	683	MRLKRLPVHKLKIDQG	14	1931.16	7.29244	0.014152	100	2.77576	0.018048
Pa0285317-760	c-di-GMP	668	683	MRLKRLPVHKLKIDQG	14	1931.16	7.27516	0.016117	1000	3.47618	0.036106
Pa0285317-760	c-di-GMP	668	683	MRLKRLPVHKLKIDQG	14	1931.16	7.2615	0.004175	10000	4.08302	0.01069
Pa0285317-760	GTP/c-di-GMP	668	683	MRLKRLPVHKLKIDQG	14	1931.16	7.33732	0.071042	0	0	0
Pa0285317-760	GTP/c-di-GMP	668	683	MRLKRLPVHKLKIDQG	14	1931.16	7.39351	0.069908	10	2.06059	0.058048
Pa0285317-760	GTP/c-di-GMP	668	683	MRLKRLPVHKLKIDQG	14	1931.16	7.36295	0.06312	100	2.91254	0.053568
Pa0285317-760	GTP/c-di-GMP	668	683	MRLKRLPVHKLKIDQG	14	1931.16	7.3777	0.030069	1000	3.52925	0.116205
Pa0285317-760	GTP/c-di-GMP	668	683	MRLKRLPVHKLKIDQG	14	1931.16	7.35936	0.040897	10000	3.96336	0.12125
Pa0285317-760	Apo	668	684	MRLKRLPVHKLKIDQGF	15	2078.23	8.02407	0.004037	0	0	0
Pa0285317-760	Apo	668	684	MRLKRLPVHKLKIDQGF	15	2078.23	8.04447	0.018353	10	1.96224	0.041517
Pa0285317-760	Apo	668	684	MRLKRLPVHKLKIDQGF	15	2078.23	8.02242	0.009624	100	2.89633	0.044868
Pa0285317-760	Apo	668	684	MRLKRLPVHKLKIDQGF	15	2078.23	8.03018	0.00677	1000	3.8823	0.047481
Pa0285317-760	Apo	668	684	MRLKRLPVHKLKIDQGF	15	2078.23	8.0101	0.011024	10000	4.48093	0.053498
Pa0285317-760	GTP	668	684	MRLKRLPVHKLKIDQGF	15	2078.23	8.12912	0.039376	0	0	0
Pa0285317-760	GTP	668	684	MRLKRLPVHKLKIDQGF	15	2078.23	8.13576	0.052418	10	1.91675	0.042649
Pa0285317-760	GTP	668	684	MRLKRLPVHKLKIDQGF	15	2078.23	8.12961	0.050467	100	2.99064	0.040754
Pa0285317-760	GTP	668	684	MRLKRLPVHKLKIDQGF	15	2078.23	8.10985	0.043985	1000	4.03543	0.079031
Pa0285317-760	GTP	668	684	MRLKRLPVHKLKIDQGF	15	2078.23	8.08825	0.040396	10000	5.16193	0.12931
Pa0285317-760	c-di-GMP	668	684	MRLKRLPVHKLKIDQGF	15	2078.23	7.95044	0.012263	0	0	0
Pa0285317-760	c-di-GMP	668	684	MRLKRLPVHKLKIDQGF	15	2078.23	7.96857	0.015808	10	2.09232	0.033947
Pa0285317-760	c-di-GMP	668	684	MRLKRLPVHKLKIDQGF	15	2078.23	7.98933	0.022387	100	2.77315	0.088703
Pa0285317-760	c-di-GMP	668	684	MRLKRLPVHKLKIDQGF	15	2078.23	7.96796	0.020836	1000	3.71739	0.099478
Pa0285317-760	c-di-GMP	668	684	MRLKRLPVHKLKIDQGF	15	2078.23	7.96556	0.003897	10000	4.4451	0.044671
Pa0285317-760	GTP/c-di-GMP	668	684	MRLKRLPVHKLKIDQGF	15	2078.23	8.01482	0.041792	0	0	0
Pa0285317-760	GTP/c-di-GMP	668	684	MRLKRLPVHKLKIDQGF	15	2078.23	8.09276	0.044424	10	1.973	0.086993
Pa0285317-760	GTP/c-di-GMP	668	684	MRLKRLPVHKLKIDQGF	15	2078.23	8.07388	0.054549	100	2.85246	0.065318
Pa0285317-760	GTP/c-di-GMP	668	684	MRLKRLPVHKLKIDQGF	15	2078.23	8.0757	0.010886	1000	3.52428	0.068965
Pa0285317-760	GTP/c-di-GMP	668	684	MRLKRLPVHKLKIDQGF	15	2078.23	8.06441	0.018149	10000	3.87515	0.177753
Pa0285317-760	Apo	668	696	MRLKRLPVHKLKIDQGFVAGLPGAVDDAA	26	3114.75	8.90546	0.011525	0	0	0
Pa0285317-760	Apo	668	696	MRLKRLPVHKLKIDQGFVAGLPGAVDDAA	26	3114.75	8.878	0.021947	10	5.92189	0.046427
Pa0285317-760	Apo	668	696	MRLKRLPVHKLKIDQGFVAGLPGAVDDAA	26	3114.75	8.86949	0.00268	100	8.08637	0.018629
Pa0285317-760	Apo	668	696	MRLKRLPVHKLKIDQGFVAGLPGAVDDAA	26	3114.75	8.87574	0.001635	1000	10.2135	0.038493
Pa0285317-760	Apo	668	696	MRLKRLPVHKLKIDQGFVAGLPGAVDDAA	26	3114.75	8.86494	0.010422	10000	11.0609	0.035198
Pa0285317-760	GTP	668	696	MRLKRLPVHKLKIDQGFVAGLPGAVDDAA	26	3114.75	8.96022	0.013826	0	0	0
Pa0285317-760	GTP	668	696	MRLKRLPVHKLKIDQGFVAGLPGAVDDAA	26	3114.75	8.9361	0.03558	10	6.00422	0.071941
Pa0285317-760	GTP	668	696	MRLKRLPVHKLKIDQGFVAGLPGAVDDAA	26	3114.75	8.95007	0.026213	100	8.27939	0.031197
Pa0285317-760	GTP	668	696	MRLKRLPVHKLKIDQGFVAGLPGAVDDAA	26	3114.75	8.93971	0.032134	1000	10.5475	0.032483
Pa0285317-760	GTP	668	696	MRLKRLPVHKLKIDQGFVAGLPGAVDDAA	26	3114.75	8.90744	0.014848	10000	11.8658	0.058269
Pa0285317-760	c-di-GMP	668	696	MRLKRLPVHKLKIDQGFVAGLPGAVDDAA	26	3114.75	8.86296	0.01748	0	0	0
Pa0285317-760	c-di-GMP	668	696	MRLKRLPVHKLKIDQGFVAGLPGAVDDAA	26	3114.75	8.83573	0.006555	10	5.39625	0.028493
Pa0285317-760	c-di-GMP	668	696	MRLKRLPVHKLKIDQGFVAGLPGAVDDAA	26	3114.75	8.82486	0.005663	100	7.44743	0.127729
Pa0285317-760	c-di-GMP	668	696	MRLKRLPVHKLKIDQGFVAGLPGAVDDAA	26	3114.75	8.8216	0.005498	1000	9.49382	0.041181
Pa0285317-760	c-di-GMP	668	696	MRLKRLPVHKLKIDQGFVAGLPGAVDDAA	26	3114.75	8.78558	0.012711	10000	10.9333	0.064999
Pa0285317-760	GTP/c-di-GMP	668	696	MRLKRLPVHKLKIDQGFVAGLPGAVDDAA	26	3114.75	8.83813	0.012677	0	0	0
Pa0285317-760	GTP/c-di-GMP	668	696	MRLKRLPVHKLKIDQGFVAGLPGAVDDAA	26	3114.75	8.84916	0.020952	10	5.62247	0.091289
Pa0285317-760	GTP/c-di-GMP	668	696	MRLKRLPVHKLKIDQGFVAGLPGAVDDAA	26	3114.75	8.8431	0.024883	100	7.71233	0.032413
Pa0285317-760	GTP/c-di-GMP	668	696	MRLKRLPVHKLKIDQGFVAGLPGAVDDAA	26	3114.75	8.84142	0.012083	1000	9.8023	0.160972
Pa0285317-760	GTP/c-di-GMP	668	696	MRLKRLPVHKLKIDQGFVAGLPGAVDDAA	26	3114.75	8.83448	0.018394	10000	11.1536	0.043342
Pa0285317-760	Apo	679	686	KIDQGFVA	7	876.47	7.75985	0.005126	0	0	0
Pa0285317-760	Apo	679	686	KIDQGFVA	7	876.47	7.75053	0.017452	10	1.29966	0.030329
Pa0285317-760	Apo	679	686	KIDQGFVA	7	876.47	7.68692	0.005101	100	1.44063	0.028667
Pa0285317-760	Apo	679	686	KIDQGFVA	7	876.47	7.68523	0.01226	1000	2.16516	0.032237
Pa0285317-760	Apo	679	686	KIDQGFVA	7	876.47	7.67007	0.004118	10000	3.10682	0.029791
Pa0285317-760	GTP	679	686	KIDQGFVA	7	876.47	7.72401	0.021965	0	0	0
Pa0285317-760	GTP	679	686	KIDQGFVA	7	876.47	7.70742	0.007827	10	1.33997	0.019942
Pa0285317-760	GTP	679	686	KIDQGFVA	7	876.47	7.68801	0.010799	100	1.45293	0.019771
Pa0285317-760	GTP	679	686	KIDQGFVA	7	876.47	7.67015	0.004371	1000	2.09305	0.020452
Pa0285317-760	GTP	679	686	KIDQGFVA	7	876.47	7.66149	0.007363	10000	3.05176	0.028056
Pa0285317-760	c-di-GMP	679	686	KIDQGFVA	7	876.47	7.63188	0.005242	0	0	0
Pa0285317-760	c-di-GMP	679	686	KIDQGFVA	7	876.47	7.64985	0.004706	10	1.40735	0.015852
Pa0285317-760	c-di-GMP	679	686	KIDQGFVA	7	876.47	7.66018	0.005355	100	1.49632	0.014253
Pa0285317-760	c-di-GMP	679	686	KIDQGFVA	7	876.47	7.64071	0.014941	1000	2.15512	0.015088
Pa0285317-760	c-di-GMP	679	686	KIDQGFVA	7	876.47	7.63836	0.007358	10000	3.07426	0.021705
Pa0285317-760	GTP/c-di-GMP	679	686	KIDQGFVA	7	876.47	7.62063	0.011446	0	0	0
Pa0285317-760	GTP/c-di-GMP	679	686	KIDQGFVA	7	876.47	7.65089	0.003098	10	1.38608	0.021471
Pa0285317-760	GTP/c-di-GMP	679	686	KIDQGFVA	7	876.47	7.65827	0.005358	100	1.45994	0.0223
Pa0285317-760	GTP/c-di-GMP	679	686	KIDQGFVA	7	876.47	7.63435	0.003596	1000	1.98167	0.022575
Pa0285317-760	GTP/c-di-GMP	679	686	KIDQGFVA	7	876.47	7.62708	0.006611	10000	2.83828	0.028442
Pa0285317-760	Apo	680	691	IDQGFVAGLPGA	10	1143.59	8.56439	0.005391	0	0	0
Pa0285317-760	Apo	680	691	IDQGFVAGLPGA	10	1143.59	8.54116	0.020129	10	1.69488	0.013921
Pa0285317-760	Apo	680	691	IDQGFVAGLPGA	10	1143.59	8.51974	0.006695	100	2.42127	0.011603
Pa0285317-760	Apo	680	691	IDQGFVAGLPGA	10	1143.59	8.52786	0.009684	1000	3.66933	0.020104
Pa0285317-760	Apo	680	691	IDQGFVAGLPGA	10	1143.59	8.5116	0.003813	10000	4.3808	0.017949
Pa0285317-760	GTP	680	691	IDQGFVAGLPGA	10	1143.59	8.53222	0.017793	0	0	0
Pa0285317-760	GTP	680	691	IDQGFVAGLPGA	10	1143.59	8.51773	0.005368	10	1.62337	0.023187
Pa0285317-760	GTP	680	691	IDQGFVAGLPGA	10	1143.59	8.52826	0.010728	100	2.32813	0.020676
Pa0285317-760	GTP	680	691	IDQGFVAGLPGA	10	1143.59	8.50324	0.005194	1000	3.6038	0.02268
Pa0285317-760	GTP	680	691	IDQGFVAGLPGA	10	1143.59	8.48151	0.020862	10000	4.35123	0.026767
Pa0285317-760	c-di-GMP	680	691	IDQGFVAGLPGA	10	1143.59	8.46849	0.010652	0	0	0
Pa0285317-760	c-di-GMP	680	691	IDQGFVAGLPGA	10	1143.59	8.46956	0.003988	10	1.65142	0.014363
Pa0285317-760	c-di-GMP	680	691	IDQGFVAGLPGA	10	1143.59	8.45683	0.005282	100	2.27058	0.007867
Pa0285317-760	c-di-GMP	680	691	IDQGFVAGLPGA	10	1143.59	8.45011	0.008576	1000	3.40335	0.045372
Pa0285317-760	c-di-GMP	680	691	IDQGFVAGLPGA	10	1143.59	8.45468	0.005563	10000	4.1867	0.030251
Pa0285317-760	GTP/c-di-GMP	680	691	IDQGFVAGLPGA	10	1143.59	8.40432	0.01734	0	0	0
Pa0285317-760	GTP/c-di-GMP	680	691	IDQGFVAGLPGA	10	1143.59	8.45383	0.007036	10	1.54244	0.038638
Pa0285317-760	GTP/c-di-GMP	680	691	IDQGFVAGLPGA	10	1143.59	8.46505	0.013861	100	2.21555	0.028251
Pa0285317-760	GTP/c-di-GMP	680	691	IDQGFVAGLPGA	10	1143.59	8.4491	0.00301	1000	3.22766	0.020959
Pa0285317-760	GTP/c-di-GMP	680	691	IDQGFVAGLPGA	10	1143.59	8.43605	0.005418	10000	3.96607	0.035495
Pa0285317-760	Apo	681	693	DQGFVAGLPGAVD	11	1244.6	10.2545	0.006693	0	0	0
Pa0285317-760	Apo	681	693	DQGFVAGLPGAVD	11	1244.6	10.2484	0.020473	10	3.58946	0.041674
Pa0285317-760	Apo	681	693	DQGFVAGLPGAVD	11	1244.6	10.2415	0.01213	100	4.15652	0.026927
Pa0285317-760	Apo	681	693	DQGFVAGLPGAVD	11	1244.6	10.2527	0.00614	1000	4.65079	0.06037
Pa0285317-760	Apo	681	693	DQGFVAGLPGAVD	11	1244.6	10.2632	0.005446	10000	4.64765	0.027415
Pa0285317-760	GTP	681	693	DQGFVAGLPGAVD	11	1244.6	10.2391	0.01184	0	0	0
Pa0285317-760	GTP	681	693	DQGFVAGLPGAVD	11	1244.6	10.2198	0.01153	10	3.70907	0.035
Pa0285317-760	GTP	681	693	DQGFVAGLPGAVD	11	1244.6	10.2395	0.004876	100	4.32041	0.033021
Pa0285317-760	GTP	681	693	DQGFVAGLPGAVD	11	1244.6	10.2559	0.030372	1000	4.74541	0.047846
Pa0285317-760	GTP	681	693	DQGFVAGLPGAVD	11	1244.6	10.2366	0.011447	10000	4.7298	0.040197
Pa0285317-760	c-di-GMP	681	693	DQGFVAGLPGAVD	11	1244.6	10.288	0.032541	0	0	0
Pa0285317-760	c-di-GMP	681	693	DQGFVAGLPGAVD	11	1244.6	10.2044	0.005206	10	3.25224	0.049021
Pa0285317-760	c-di-GMP	681	693	DQGFVAGLPGAVD	11	1244.6	10.1869	0.001941	100	3.51338	0.031434
Pa0285317-760	c-di-GMP	681	693	DQGFVAGLPGAVD	11	1244.6	10.192	0.006093	1000	3.87554	0.073665
Pa0285317-760	c-di-GMP	681	693	DQGFVAGLPGAVD	11	1244.6	10.1786	0.003487	10000	4.37137	0.040634
Pa0285317-760	GTP/c-di-GMP	681	693	DQGFVAGLPGAVD	11	1244.6	10.2033	0.036419	0	0	0
Pa0285317-760	GTP/c-di-GMP	681	693	DQGFVAGLPGAVD	11	1244.6	10.1768	0.003879	10	3.22775	0.077359
Pa0285317-760	GTP/c-di-GMP	681	693	DQGFVAGLPGAVD	11	1244.6	10.1827	0.003923	100	3.57872	0.07288
Pa0285317-760	GTP/c-di-GMP	681	693	DQGFVAGLPGAVD	11	1244.6	10.1675	0.007036	1000	3.76978	0.120958
Pa0285317-760	GTP/c-di-GMP	681	693	DQGFVAGLPGAVD	11	1244.6	10.1397	0.007197	10000	4.00455	0.151211
Pa0285317-760	Apo	697	704	IARAIVAL	7	825.543	9.15273	0.00728	0	0	0
Pa0285317-760	Apo	697	704	IARAIVAL	7	825.543	9.15128	0.025223	10	0.383692	0.032414
Pa0285317-760	Apo	697	704	IARAIVAL	7	825.543	9.13067	0.00896	100	0.756177	0.032827
Pa0285317-760	Apo	697	704	IARAIVAL	7	825.543	9.13796	0.007935	1000	2.02256	0.025346
Pa0285317-760	Apo	697	704	IARAIVAL	7	825.543	9.12376	0.004484	10000	3.41786	0.028897
Pa0285317-760	GTP	697	704	IARAIVAL	7	825.543	9.129	0.015187	0	0	0
Pa0285317-760	GTP	697	704	IARAIVAL	7	825.543	9.12473	0.008445	10	0.397738	0.019896
Pa0285317-760	GTP	697	704	IARAIVAL	7	825.543	9.13761	0.007351	100	0.877765	0.030444
Pa0285317-760	GTP	697	704	IARAIVAL	7	825.543	9.12462	0.003619	1000	2.30189	0.01907
Pa0285317-760	GTP	697	704	IARAIVAL	7	825.543	9.08324	0.011773	10000	3.8416	0.021351
Pa0285317-760	c-di-GMP	697	704	IARAIVAL	7	825.543	9.08691	0.015456	0	0	0
Pa0285317-760	c-di-GMP	697	704	IARAIVAL	7	825.543	9.08074	0.002066	10	0.222391	0.032747
Pa0285317-760	c-di-GMP	697	704	IARAIVAL	7	825.543	9.06942	0.005479	100	0.442467	0.021621
Pa0285317-760	c-di-GMP	697	704	IARAIVAL	7	825.543	9.06977	0.008778	1000	1.36336	0.024111
Pa0285317-760	c-di-GMP	697	704	IARAIVAL	7	825.543	9.04141	0.00522	10000	2.48857	0.028015
Pa0285317-760	GTP/c-di-GMP	697	704	IARAIVAL	7	825.543	9.01318	0.02747	0	0	0
Pa0285317-760	GTP/c-di-GMP	697	704	IARAIVAL	7	825.543	9.03883	0.00392	10	0.237873	0.015933
Pa0285317-760	GTP/c-di-GMP	697	704	IARAIVAL	7	825.543	9.05169	0.00378	100	0.479705	0.014817
Pa0285317-760	GTP/c-di-GMP	697	704	IARAIVAL	7	825.543	9.03268	0.004419	1000	1.62643	0.034086
Pa0285317-760	GTP/c-di-GMP	697	704	IARAIVAL	7	825.543	9.02721	0.007039	10000	2.81334	0.022965
Pa0285317-760	Apo	710	724	LRVVAEGIEHQDQAL	14	1676.88	8.44515	0.005123	0	0	0
Pa0285317-760	Apo	710	724	LRVVAEGIEHQDQAL	14	1676.88	8.43109	0.017638	10	0.511975	0.032605
Pa0285317-760	Apo	710	724	LRVVAEGIEHQDQAL	14	1676.88	8.40646	0.005566	100	0.816638	0.026135
Pa0285317-760	Apo	710	724	LRVVAEGIEHQDQAL	14	1676.88	8.4105	0.00597	1000	1.98256	0.01847
Pa0285317-760	Apo	710	724	LRVVAEGIEHQDQAL	14	1676.88	8.39332	0.003355	10000	4.22598	0.027633
Pa0285317-760	GTP	710	724	LRVVAEGIEHQDQAL	14	1676.88	8.41948	0.015822	0	0	0
Pa0285317-760	GTP	710	724	LRVVAEGIEHQDQAL	14	1676.88	8.40441	0.002654	10	0.50662	0.019124
Pa0285317-760	GTP	710	724	LRVVAEGIEHQDQAL	14	1676.88	8.41381	0.01091	100	0.871199	0.024956
Pa0285317-760	GTP	710	724	LRVVAEGIEHQDQAL	14	1676.88	8.37949	0.006359	1000	2.80363	0.023735
Pa0285317-760	GTP	710	724	LRVVAEGIEHQDQAL	14	1676.88	8.35915	0.022515	10000	5.99413	0.106404
Pa0285317-760	c-di-GMP	710	724	LRVVAEGIEHQDQAL	14	1676.88	8.35551	0.00921	0	0	0
Pa0285317-760	c-di-GMP	710	724	LRVVAEGIEHQDQAL	14	1676.88	8.35797	0.004036	10	0.367791	0.024363
Pa0285317-760	c-di-GMP	710	724	LRVVAEGIEHQDQAL	14	1676.88	8.34016	0.005256	100	0.453709	0.025
Pa0285317-760	c-di-GMP	710	724	LRVVAEGIEHQDQAL	14	1676.88	8.33163	0.012469	1000	0.915496	0.026973
Pa0285317-760	c-di-GMP	710	724	LRVVAEGIEHQDQAL	14	1676.88	8.34262	0.006658	10000	1.76926	0.02374
Pa0285317-760	GTP/c-di-GMP	710	724	LRVVAEGIEHQDQAL	14	1676.88	8.29637	0.018481	0	0	0
Pa0285317-760	GTP/c-di-GMP	710	724	LRVVAEGIEHQDQAL	14	1676.88	8.34785	0.005833	10	0.317164	0.010738
Pa0285317-760	GTP/c-di-GMP	710	724	LRVVAEGIEHQDQAL	14	1676.88	8.35899	0.015386	100	0.484214	0.025019
Pa0285317-760	GTP/c-di-GMP	710	724	LRVVAEGIEHQDQAL	14	1676.88	8.34014	0.001368	1000	0.931568	0.028097
Pa0285317-760	GTP/c-di-GMP	710	724	LRVVAEGIEHQDQAL	14	1676.88	8.32551	0.002151	10000	1.88436	0.089167
Pa0285317-760	Apo	711	724	RVVAEGIEHQDQAL	13	1563.8	7.94242	0.005236	0	0	0
Pa0285317-760	Apo	711	724	RVVAEGIEHQDQAL	13	1563.8	7.93203	0.013129	10	0.425041	0.046167
Pa0285317-760	Apo	711	724	RVVAEGIEHQDQAL	13	1563.8	7.89335	0.005087	100	0.726832	0.030121
Pa0285317-760	Apo	711	724	RVVAEGIEHQDQAL	13	1563.8	7.89424	0.00841	1000	1.82813	0.039214
Pa0285317-760	Apo	711	724	RVVAEGIEHQDQAL	13	1563.8	7.87864	0.004041	10000	3.66218	0.030663
Pa0285317-760	GTP	711	724	RVVAEGIEHQDQAL	13	1563.8	7.91685	0.017146	0	0	0
Pa0285317-760	GTP	711	724	RVVAEGIEHQDQAL	13	1563.8	7.9048	0.002637	10	0.442137	0.0494
Pa0285317-760	GTP	711	724	RVVAEGIEHQDQAL	13	1563.8	7.8937	0.013484	100	0.820163	0.034794
Pa0285317-760	GTP	711	724	RVVAEGIEHQDQAL	13	1563.8	7.86613	0.005592	1000	2.55247	0.049669
Pa0285317-760	GTP	711	724	RVVAEGIEHQDQAL	13	1563.8	7.85989	0.007513	10000	5.07673	0.072056
Pa0285317-760	c-di-GMP	711	724	RVVAEGIEHQDQAL	13	1563.8	7.83576	0.008884	0	0	0
Pa0285317-760	c-di-GMP	711	724	RVVAEGIEHQDQAL	13	1563.8	7.84199	0.004812	10	0.358019	0.027042
Pa0285317-760	c-di-GMP	711	724	RVVAEGIEHQDQAL	13	1563.8	7.85916	0.005889	100	0.440726	0.028385
Pa0285317-760	c-di-GMP	711	724	RVVAEGIEHQDQAL	13	1563.8	7.83874	0.009616	1000	0.811082	0.031746
Pa0285317-760	c-di-GMP	711	724	RVVAEGIEHQDQAL	13	1563.8	7.84139	0.005424	10000	1.58016	0.026892
Pa0285317-760	GTP/c-di-GMP	711	724	RVVAEGIEHQDQAL	13	1563.8	7.81283	0.006835	0	0	0
Pa0285317-760	GTP/c-di-GMP	711	724	RVVAEGIEHQDQAL	13	1563.8	7.85196	0.004159	10	0.261145	0.015227
Pa0285317-760	GTP/c-di-GMP	711	724	RVVAEGIEHQDQAL	13	1563.8	7.8591	0.007267	100	0.417627	0.034701
Pa0285317-760	GTP/c-di-GMP	711	724	RVVAEGIEHQDQAL	13	1563.8	7.83836	0.005287	1000	0.800187	0.014344
Pa0285317-760	GTP/c-di-GMP	711	724	RVVAEGIEHQDQAL	13	1563.8	7.82817	0.008906	10000	1.69105	0.041603
Pa0285317-760	Apo	725	732	FLREHGCD	7	975.423	7.06097	0.00247	0	0	0
Pa0285317-760	Apo	725	732	FLREHGCD	7	975.423	7.06565	0.023024	10	0.218462	0.030759
Pa0285317-760	Apo	725	732	FLREHGCD	7	975.423	6.99573	0.001443	100	0.346891	0.02348
Pa0285317-760	Apo	725	732	FLREHGCD	7	975.423	6.99922	0.016204	1000	0.771248	0.022544
Pa0285317-760	Apo	725	732	FLREHGCD	7	975.423	6.98857	0.002	10000	1.21826	0.025466
Pa0285317-760	GTP	725	732	FLREHGCD	7	975.423	7.02679	0.025291	0	0	0
Pa0285317-760	GTP	725	732	FLREHGCD	7	975.423	7.03296	0.006332	10	0.240874	0.031109
Pa0285317-760	GTP	725	732	FLREHGCD	7	975.423	7.0123	0.011076	100	0.358736	0.030552
Pa0285317-760	GTP	725	732	FLREHGCD	7	975.423	6.9887	0.006514	1000	0.939527	0.026463
Pa0285317-760	GTP	725	732	FLREHGCD	7	975.423	6.97936	0.003131	10000	1.24502	0.026931
Pa0285317-760	c-di-GMP	725	732	FLREHGCD	7	975.423	6.9526	0.005829	0	0	0
Pa0285317-760	c-di-GMP	725	732	FLREHGCD	7	975.423	6.98152	0.003276	10	0.165869	0.019232
Pa0285317-760	c-di-GMP	725	732	FLREHGCD	7	975.423	6.96441	0.005612	100	0.261659	0.006781
Pa0285317-760	c-di-GMP	725	732	FLREHGCD	7	975.423	6.94982	0.003358	1000	0.562306	0.012772
Pa0285317-760	c-di-GMP	725	732	FLREHGCD	7	975.423	6.94154	0.005182	10000	1.04532	0.01294
Pa0285317-760	GTP/c-di-GMP	725	732	FLREHGCD	7	975.423	6.94432	0.005569	0	0	0
Pa0285317-760	GTP/c-di-GMP	725	732	FLREHGCD	7	975.423	6.96019	0.003717	10	0.139864	0.008808
Pa0285317-760	GTP/c-di-GMP	725	732	FLREHGCD	7	975.423	6.96073	0.01248	100	0.261649	0.013553
Pa0285317-760	GTP/c-di-GMP	725	732	FLREHGCD	7	975.423	6.9391	0.004537	1000	0.58289	0.010436
Pa0285317-760	GTP/c-di-GMP	725	732	FLREHGCD	7	975.423	6.93166	0.005727	10000	0.99519	0.025693
Pa0285317-760	Apo	726	747	LREHGCDFGQGYWYGRPQPAEA	19	2536.13	9.06963	0.008287	0	0	0
Pa0285317-760	Apo	726	747	LREHGCDFGQGYWYGRPQPAEA	19	2536.13	9.05641	0.022848	10	3.21169	0.025425
Pa0285317-760	Apo	726	747	LREHGCDFGQGYWYGRPQPAEA	19	2536.13	9.04412	0.009007	100	3.99509	0.05095
Pa0285317-760	Apo	726	747	LREHGCDFGQGYWYGRPQPAEA	19	2536.13	9.05589	0.006931	1000	5.60085	0.052005
Pa0285317-760	Apo	726	747	LREHGCDFGQGYWYGRPQPAEA	19	2536.13	9.04432	0.008174	10000	7.86574	0.029579
Pa0285317-760	GTP	726	747	LREHGCDFGQGYWYGRPQPAEA	19	2536.13	9.05673	0.012052	0	0	0
Pa0285317-760	GTP	726	747	LREHGCDFGQGYWYGRPQPAEA	19	2536.13	9.04047	0.009247	10	3.23533	0.017834
Pa0285317-760	GTP	726	747	LREHGCDFGQGYWYGRPQPAEA	19	2536.13	9.06063	0.008054	100	3.97563	0.017596
Pa0285317-760	GTP	726	747	LREHGCDFGQGYWYGRPQPAEA	19	2536.13	9.05199	0.006781	1000	6.19733	0.024686
Pa0285317-760	GTP	726	747	LREHGCDFGQGYWYGRPQPAEA	19	2536.13	9.01694	0.009514	10000	8.61302	0.00701
Pa0285317-760	c-di-GMP	726	747	LREHGCDFGQGYWYGRPQPAEA	19	2536.13	9.00375	0.017962	0	0	0
Pa0285317-760	c-di-GMP	726	747	LREHGCDFGQGYWYGRPQPAEA	19	2536.13	9.00186	0.003584	10	2.39524	0.022866
Pa0285317-760	c-di-GMP	726	747	LREHGCDFGQGYWYGRPQPAEA	19	2536.13	8.98914	0.005051	100	2.67289	0.052211
Pa0285317-760	c-di-GMP	726	747	LREHGCDFGQGYWYGRPQPAEA	19	2536.13	8.99598	0.010691	1000	2.87334	0.035292
Pa0285317-760	c-di-GMP	726	747	LREHGCDFGQGYWYGRPQPAEA	19	2536.13	8.96283	0.006559	10000	3.53603	0.098177
Pa0285317-760	GTP/c-di-GMP	726	747	LREHGCDFGQGYWYGRPQPAEA	19	2536.13	8.94005	0.025819	0	0	0
Pa0285317-760	GTP/c-di-GMP	726	747	LREHGCDFGQGYWYGRPQPAEA	19	2536.13	8.95843	0.006955	10	2.37263	0.054747
Pa0285317-760	GTP/c-di-GMP	726	747	LREHGCDFGQGYWYGRPQPAEA	19	2536.13	8.97101	0.005088	100	2.68278	0.055472
Pa0285317-760	GTP/c-di-GMP	726	747	LREHGCDFGQGYWYGRPQPAEA	19	2536.13	8.94534	0.00472	1000	2.74079	0.079011
Pa0285317-760	GTP/c-di-GMP	726	747	LREHGCDFGQGYWYGRPQPAEA	19	2536.13	8.95157	0.011849	10000	3.4345	0.144385
Pa0285317-760	Apo	733	738	FGQGYW	5	756.323	10.6047	0.00494	0	0	0
Pa0285317-760	Apo	733	738	FGQGYW	5	756.323	10.6125	0.025645	10	0.705231	0.023395
Pa0285317-760	Apo	733	738	FGQGYW	5	756.323	10.6061	0.015023	100	0.826592	0.027046
Pa0285317-760	Apo	733	738	FGQGYW	5	756.323	10.6114	0.003149	1000	1.39467	0.011327
Pa0285317-760	Apo	733	738	FGQGYW	5	756.323	10.6374	0.003428	10000	1.98931	0.009595
Pa0285317-760	GTP	733	738	FGQGYW	5	756.323	10.5925	0.007679	0	0	0
Pa0285317-760	GTP	733	738	FGQGYW	5	756.323	10.5824	0.015637	10	0.729867	0.027507
Pa0285317-760	GTP	733	738	FGQGYW	5	756.323	10.5995	0.00489	100	0.858263	0.034314
Pa0285317-760	GTP	733	738	FGQGYW	5	756.323	10.6251	0.04165	1000	1.56647	0.018358
Pa0285317-760	GTP	733	738	FGQGYW	5	756.323	10.6074	0.016074	10000	2.21158	0.020035
Pa0285317-760	c-di-GMP	733	738	FGQGYW	5	756.323	10.6708	0.042046	0	0	0
Pa0285317-760	c-di-GMP	733	738	FGQGYW	5	756.323	10.5693	0.005411	10	0.099076	0.024422
Pa0285317-760	c-di-GMP	733	738	FGQGYW	5	756.323	10.5583	0.003502	100	0.119658	0.025266
Pa0285317-760	c-di-GMP	733	738	FGQGYW	5	756.323	10.5645	0.007063	1000	0.148093	0.047141
Pa0285317-760	c-di-GMP	733	738	FGQGYW	5	756.323	10.5524	0.004344	10000	0.360067	0.032368
Pa0285317-760	GTP/c-di-GMP	733	738	FGQGYW	5	756.323	10.5794	0.047887	0	0	0
Pa0285317-760	GTP/c-di-GMP	733	738	FGQGYW	5	756.323	10.547	0.005411	10	0.044789	0.013678
Pa0285317-760	GTP/c-di-GMP	733	738	FGQGYW	5	756.323	10.5553	0.004931	100	0.063447	0.034188
Pa0285317-760	GTP/c-di-GMP	733	738	FGQGYW	5	756.323	10.5431	0.004828	1000	0.100299	0.031962
Pa0285317-760	GTP/c-di-GMP	733	738	FGQGYW	5	756.323	10.5225	0.00673	10000	0.32224	0.019669
Pa0285317-760	Apo	733	747	FGQGYWYGRPQPAEA	12	1725.79	9.38203	0.007292	0	0	0
Pa0285317-760	Apo	733	747	FGQGYWYGRPQPAEA	12	1725.79	9.3759	0.02128	10	3.16372	0.0175
Pa0285317-760	Apo	733	747	FGQGYWYGRPQPAEA	12	1725.79	9.37131	0.007071	100	3.73061	0.032549
Pa0285317-760	Apo	733	747	FGQGYWYGRPQPAEA	12	1725.79	9.38011	0.007562	1000	5.15266	0.152079
Pa0285317-760	Apo	733	747	FGQGYWYGRPQPAEA	12	1725.79	9.37635	0.002458	10000	7.08527	0.164013
Pa0285317-760	GTP	733	747	FGQGYWYGRPQPAEA	12	1725.79	9.35937	0.014723	0	0	0
Pa0285317-760	GTP	733	747	FGQGYWYGRPQPAEA	12	1725.79	9.35929	0.010303	10	3.12325	0.024511
Pa0285317-760	GTP	733	747	FGQGYWYGRPQPAEA	12	1725.79	9.37922	0.008618	100	3.65059	0.013308
Pa0285317-760	GTP	733	747	FGQGYWYGRPQPAEA	12	1725.79	9.37455	0.009829	1000	5.63388	0.016864
Pa0285317-760	GTP	733	747	FGQGYWYGRPQPAEA	12	1725.79	9.35017	0.003548	10000	7.4424	0.073222
Pa0285317-760	c-di-GMP	733	747	FGQGYWYGRPQPAEA	12	1725.79	9.33602	0.01862	0	0	0
Pa0285317-760	c-di-GMP	733	747	FGQGYWYGRPQPAEA	12	1725.79	9.31238	0.003227	10	2.24309	0.08106
Pa0285317-760	c-di-GMP	733	747	FGQGYWYGRPQPAEA	12	1725.79	9.30509	0.008638	100	2.47121	0.190015
Pa0285317-760	c-di-GMP	733	747	FGQGYWYGRPQPAEA	12	1725.79	9.30324	0.015077	1000	2.42769	0.052522
Pa0285317-760	c-di-GMP	733	747	FGQGYWYGRPQPAEA	12	1725.79	9.27162	0.009228	10000	3.2726	0.045422
Pa0285317-760	GTP/c-di-GMP	733	747	FGQGYWYGRPQPAEA	12	1725.79	9.26215	0.028063	0	0	0
Pa0285317-760	GTP/c-di-GMP	733	747	FGQGYWYGRPQPAEA	12	1725.79	9.26767	0.003573	10	2.25311	0.16721
Pa0285317-760	GTP/c-di-GMP	733	747	FGQGYWYGRPQPAEA	12	1725.79	9.28258	0.010867	100	2.64784	0.215667
Pa0285317-760	GTP/c-di-GMP	733	747	FGQGYWYGRPQPAEA	12	1725.79	9.24824	0.001501	1000	2.55183	0.250225
Pa0285317-760	GTP/c-di-GMP	733	747	FGQGYWYGRPQPAEA	12	1725.79	9.24969	0.009101	10000	3.46261	0.067743
Pa0285317-760	Apo	739	747	YGRPQPAEA	6	987.477	6.83252	0.002655	0	0	0
Pa0285317-760	Apo	739	747	YGRPQPAEA	6	987.477	6.81744	0.024861	10	2.25431	0.026193
Pa0285317-760	Apo	739	747	YGRPQPAEA	6	987.477	6.76386	0.001593	100	2.57341	0.021031
Pa0285317-760	Apo	739	747	YGRPQPAEA	6	987.477	6.75868	0.013983	1000	2.77454	0.030864
Pa0285317-760	Apo	739	747	YGRPQPAEA	6	987.477	6.75232	0.004297	10000	3.23925	0.025375
Pa0285317-760	GTP	739	747	YGRPQPAEA	6	987.477	6.79017	0.029759	0	0	0
Pa0285317-760	GTP	739	747	YGRPQPAEA	6	987.477	6.7768	0.009668	10	2.22261	0.04514
Pa0285317-760	GTP	739	747	YGRPQPAEA	6	987.477	6.76167	0.006614	100	2.58119	0.02314
Pa0285317-760	GTP	739	747	YGRPQPAEA	6	987.477	6.73615	0.005339	1000	2.80527	0.037793
Pa0285317-760	GTP	739	747	YGRPQPAEA	6	987.477	6.73395	0.006149	10000	3.24514	0.048279
Pa0285317-760	c-di-GMP	739	747	YGRPQPAEA	6	987.477	6.72583	0.008871	0	0	0
Pa0285317-760	c-di-GMP	739	747	YGRPQPAEA	6	987.477	6.73654	0.006223	10	2.26516	0.025699
Pa0285317-760	c-di-GMP	739	747	YGRPQPAEA	6	987.477	6.72312	0.003362	100	2.45272	0.017571
Pa0285317-760	c-di-GMP	739	747	YGRPQPAEA	6	987.477	6.71296	0.002404	1000	2.47574	0.022036
Pa0285317-760	c-di-GMP	739	747	YGRPQPAEA	6	987.477	6.704	0.001508	10000	2.4374	0.025483
Pa0285317-760	GTP/c-di-GMP	739	747	YGRPQPAEA	6	987.477	6.70133	0.001808	0	0	0
Pa0285317-760	GTP/c-di-GMP	739	747	YGRPQPAEA	6	987.477	6.71427	0.001461	10	2.09855	0.062001
Pa0285317-760	GTP/c-di-GMP	739	747	YGRPQPAEA	6	987.477	6.71649	0.003514	100	2.46002	0.047162
Pa0285317-760	GTP/c-di-GMP	739	747	YGRPQPAEA	6	987.477	6.68992	0.006609	1000	2.34459	0.075046
Pa0285317-760	GTP/c-di-GMP	739	747	YGRPQPAEA	6	987.477	6.68152	0.010832	10000	2.28532	0.078131
Pa0285317-760	Apo	748	760	LRFDLPPVALPED	9	1480.79	10.465	0.006589	0	0	0
Pa0285317-760	Apo	748	760	LRFDLPPVALPED	9	1480.79	10.3137	0.175618	10	4.41768	0.143946
Pa0285317-760	Apo	748	760	LRFDLPPVALPED	9	1480.79	10.317	0.155186	100	4.46587	0.097602
Pa0285317-760	Apo	748	760	LRFDLPPVALPED	9	1480.79	10.1587	0.00513	1000	4.69687	0.075506
Pa0285317-760	Apo	748	760	LRFDLPPVALPED	9	1480.79	10.5096	0.003595	10000	4.32986	0.016154
Pa0285317-760	GTP	748	760	LRFDLPPVALPED	9	1480.79	10.1992	0.121202	0	0	0
Pa0285317-760	GTP	748	760	LRFDLPPVALPED	9	1480.79	10.128	0.014913	10	4.34596	0.09009
Pa0285317-760	GTP	748	760	LRFDLPPVALPED	9	1480.79	10.3086	0.160689	100	4.50152	0.198572
Pa0285317-760	GTP	748	760	LRFDLPPVALPED	9	1480.79	10.1595	0.026774	1000	4.59694	0.095707
Pa0285317-760	GTP	748	760	LRFDLPPVALPED	9	1480.79	10.146	0.014705	10000	4.4449	0.166773
Pa0285317-760	c-di-GMP	748	760	LRFDLPPVALPED	9	1480.79	10.189	0.030291	0	0	0
Pa0285317-760	c-di-GMP	748	760	LRFDLPPVALPED	9	1480.79	10.1118	0.006975	10	3.9797	0.091693
Pa0285317-760	c-di-GMP	748	760	LRFDLPPVALPED	9	1480.79	10.1472	0.114645	100	4.20188	0.172471
Pa0285317-760	c-di-GMP	748	760	LRFDLPPVALPED	9	1480.79	10.1057	0.009097	1000	4.1722	0.022279
Pa0285317-760	c-di-GMP	748	760	LRFDLPPVALPED	9	1480.79	10.0914	0.006113	10000	4.17566	0.024637
Pa0285317-760	GTP/c-di-GMP	748	760	LRFDLPPVALPED	9	1480.79	10.1083	0.032693	0	0	0
Pa0285317-760	GTP/c-di-GMP	748	760	LRFDLPPVALPED	9	1480.79	10.0873	0.003521	10	3.82896	0.079548
Pa0285317-760	GTP/c-di-GMP	748	760	LRFDLPPVALPED	9	1480.79	10.0981	0.005761	100	4.26982	0.110721
Pa0285317-760	GTP/c-di-GMP	748	760	LRFDLPPVALPED	9	1480.79	10.0835	0.005065	1000	4.02472	0.106314
Pa0285317-760	GTP/c-di-GMP	748	760	LRFDLPPVALPED	9	1480.79	10.0609	0.005101	10000	4.04801	0.227306
Pa0285317-760	Apo	749	760	RFDLPPVALPED	8	1367.71	9.80779	0.009021	0	0	0
Pa0285317-760	Apo	749	760	RFDLPPVALPED	8	1367.71	9.79203	0.021257	10	4.07343	0.035447
Pa0285317-760	Apo	749	760	RFDLPPVALPED	8	1367.71	9.78894	0.008932	100	4.13241	0.024244
Pa0285317-760	Apo	749	760	RFDLPPVALPED	8	1367.71	9.79728	0.001967	1000	4.21023	0.032529
Pa0285317-760	Apo	749	760	RFDLPPVALPED	8	1367.71	9.80274	0.007507	10000	4.14275	0.045809
Pa0285317-760	GTP	749	760	RFDLPPVALPED	8	1367.71	9.79111	0.0092	0	0	0
Pa0285317-760	GTP	749	760	RFDLPPVALPED	8	1367.71	9.76466	0.012834	10	4.02265	0.036564
Pa0285317-760	GTP	749	760	RFDLPPVALPED	8	1367.71	9.79901	0.007975	100	4.29902	0.030675
Pa0285317-760	GTP	749	760	RFDLPPVALPED	8	1367.71	9.79414	0.016649	1000	4.26575	0.025328
Pa0285317-760	GTP	749	760	RFDLPPVALPED	8	1367.71	9.77879	0.011129	10000	4.18094	0.043684
Pa0285317-760	c-di-GMP	749	760	RFDLPPVALPED	8	1367.71	9.79666	0.027895	0	0	0
Pa0285317-760	c-di-GMP	749	760	RFDLPPVALPED	8	1367.71	9.74013	0.00464	10	3.69451	0.018396
Pa0285317-760	c-di-GMP	749	760	RFDLPPVALPED	8	1367.71	9.7328	0.003786	100	4.08384	0.057421
Pa0285317-760	c-di-GMP	749	760	RFDLPPVALPED	8	1367.71	9.73159	0.007645	1000	4.0496	0.039477
Pa0285317-760	c-di-GMP	749	760	RFDLPPVALPED	8	1367.71	9.71722	0.006949	10000	4.03195	0.021509
Pa0285317-760	GTP/c-di-GMP	749	760	RFDLPPVALPED	8	1367.71	9.72446	0.028863	0	0	0
Pa0285317-760	GTP/c-di-GMP	749	760	RFDLPPVALPED	8	1367.71	9.71546	0.002417	10	3.61809	0.049379
Pa0285317-760	GTP/c-di-GMP	749	760	RFDLPPVALPED	8	1367.71	9.72938	0.005817	100	4.14579	0.088723
Pa0285317-760	GTP/c-di-GMP	749	760	RFDLPPVALPED	8	1367.71	9.70125	0.003871	1000	3.97326	0.076589
Pa0285317-760	GTP/c-di-GMP	749	760	RFDLPPVALPED	8	1367.71	9.66748	0.008665	10000	3.86131	0.103974

## Sheet: Dataset2-peptides
Protein	Protein state	Start	End	Peptide sequence	Maximal uptake (#)	Peptide mass (Da)	Retention time (min)	Retention time SD (min)	HDX time (s)	Uptake (Da)	Uptake SD (Da)
Pa0285317-760, GAAAF	Apo	275	298	GSTAIGMKETAAAKFERQHMDSPD	22	2577.19	7.92253	0.005911	0	0	0
Pa0285317-760, GAAAF	Apo	275	298	GSTAIGMKETAAAKFERQHMDSPD	22	2577.19	7.9354	0.024648	10	11.2169	0.088276
Pa0285317-760, GAAAF	Apo	275	298	GSTAIGMKETAAAKFERQHMDSPD	22	2577.19	7.96019	0.003803	100	10.9079	0.074855
Pa0285317-760, GAAAF	Apo	275	298	GSTAIGMKETAAAKFERQHMDSPD	22	2577.19	7.93777	0.009102	1000	10.6241	0.078465
Pa0285317-760, GAAAF	Apo	275	298	GSTAIGMKETAAAKFERQHMDSPD	22	2577.19	7.94187	0.004479	10000	10.6658	0.103056
Pa0285317-760, GAAAF	GTP	275	298	GSTAIGMKETAAAKFERQHMDSPD	22	2577.19	7.92543	0.006156	0	0	0
Pa0285317-760, GAAAF	GTP	275	298	GSTAIGMKETAAAKFERQHMDSPD	22	2577.19	7.94935	0.008506	10	11.3681	0.081506
Pa0285317-760, GAAAF	GTP	275	298	GSTAIGMKETAAAKFERQHMDSPD	22	2577.19	7.94664	0.009739	100	11.0641	0.060727
Pa0285317-760, GAAAF	GTP	275	298	GSTAIGMKETAAAKFERQHMDSPD	22	2577.19	7.94366	0.005144	1000	10.8761	0.118149
Pa0285317-760, GAAAF	GTP	275	298	GSTAIGMKETAAAKFERQHMDSPD	22	2577.19	7.93007	0.002422	10000	10.7468	0.053669
Pa0285317-760, GAAAF	Apo	276	286	STAIGMKETAA	10	1078.53	8.07032	0.003184	0	0	0
Pa0285317-760, GAAAF	Apo	276	286	STAIGMKETAA	10	1078.53	8.09289	0.040363	10	0.387536	0.046457
Pa0285317-760, GAAAF	Apo	276	286	STAIGMKETAA	10	1078.53	8.12649	0.006138	100	0.590522	0.053651
Pa0285317-760, GAAAF	Apo	276	286	STAIGMKETAA	10	1078.53	8.10301	0.006592	1000	1.21651	0.036389
Pa0285317-760, GAAAF	Apo	276	286	STAIGMKETAA	10	1078.53	8.10207	0.008882	10000	2.06674	0.097846
Pa0285317-760, GAAAF	GTP	276	286	STAIGMKETAA	10	1078.53	8.07429	0.000967	0	0	0
Pa0285317-760, GAAAF	GTP	276	286	STAIGMKETAA	10	1078.53	8.11631	0.009537	10	0.296509	0.028131
Pa0285317-760, GAAAF	GTP	276	286	STAIGMKETAA	10	1078.53	8.10881	0.006191	100	0.518868	0.026592
Pa0285317-760, GAAAF	GTP	276	286	STAIGMKETAA	10	1078.53	8.10743	0.001407	1000	1.10767	0.075977
Pa0285317-760, GAAAF	GTP	276	286	STAIGMKETAA	10	1078.53	8.09133	0.004455	10000	1.83078	0.022765
Pa0285317-760, GAAAF	Apo	277	285	TAIGMKETA	8	920.463	8.1289	0.006398	0	0	0
Pa0285317-760, GAAAF	Apo	277	285	TAIGMKETA	8	920.463	8.14124	0.048265	10	1.84174	0.06517
Pa0285317-760, GAAAF	Apo	277	285	TAIGMKETA	8	920.463	8.18198	0.004199	100	2.1009	0.054927
Pa0285317-760, GAAAF	Apo	277	285	TAIGMKETA	8	920.463	8.15931	0.007099	1000	2.67231	0.053915
Pa0285317-760, GAAAF	Apo	277	285	TAIGMKETA	8	920.463	8.15808	0.002755	10000	3.15193	0.056985
Pa0285317-760, GAAAF	GTP	277	285	TAIGMKETA	8	920.463	8.13081	0.004223	0	0	0
Pa0285317-760, GAAAF	GTP	277	285	TAIGMKETA	8	920.463	8.17057	0.0148	10	1.79799	0.019174
Pa0285317-760, GAAAF	GTP	277	285	TAIGMKETA	8	920.463	8.16476	0.007474	100	2.19358	0.018585
Pa0285317-760, GAAAF	GTP	277	285	TAIGMKETA	8	920.463	8.15494	0.005705	1000	2.64282	0.038098
Pa0285317-760, GAAAF	GTP	277	285	TAIGMKETA	8	920.463	8.14104	0.006243	10000	3.19636	0.032331
Pa0285317-760, GAAAF	Apo	281	289	MKETAAAKF	8	995.51	7.26198	0.008242	0	0	0
Pa0285317-760, GAAAF	Apo	281	289	MKETAAAKF	8	995.51	7.295	0.002895	10	4.39818	0.078692
Pa0285317-760, GAAAF	Apo	281	289	MKETAAAKF	8	995.51	7.32189	0.007645	100	4.28496	0.167828
Pa0285317-760, GAAAF	Apo	281	289	MKETAAAKF	8	995.51	7.29198	0.010892	1000	4.10825	0.068097
Pa0285317-760, GAAAF	Apo	281	289	MKETAAAKF	8	995.51	7.30757	0.021071	10000	4.08983	0.141507
Pa0285317-760, GAAAF	GTP	281	289	MKETAAAKF	8	995.51	7.26358	0.001282	0	0	0
Pa0285317-760, GAAAF	GTP	281	289	MKETAAAKF	8	995.51	7.31457	0.01295	10	4.45754	0.109228
Pa0285317-760, GAAAF	GTP	281	289	MKETAAAKF	8	995.51	7.32094	0.003562	100	4.30512	0.185176
Pa0285317-760, GAAAF	GTP	281	289	MKETAAAKF	8	995.51	7.2945	0.003374	1000	4.1609	0.101056
Pa0285317-760, GAAAF	GTP	281	289	MKETAAAKF	8	995.51	7.28869	0.006312	10000	4.02745	0.113188
Pa0285317-760, GAAAF	Apo	282	289	KETAAAKF	7	864.47	6.8154	0.006471	0	0	0
Pa0285317-760, GAAAF	Apo	282	289	KETAAAKF	7	864.47	6.87801	0.003432	10	3.8793	0.015489
Pa0285317-760, GAAAF	Apo	282	289	KETAAAKF	7	864.47	6.8951	0.003482	100	3.53658	0.039636
Pa0285317-760, GAAAF	Apo	282	289	KETAAAKF	7	864.47	6.87034	0.014324	1000	3.68418	0.079452
Pa0285317-760, GAAAF	Apo	282	289	KETAAAKF	7	864.47	6.88206	0.008394	10000	3.46771	0.13299
Pa0285317-760, GAAAF	GTP	282	289	KETAAAKF	7	864.47	6.815	0.005785	0	0	0
Pa0285317-760, GAAAF	GTP	282	289	KETAAAKF	7	864.47	6.88237	0.003397	10	3.7501	0.054655
Pa0285317-760, GAAAF	GTP	282	289	KETAAAKF	7	864.47	6.88365	0.005237	100	3.65785	0.081604
Pa0285317-760, GAAAF	GTP	282	289	KETAAAKF	7	864.47	6.88247	0.008881	1000	3.67924	0.045311
Pa0285317-760, GAAAF	GTP	282	289	KETAAAKF	7	864.47	6.85611	0.009712	10000	3.45396	0.027402
Pa0285317-760, GAAAF	Apo	309	327	DDKSPMGYRGSMKRSENEL	17	2199	7.96084	0.005917	0	0	0
Pa0285317-760, GAAAF	Apo	309	327	DDKSPMGYRGSMKRSENEL	17	2199	8.00649	0.042912	10	1.85931	0.031747
Pa0285317-760, GAAAF	Apo	309	327	DDKSPMGYRGSMKRSENEL	17	2199	8.04257	0.004724	100	2.52049	0.043785
Pa0285317-760, GAAAF	Apo	309	327	DDKSPMGYRGSMKRSENEL	17	2199	8.01862	0.012321	1000	3.15062	0.043695
Pa0285317-760, GAAAF	Apo	309	327	DDKSPMGYRGSMKRSENEL	17	2199	8.01578	0.009848	10000	3.82522	0.218802
Pa0285317-760, GAAAF	GTP	309	327	DDKSPMGYRGSMKRSENEL	17	2199	7.96954	0.003272	0	0	0
Pa0285317-760, GAAAF	GTP	309	327	DDKSPMGYRGSMKRSENEL	17	2199	8.03599	0.009185	10	1.81172	0.031193
Pa0285317-760, GAAAF	GTP	309	327	DDKSPMGYRGSMKRSENEL	17	2199	8.03069	0.009705	100	2.59958	0.047341
Pa0285317-760, GAAAF	GTP	309	327	DDKSPMGYRGSMKRSENEL	17	2199	8.02611	0.005971	1000	3.19672	0.052933
Pa0285317-760, GAAAF	GTP	309	327	DDKSPMGYRGSMKRSENEL	17	2199	8.00001	0.004116	10000	4.30309	0.089387
Pa0285317-760, GAAAF	Apo	319	337	SMKRSENELDFLAHHDSLT	18	2229.05	9.4012	0.011102	0	0	0
Pa0285317-760, GAAAF	Apo	319	337	SMKRSENELDFLAHHDSLT	18	2229.05	9.37968	0.166779	10	4.24295	0.106607
Pa0285317-760, GAAAF	Apo	319	337	SMKRSENELDFLAHHDSLT	18	2229.05	9.48228	0.000638	100	4.79966	0.031683
Pa0285317-760, GAAAF	Apo	319	337	SMKRSENELDFLAHHDSLT	18	2229.05	9.46496	0.008303	1000	5.0793	0.023265
Pa0285317-760, GAAAF	Apo	319	337	SMKRSENELDFLAHHDSLT	18	2229.05	9.46781	0.005642	10000	5.07277	0.182733
Pa0285317-760, GAAAF	GTP	319	337	SMKRSENELDFLAHHDSLT	18	2229.05	9.41133	0.018728	0	0	0
Pa0285317-760, GAAAF	GTP	319	337	SMKRSENELDFLAHHDSLT	18	2229.05	9.48157	0.007266	10	3.74184	0.035038
Pa0285317-760, GAAAF	GTP	319	337	SMKRSENELDFLAHHDSLT	18	2229.05	9.47858	0.012263	100	4.61503	0.064298
Pa0285317-760, GAAAF	GTP	319	337	SMKRSENELDFLAHHDSLT	18	2229.05	9.46398	0.011677	1000	5.07299	0.032014
Pa0285317-760, GAAAF	GTP	319	337	SMKRSENELDFLAHHDSLT	18	2229.05	9.43798	0.001941	10000	5.46642	0.060578
Pa0285317-760, GAAAF	Apo	322	340	RSENELDFLAHHDSLTGLP	17	2150.04	8.45276	0.002947	0	0	0
Pa0285317-760, GAAAF	Apo	322	340	RSENELDFLAHHDSLTGLP	17	2150.04	8.48415	0.077786	10	4.25406	0.052895
Pa0285317-760, GAAAF	Apo	322	340	RSENELDFLAHHDSLTGLP	17	2150.04	8.54261	0.007654	100	4.84628	0.035857
Pa0285317-760, GAAAF	Apo	322	340	RSENELDFLAHHDSLTGLP	17	2150.04	8.52127	0.008693	1000	5.074	0.07606
Pa0285317-760, GAAAF	Apo	322	340	RSENELDFLAHHDSLTGLP	17	2150.04	8.52407	0.006386	10000	5.08623	0.29638
Pa0285317-760, GAAAF	GTP	322	340	RSENELDFLAHHDSLTGLP	17	2150.04	8.48653	0.01593	0	0	0
Pa0285317-760, GAAAF	GTP	322	340	RSENELDFLAHHDSLTGLP	17	2150.04	8.55009	0.016486	10	3.8345	0.14536
Pa0285317-760, GAAAF	GTP	322	340	RSENELDFLAHHDSLTGLP	17	2150.04	8.54637	0.024344	100	4.62032	0.10256
Pa0285317-760, GAAAF	GTP	322	340	RSENELDFLAHHDSLTGLP	17	2150.04	8.53716	0.013348	1000	5.03334	0.0534
Pa0285317-760, GAAAF	GTP	322	340	RSENELDFLAHHDSLTGLP	17	2150.04	8.50784	0.007758	10000	5.14876	0.040367
Pa0285317-760, GAAAF	Apo	328	345	DFLAHHDSLTGLPNRVLL	16	2017.07	9.63026	0.006985	0	0	0
Pa0285317-760, GAAAF	Apo	328	345	DFLAHHDSLTGLPNRVLL	16	2017.07	9.60762	0.198316	10	5.20156	0.067442
Pa0285317-760, GAAAF	Apo	328	345	DFLAHHDSLTGLPNRVLL	16	2017.07	9.72487	0.001143	100	6.89904	0.113156
Pa0285317-760, GAAAF	Apo	328	345	DFLAHHDSLTGLPNRVLL	16	2017.07	9.70754	0.0042	1000	7.41406	0.090278
Pa0285317-760, GAAAF	Apo	328	345	DFLAHHDSLTGLPNRVLL	16	2017.07	9.70798	0.007992	10000	7.29944	0.07495
Pa0285317-760, GAAAF	GTP	328	345	DFLAHHDSLTGLPNRVLL	16	2017.07	9.64842	0.006055	0	0	0
Pa0285317-760, GAAAF	GTP	328	345	DFLAHHDSLTGLPNRVLL	16	2017.07	9.7222	0.007006	10	4.96236	0.031652
Pa0285317-760, GAAAF	GTP	328	345	DFLAHHDSLTGLPNRVLL	16	2017.07	9.7186	0.002292	100	6.80439	0.070594
Pa0285317-760, GAAAF	GTP	328	345	DFLAHHDSLTGLPNRVLL	16	2017.07	9.70229	0.00398	1000	7.60711	0.032966
Pa0285317-760, GAAAF	GTP	328	345	DFLAHHDSLTGLPNRVLL	16	2017.07	9.67995	0.00314	10000	7.43913	0.070922
Pa0285317-760, GAAAF	Apo	329	344	FLAHHDSLTGLPNRVL	14	1788.96	8.63297	0.00567	0	0	0
Pa0285317-760, GAAAF	Apo	329	344	FLAHHDSLTGLPNRVL	14	1788.96	8.66665	0.098815	10	4.28942	0.071791
Pa0285317-760, GAAAF	Apo	329	344	FLAHHDSLTGLPNRVL	14	1788.96	8.73756	0.005043	100	5.33177	0.051702
Pa0285317-760, GAAAF	Apo	329	344	FLAHHDSLTGLPNRVL	14	1788.96	8.72247	0.005367	1000	5.50483	0.037616
Pa0285317-760, GAAAF	Apo	329	344	FLAHHDSLTGLPNRVL	14	1788.96	8.72306	0.008044	10000	5.39405	0.03473
Pa0285317-760, GAAAF	GTP	329	344	FLAHHDSLTGLPNRVL	14	1788.96	8.66016	0.015826	0	0	0
Pa0285317-760, GAAAF	GTP	329	344	FLAHHDSLTGLPNRVL	14	1788.96	8.73095	0.008951	10	3.71956	0.048754
Pa0285317-760, GAAAF	GTP	329	344	FLAHHDSLTGLPNRVL	14	1788.96	8.72854	0.011668	100	5.24276	0.05846
Pa0285317-760, GAAAF	GTP	329	344	FLAHHDSLTGLPNRVL	14	1788.96	8.72227	0.005292	1000	5.64257	0.020488
Pa0285317-760, GAAAF	GTP	329	344	FLAHHDSLTGLPNRVL	14	1788.96	8.69425	0.016158	10000	5.70587	0.023058
Pa0285317-760, GAAAF	Apo	330	344	LAHHDSLTGLPNRVL	13	1641.89	8.39249	0.003735	0	0	0
Pa0285317-760, GAAAF	Apo	330	344	LAHHDSLTGLPNRVL	13	1641.89	8.42896	0.0745	10	3.99775	0.094752
Pa0285317-760, GAAAF	Apo	330	344	LAHHDSLTGLPNRVL	13	1641.89	8.48231	0.003044	100	5.17262	0.088988
Pa0285317-760, GAAAF	Apo	330	344	LAHHDSLTGLPNRVL	13	1641.89	8.46337	0.007378	1000	5.34098	0.073306
Pa0285317-760, GAAAF	Apo	330	344	LAHHDSLTGLPNRVL	13	1641.89	8.46223	0.008458	10000	5.12601	0.100263
Pa0285317-760, GAAAF	GTP	330	344	LAHHDSLTGLPNRVL	13	1641.89	8.40367	0.011816	0	0	0
Pa0285317-760, GAAAF	GTP	330	344	LAHHDSLTGLPNRVL	13	1641.89	8.47673	0.016054	10	3.40615	0.033142
Pa0285317-760, GAAAF	GTP	330	344	LAHHDSLTGLPNRVL	13	1641.89	8.46704	0.012352	100	5.00693	0.030528
Pa0285317-760, GAAAF	GTP	330	344	LAHHDSLTGLPNRVL	13	1641.89	8.4599	0.008226	1000	5.35447	0.029841
Pa0285317-760, GAAAF	GTP	330	344	LAHHDSLTGLPNRVL	13	1641.89	8.43398	0.009109	10000	5.29929	0.04785
Pa0285317-760, GAAAF	Apo	330	345	LAHHDSLTGLPNRVLL	14	1754.98	8.91695	0.006349	0	0	0
Pa0285317-760, GAAAF	Apo	330	345	LAHHDSLTGLPNRVLL	14	1754.98	8.95827	0.127593	10	3.98614	0.102342
Pa0285317-760, GAAAF	Apo	330	345	LAHHDSLTGLPNRVLL	14	1754.98	9.04783	0.003102	100	5.5718	0.064301
Pa0285317-760, GAAAF	Apo	330	345	LAHHDSLTGLPNRVLL	14	1754.98	9.02964	0.006955	1000	6.03313	0.02707
Pa0285317-760, GAAAF	Apo	330	345	LAHHDSLTGLPNRVLL	14	1754.98	9.03302	0.010413	10000	5.86744	0.032478
Pa0285317-760, GAAAF	GTP	330	345	LAHHDSLTGLPNRVLL	14	1754.98	8.94101	0.005784	0	0	0
Pa0285317-760, GAAAF	GTP	330	345	LAHHDSLTGLPNRVLL	14	1754.98	9.04251	0.008155	10	3.37651	0.040277
Pa0285317-760, GAAAF	GTP	330	345	LAHHDSLTGLPNRVLL	14	1754.98	9.03893	0.008866	100	5.25829	0.045263
Pa0285317-760, GAAAF	GTP	330	345	LAHHDSLTGLPNRVLL	14	1754.98	9.02624	0.004771	1000	6.07916	0.032819
Pa0285317-760, GAAAF	GTP	330	345	LAHHDSLTGLPNRVLL	14	1754.98	8.99552	0.011343	10000	6.02989	0.094699
Pa0285317-760, GAAAF	Apo	337	344	TGLPNRVL	6	868.513	8.42442	0.002629	0	0	0
Pa0285317-760, GAAAF	Apo	337	344	TGLPNRVL	6	868.513	8.45	0.074962	10	2.44765	0.062767
Pa0285317-760, GAAAF	Apo	337	344	TGLPNRVL	6	868.513	8.4991	0.003135	100	3.52777	0.043696
Pa0285317-760, GAAAF	Apo	337	344	TGLPNRVL	6	868.513	8.47884	0.009795	1000	3.73373	0.069489
Pa0285317-760, GAAAF	Apo	337	344	TGLPNRVL	6	868.513	8.47752	0.010219	10000	3.7051	0.086851
Pa0285317-760, GAAAF	GTP	337	344	TGLPNRVL	6	868.513	8.42536	0.009406	0	0	0
Pa0285317-760, GAAAF	GTP	337	344	TGLPNRVL	6	868.513	8.49291	0.011245	10	2.20269	0.03111
Pa0285317-760, GAAAF	GTP	337	344	TGLPNRVL	6	868.513	8.48478	0.01045	100	3.43919	0.068447
Pa0285317-760, GAAAF	GTP	337	344	TGLPNRVL	6	868.513	8.47796	0.004396	1000	3.78614	0.018051
Pa0285317-760, GAAAF	GTP	337	344	TGLPNRVL	6	868.513	8.45719	0.007773	10000	3.71677	0.005728
Pa0285317-760, GAAAF	Apo	337	345	TGLPNRVLL	7	981.597	9.25554	0.010305	0	0	0
Pa0285317-760, GAAAF	Apo	337	345	TGLPNRVLL	7	981.597	9.26324	0.165227	10	2.44482	0.025387
Pa0285317-760, GAAAF	Apo	337	345	TGLPNRVLL	7	981.597	9.37832	0.002976	100	3.79039	0.00861
Pa0285317-760, GAAAF	Apo	337	345	TGLPNRVLL	7	981.597	9.36094	0.006731	1000	4.50792	0.047406
Pa0285317-760, GAAAF	Apo	337	345	TGLPNRVLL	7	981.597	9.36244	0.008364	10000	4.39192	0.044294
Pa0285317-760, GAAAF	GTP	337	345	TGLPNRVLL	7	981.597	9.2686	0.007931	0	0	0
Pa0285317-760, GAAAF	GTP	337	345	TGLPNRVLL	7	981.597	9.37512	0.004837	10	2.09379	0.015094
Pa0285317-760, GAAAF	GTP	337	345	TGLPNRVLL	7	981.597	9.37139	0.00791	100	3.65443	0.02804
Pa0285317-760, GAAAF	GTP	337	345	TGLPNRVLL	7	981.597	9.35721	0.004032	1000	4.40272	0.012636
Pa0285317-760, GAAAF	GTP	337	345	TGLPNRVLL	7	981.597	9.32842	0.008557	10000	4.3202	0.041846
Pa0285317-760, GAAAF	Apo	339	344	LPNRVL	4	710.443	8.91664	0.006044	0	0	0
Pa0285317-760, GAAAF	Apo	339	344	LPNRVL	4	710.443	9.04433	0.000149	10	1.48074	0.013948
Pa0285317-760, GAAAF	Apo	339	344	LPNRVL	4	710.443	9.04667	0.003294	100	2.29314	0.040747
Pa0285317-760, GAAAF	Apo	339	344	LPNRVL	4	710.443	9.02913	0.006849	1000	2.69083	0.027729
Pa0285317-760, GAAAF	Apo	339	344	LPNRVL	4	710.443	9.0277	0.009511	10000	2.66511	0.055282
Pa0285317-760, GAAAF	GTP	339	344	LPNRVL	4	710.443	8.94113	0.005239	0	0	0
Pa0285317-760, GAAAF	GTP	339	344	LPNRVL	4	710.443	9.04257	0.008496	10	1.35484	0.010865
Pa0285317-760, GAAAF	GTP	339	344	LPNRVL	4	710.443	9.0396	0.008068	100	2.17781	0.022682
Pa0285317-760, GAAAF	GTP	339	344	LPNRVL	4	710.443	9.02608	0.005228	1000	2.65013	0.013396
Pa0285317-760, GAAAF	GTP	339	344	LPNRVL	4	710.443	8.99323	0.010915	10000	2.61	0.03481
Pa0285317-760, GAAAF	Apo	345	351	LRERIEQ	6	942.524	6.50538	0.005701	0	0	0
Pa0285317-760, GAAAF	Apo	345	351	LRERIEQ	6	942.524	6.54961	0.002665	10	0.18446	0.029789
Pa0285317-760, GAAAF	Apo	345	351	LRERIEQ	6	942.524	6.56751	0.004671	100	0.298348	0.107463
Pa0285317-760, GAAAF	Apo	345	351	LRERIEQ	6	942.524	6.53797	0.009758	1000	0.841092	0.036653
Pa0285317-760, GAAAF	Apo	345	351	LRERIEQ	6	942.524	6.53231	0	10000	2.81984	0.016182
Pa0285317-760, GAAAF	GTP	345	351	LRERIEQ	6	942.524	6.49663	0.00291	0	0	0
Pa0285317-760, GAAAF	GTP	345	351	LRERIEQ	6	942.524	6.55267	0.003655	10	0.121426	0.016653
Pa0285317-760, GAAAF	GTP	345	351	LRERIEQ	6	942.524	6.55199	0.006609	100	0.196002	0.017278
Pa0285317-760, GAAAF	GTP	345	351	LRERIEQ	6	942.524	6.54478	0.006631	1000	0.786522	0.042613
Pa0285317-760, GAAAF	GTP	345	351	LRERIEQ	6	942.524	6.52837	0.003132	10000	2.65434	0.047114
Pa0285317-760, GAAAF	Apo	346	363	RERIEQALENGKDRTVAG	17	2041.07	7.42586	0.00413	0	0	0
Pa0285317-760, GAAAF	Apo	346	363	RERIEQALENGKDRTVAG	17	2041.07	7.44079	0.00354	10	4.44143	0.034716
Pa0285317-760, GAAAF	Apo	346	363	RERIEQALENGKDRTVAG	17	2041.07	7.4461	0.007352	100	4.7834	0.03841
Pa0285317-760, GAAAF	Apo	346	363	RERIEQALENGKDRTVAG	17	2041.07	7.4164	0.011003	1000	6.72293	0.126209
Pa0285317-760, GAAAF	Apo	346	363	RERIEQALENGKDRTVAG	17	2041.07	7.42598	0.024481	10000	9.0631	0.035565
Pa0285317-760, GAAAF	GTP	346	363	RERIEQALENGKDRTVAG	17	2041.07	7.43568	0.010341	0	0	0
Pa0285317-760, GAAAF	GTP	346	363	RERIEQALENGKDRTVAG	17	2041.07	7.46908	0.014165	10	4.48323	0.026954
Pa0285317-760, GAAAF	GTP	346	363	RERIEQALENGKDRTVAG	17	2041.07	7.46283	0.003237	100	4.73152	0.019498
Pa0285317-760, GAAAF	GTP	346	363	RERIEQALENGKDRTVAG	17	2041.07	7.43755	0.010899	1000	6.47072	0.157877
Pa0285317-760, GAAAF	GTP	346	363	RERIEQALENGKDRTVAG	17	2041.07	7.4223	0.014169	10000	8.92606	0.146984
Pa0285317-760, GAAAF	Apo	346	366	RERIEQALENGKDRTVAGALL	20	2338.27	8.63372	0.008828	0	0	0
Pa0285317-760, GAAAF	Apo	346	366	RERIEQALENGKDRTVAGALL	20	2338.27	8.66377	0.097156	10	4.41615	0.156916
Pa0285317-760, GAAAF	Apo	346	366	RERIEQALENGKDRTVAGALL	20	2338.27	8.73256	0.006022	100	4.6389	0.105403
Pa0285317-760, GAAAF	Apo	346	366	RERIEQALENGKDRTVAGALL	20	2338.27	8.70599	0.007975	1000	6.24133	0.01622
Pa0285317-760, GAAAF	Apo	346	366	RERIEQALENGKDRTVAGALL	20	2338.27	8.69945	0.010972	10000	8.60534	0.317159
Pa0285317-760, GAAAF	GTP	346	366	RERIEQALENGKDRTVAGALL	20	2338.27	8.66368	0.016368	0	0	0
Pa0285317-760, GAAAF	GTP	346	366	RERIEQALENGKDRTVAGALL	20	2338.27	8.72909	0.008089	10	4.08838	0.018968
Pa0285317-760, GAAAF	GTP	346	366	RERIEQALENGKDRTVAGALL	20	2338.27	8.72002	0.022901	100	4.28591	0.058818
Pa0285317-760, GAAAF	GTP	346	366	RERIEQALENGKDRTVAGALL	20	2338.27	8.71603	0.006245	1000	5.75738	0.120135
Pa0285317-760, GAAAF	GTP	346	366	RERIEQALENGKDRTVAGALL	20	2338.27	8.63492	0.115204	10000	8.51826	0.384056
Pa0285317-760, GAAAF	Apo	348	364	RIEQALENGKDRTVAGA	16	1826.96	7.22837	0.004454	0	0	0
Pa0285317-760, GAAAF	Apo	348	364	RIEQALENGKDRTVAGA	16	1826.96	7.2349	0.001798	10	4.73236	0.131023
Pa0285317-760, GAAAF	Apo	348	364	RIEQALENGKDRTVAGA	16	1826.96	7.24947	0.00427	100	4.91157	0.260527
Pa0285317-760, GAAAF	Apo	348	364	RIEQALENGKDRTVAGA	16	1826.96	7.21872	0.009122	1000	6.32573	0.330938
Pa0285317-760, GAAAF	Apo	348	364	RIEQALENGKDRTVAGA	16	1826.96	7.23024	0.016724	10000	8.05108	0.303738
Pa0285317-760, GAAAF	GTP	348	364	RIEQALENGKDRTVAGA	16	1826.96	7.22792	0.006546	0	0	0
Pa0285317-760, GAAAF	GTP	348	364	RIEQALENGKDRTVAGA	16	1826.96	7.25109	0.010802	10	4.52551	0.110114
Pa0285317-760, GAAAF	GTP	348	364	RIEQALENGKDRTVAGA	16	1826.96	7.25734	0.00375	100	4.72488	0.033267
Pa0285317-760, GAAAF	GTP	348	364	RIEQALENGKDRTVAGA	16	1826.96	7.22445	0.011317	1000	6.06728	0.404392
Pa0285317-760, GAAAF	GTP	348	364	RIEQALENGKDRTVAGA	16	1826.96	7.21295	0.017329	10000	8.01301	0.272533
Pa0285317-760, GAAAF	Apo	348	365	RIEQALENGKDRTVAGAL	17	1940.04	7.97749	0.003798	0	0	0
Pa0285317-760, GAAAF	Apo	348	365	RIEQALENGKDRTVAGAL	17	1940.04	8.01189	0.04151	10	4.12877	0.098783
Pa0285317-760, GAAAF	Apo	348	365	RIEQALENGKDRTVAGAL	17	1940.04	8.0433	0.00489	100	4.26741	0.200704
Pa0285317-760, GAAAF	Apo	348	365	RIEQALENGKDRTVAGAL	17	1940.04	8.01851	0.011098	1000	5.73188	0.278784
Pa0285317-760, GAAAF	Apo	348	365	RIEQALENGKDRTVAGAL	17	1940.04	8.00651	0.010599	10000	7.25019	0.150033
Pa0285317-760, GAAAF	GTP	348	365	RIEQALENGKDRTVAGAL	17	1940.04	7.98445	0.002858	0	0	0
Pa0285317-760, GAAAF	GTP	348	365	RIEQALENGKDRTVAGAL	17	1940.04	8.03796	0.008127	10	3.87527	0.041802
Pa0285317-760, GAAAF	GTP	348	365	RIEQALENGKDRTVAGAL	17	1940.04	8.03316	0.007007	100	4.13842	0.012591
Pa0285317-760, GAAAF	GTP	348	365	RIEQALENGKDRTVAGAL	17	1940.04	8.02581	0.004428	1000	5.61986	0.226867
Pa0285317-760, GAAAF	GTP	348	365	RIEQALENGKDRTVAGAL	17	1940.04	7.99545	0.004475	10000	7.25164	0.307507
Pa0285317-760, GAAAF	Apo	348	366	RIEQALENGKDRTVAGALL	18	2053.13	8.59897	0.005684	0	0	0
Pa0285317-760, GAAAF	Apo	348	366	RIEQALENGKDRTVAGALL	18	2053.13	8.64252	0.097289	10	4.00093	0.083773
Pa0285317-760, GAAAF	Apo	348	366	RIEQALENGKDRTVAGALL	18	2053.13	8.70846	0.001389	100	4.1596	0.164348
Pa0285317-760, GAAAF	Apo	348	366	RIEQALENGKDRTVAGALL	18	2053.13	8.68894	0.009682	1000	5.72188	0.21129
Pa0285317-760, GAAAF	Apo	348	366	RIEQALENGKDRTVAGALL	18	2053.13	8.6801	0.014297	10000	7.28023	0.150013
Pa0285317-760, GAAAF	GTP	348	366	RIEQALENGKDRTVAGALL	18	2053.13	8.62021	0.015727	0	0	0
Pa0285317-760, GAAAF	GTP	348	366	RIEQALENGKDRTVAGALL	18	2053.13	8.70576	0.005123	10	3.74059	0.024868
Pa0285317-760, GAAAF	GTP	348	366	RIEQALENGKDRTVAGALL	18	2053.13	8.70295	0.008652	100	3.97675	0.036233
Pa0285317-760, GAAAF	GTP	348	366	RIEQALENGKDRTVAGALL	18	2053.13	8.69301	0.006254	1000	5.31314	0.122904
Pa0285317-760, GAAAF	GTP	348	366	RIEQALENGKDRTVAGALL	18	2053.13	8.64177	0.021156	10000	7.28493	0.21206
Pa0285317-760, GAAAF	Apo	348	367	RIEQALENGKDRTVAGALLL	19	2166.21	9.19428	0.016515	0	0	0
Pa0285317-760, GAAAF	Apo	348	367	RIEQALENGKDRTVAGALLL	19	2166.21	9.20362	0.157815	10	3.98822	0.066561
Pa0285317-760, GAAAF	Apo	348	367	RIEQALENGKDRTVAGALLL	19	2166.21	9.32001	0.004838	100	4.11231	0.167988
Pa0285317-760, GAAAF	Apo	348	367	RIEQALENGKDRTVAGALLL	19	2166.21	9.29026	0.0117	1000	5.39183	0.037446
Pa0285317-760, GAAAF	Apo	348	367	RIEQALENGKDRTVAGALLL	19	2166.21	9.28207	0.003991	10000	7.71867	0.343096
Pa0285317-760, GAAAF	GTP	348	367	RIEQALENGKDRTVAGALLL	19	2166.21	9.20492	0.018326	0	0	0
Pa0285317-760, GAAAF	GTP	348	367	RIEQALENGKDRTVAGALLL	19	2166.21	9.3052	0.007803	10	3.75868	0.027897
Pa0285317-760, GAAAF	GTP	348	367	RIEQALENGKDRTVAGALLL	19	2166.21	9.30506	0.014684	100	4.02743	0.036693
Pa0285317-760, GAAAF	GTP	348	367	RIEQALENGKDRTVAGALLL	19	2166.21	9.29116	0.009785	1000	5.16158	0.407898
Pa0285317-760, GAAAF	GTP	348	367	RIEQALENGKDRTVAGALLL	19	2166.21	9.25736	0.006625	10000	7.25747	0.538041
Pa0285317-760, GAAAF	Apo	368	378	IDLDHFKHIND	10	1365.67	8.21049	0.006485	0	0	0
Pa0285317-760, GAAAF	Apo	368	378	IDLDHFKHIND	10	1365.67	8.23765	0.057028	10	1.94165	0.053352
Pa0285317-760, GAAAF	Apo	368	378	IDLDHFKHIND	10	1365.67	8.2782	0.003246	100	2.05209	0.117586
Pa0285317-760, GAAAF	Apo	368	378	IDLDHFKHIND	10	1365.67	8.25304	0.006584	1000	2.20881	0.083763
Pa0285317-760, GAAAF	Apo	368	378	IDLDHFKHIND	10	1365.67	8.25434	0.006703	10000	2.3813	0.096816
Pa0285317-760, GAAAF	GTP	368	378	IDLDHFKHIND	10	1365.67	8.21668	0.005991	0	0	0
Pa0285317-760, GAAAF	GTP	368	378	IDLDHFKHIND	10	1365.67	8.26945	0.018371	10	1.80111	0.13195
Pa0285317-760, GAAAF	GTP	368	378	IDLDHFKHIND	10	1365.67	8.26085	0.0128	100	1.91781	0.078788
Pa0285317-760, GAAAF	GTP	368	378	IDLDHFKHIND	10	1365.67	8.2516	0.005656	1000	2.13865	0.04081
Pa0285317-760, GAAAF	GTP	368	378	IDLDHFKHIND	10	1365.67	8.23339	0.001683	10000	2.40579	0.105939
Pa0285317-760, GAAAF	Apo	368	388	IDLDHFKHINDSLGHTTGDML	20	2378.13	9.124	0.010167	0	0	0
Pa0285317-760, GAAAF	Apo	368	388	IDLDHFKHINDSLGHTTGDML	20	2378.13	9.12638	0.144076	10	4.57324	0.080862
Pa0285317-760, GAAAF	Apo	368	388	IDLDHFKHINDSLGHTTGDML	20	2378.13	9.22104	0.005248	100	5.25549	0.022164
Pa0285317-760, GAAAF	Apo	368	388	IDLDHFKHINDSLGHTTGDML	20	2378.13	9.20611	0.006511	1000	5.63239	0.081381
Pa0285317-760, GAAAF	Apo	368	388	IDLDHFKHINDSLGHTTGDML	20	2378.13	9.21072	0.009415	10000	5.54417	0.09778
Pa0285317-760, GAAAF	GTP	368	388	IDLDHFKHINDSLGHTTGDML	20	2378.13	9.1353	0.018559	0	0	0
Pa0285317-760, GAAAF	GTP	368	388	IDLDHFKHINDSLGHTTGDML	20	2378.13	9.21508	0.005653	10	4.35295	0.052892
Pa0285317-760, GAAAF	GTP	368	388	IDLDHFKHINDSLGHTTGDML	20	2378.13	9.21948	0.009164	100	5.07646	0.09534
Pa0285317-760, GAAAF	GTP	368	388	IDLDHFKHINDSLGHTTGDML	20	2378.13	9.20615	0.005807	1000	5.65487	0.038969
Pa0285317-760, GAAAF	GTP	368	388	IDLDHFKHINDSLGHTTGDML	20	2378.13	9.17691	0.007693	10000	6.03492	0.025532
Pa0285317-760, GAAAF	Apo	389	401	LKEVSKRLQHQLD	12	1592.9	6.75736	0.004802	0	0	0
Pa0285317-760, GAAAF	Apo	389	401	LKEVSKRLQHQLD	12	1592.9	6.80253	0.003415	10	0.968979	0.090388
Pa0285317-760, GAAAF	Apo	389	401	LKEVSKRLQHQLD	12	1592.9	6.82382	0.009592	100	1.41078	0.248098
Pa0285317-760, GAAAF	Apo	389	401	LKEVSKRLQHQLD	12	1592.9	6.79762	0.01626	1000	2.15058	0.117939
Pa0285317-760, GAAAF	Apo	389	401	LKEVSKRLQHQLD	12	1592.9	6.80172	0.016125	10000	2.96224	0.165806
Pa0285317-760, GAAAF	GTP	389	401	LKEVSKRLQHQLD	12	1592.9	6.80094	0.025238	0	0	0
Pa0285317-760, GAAAF	GTP	389	401	LKEVSKRLQHQLD	12	1592.9	6.85077	0.030179	10	0.834974	0.017488
Pa0285317-760, GAAAF	GTP	389	401	LKEVSKRLQHQLD	12	1592.9	6.86123	0.036098	100	1.28948	0.08607
Pa0285317-760, GAAAF	GTP	389	401	LKEVSKRLQHQLD	12	1592.9	6.83887	0.029147	1000	2.02918	0.045702
Pa0285317-760, GAAAF	GTP	389	401	LKEVSKRLQHQLD	12	1592.9	6.82177	0.025183	10000	3.06819	0.228116
Pa0285317-760, GAAAF	Apo	389	402	LKEVSKRLQHQLDE	13	1721.94	7.00553	0.005478	0	0	0
Pa0285317-760, GAAAF	Apo	389	402	LKEVSKRLQHQLDE	13	1721.94	7.03941	0.005018	10	0.891076	0.041521
Pa0285317-760, GAAAF	Apo	389	402	LKEVSKRLQHQLDE	13	1721.94	7.06235	0.006549	100	1.20283	0.083539
Pa0285317-760, GAAAF	Apo	389	402	LKEVSKRLQHQLDE	13	1721.94	7.04274	0.01349	1000	1.79001	0.157773
Pa0285317-760, GAAAF	Apo	389	402	LKEVSKRLQHQLDE	13	1721.94	7.04513	0.017515	10000	2.53031	0.072935
Pa0285317-760, GAAAF	GTP	389	402	LKEVSKRLQHQLDE	13	1721.94	7.03017	0.0227	0	0	0
Pa0285317-760, GAAAF	GTP	389	402	LKEVSKRLQHQLDE	13	1721.94	7.07778	0.025616	10	0.76465	0.011566
Pa0285317-760, GAAAF	GTP	389	402	LKEVSKRLQHQLDE	13	1721.94	7.08959	0.02108	100	1.07691	0.020693
Pa0285317-760, GAAAF	GTP	389	402	LKEVSKRLQHQLDE	13	1721.94	7.06464	0.021246	1000	1.66546	0.047901
Pa0285317-760, GAAAF	GTP	389	402	LKEVSKRLQHQLDE	13	1721.94	7.05341	0.024881	10000	2.62052	0.077641
Pa0285317-760, GAAAF	Apo	389	403	LKEVSKRLQHQLDER	14	1878.04	6.97165	0.002719	0	0	0
Pa0285317-760, GAAAF	Apo	389	403	LKEVSKRLQHQLDER	14	1878.04	7.00428	0.004441	10	2.02178	0.042085
Pa0285317-760, GAAAF	Apo	389	403	LKEVSKRLQHQLDER	14	1878.04	7.02613	0.006314	100	2.3855	0.19571
Pa0285317-760, GAAAF	Apo	389	403	LKEVSKRLQHQLDER	14	1878.04	7.0027	0.014617	1000	3.0193	0.050556
Pa0285317-760, GAAAF	Apo	389	403	LKEVSKRLQHQLDER	14	1878.04	7.01121	0.016743	10000	3.81381	0.102045
Pa0285317-760, GAAAF	GTP	389	403	LKEVSKRLQHQLDER	14	1878.04	6.99642	0.023923	0	0	0
Pa0285317-760, GAAAF	GTP	389	403	LKEVSKRLQHQLDER	14	1878.04	7.04688	0.02757	10	2.05986	0.062458
Pa0285317-760, GAAAF	GTP	389	403	LKEVSKRLQHQLDER	14	1878.04	7.05693	0.027253	100	2.418	0.030796
Pa0285317-760, GAAAF	GTP	389	403	LKEVSKRLQHQLDER	14	1878.04	7.033	0.026078	1000	2.98173	0.064718
Pa0285317-760, GAAAF	GTP	389	403	LKEVSKRLQHQLDER	14	1878.04	7.0241	0.023702	10000	3.74734	0.164962
Pa0285317-760, GAAAF	Apo	389	406	LKEVSKRLQHQLDERCLL	17	2207.22	8.2936	0.00431	0	0	0
Pa0285317-760, GAAAF	Apo	389	406	LKEVSKRLQHQLDERCLL	17	2207.22	8.33658	0.069095	10	2.34138	0.06476
Pa0285317-760, GAAAF	Apo	389	406	LKEVSKRLQHQLDERCLL	17	2207.22	8.38801	0.004672	100	3.28785	0.244691
Pa0285317-760, GAAAF	Apo	389	406	LKEVSKRLQHQLDERCLL	17	2207.22	8.36309	0.008746	1000	4.52929	0.182408
Pa0285317-760, GAAAF	Apo	389	406	LKEVSKRLQHQLDERCLL	17	2207.22	8.35962	0.013709	10000	5.24977	0.206244
Pa0285317-760, GAAAF	GTP	389	406	LKEVSKRLQHQLDERCLL	17	2207.22	8.34726	0.027931	0	0	0
Pa0285317-760, GAAAF	GTP	389	406	LKEVSKRLQHQLDERCLL	17	2207.22	8.41462	0.018444	10	2.23191	0.021532
Pa0285317-760, GAAAF	GTP	389	406	LKEVSKRLQHQLDERCLL	17	2207.22	8.4124	0.035597	100	3.37204	0.016401
Pa0285317-760, GAAAF	GTP	389	406	LKEVSKRLQHQLDERCLL	17	2207.22	8.40081	0.032259	1000	4.34593	0.12088
Pa0285317-760, GAAAF	GTP	389	406	LKEVSKRLQHQLDERCLL	17	2207.22	8.3781	0.017667	10000	5.1356	0.029914
Pa0285317-760, GAAAF	Apo	390	401	KEVSKRLQHQLD	11	1479.82	6.2223	0.007356	0	0	0
Pa0285317-760, GAAAF	Apo	390	401	KEVSKRLQHQLD	11	1479.82	6.24335	0.003796	10	1.19229	0.101204
Pa0285317-760, GAAAF	Apo	390	401	KEVSKRLQHQLD	11	1479.82	6.2671	0.007143	100	1.42781	0.100769
Pa0285317-760, GAAAF	Apo	390	401	KEVSKRLQHQLD	11	1479.82	6.24522	0.015532	1000	2.05072	0.066647
Pa0285317-760, GAAAF	Apo	390	401	KEVSKRLQHQLD	11	1479.82	6.24712	0.014882	10000	2.67887	0.042695
Pa0285317-760, GAAAF	GTP	390	401	KEVSKRLQHQLD	11	1479.82	6.24407	0.020625	0	0	0
Pa0285317-760, GAAAF	GTP	390	401	KEVSKRLQHQLD	11	1479.82	6.28128	0.020814	10	0.980052	0.017904
Pa0285317-760, GAAAF	GTP	390	401	KEVSKRLQHQLD	11	1479.82	6.2968	0.034985	100	1.34547	0.066866
Pa0285317-760, GAAAF	GTP	390	401	KEVSKRLQHQLD	11	1479.82	6.27622	0.024527	1000	1.98923	0.105637
Pa0285317-760, GAAAF	GTP	390	401	KEVSKRLQHQLD	11	1479.82	6.27294	0.017568	10000	2.52122	0.085673
Pa0285317-760, GAAAF	Apo	390	402	KEVSKRLQHQLDE	12	1608.86	6.46036	0.00467	0	0	0
Pa0285317-760, GAAAF	Apo	390	402	KEVSKRLQHQLDE	12	1608.86	6.49985	0.004267	10	1.00437	0.055439
Pa0285317-760, GAAAF	Apo	390	402	KEVSKRLQHQLDE	12	1608.86	6.52822	0.006173	100	1.36905	0.067456
Pa0285317-760, GAAAF	Apo	390	402	KEVSKRLQHQLDE	12	1608.86	6.49293	0.017949	1000	2.04007	0.190814
Pa0285317-760, GAAAF	Apo	390	402	KEVSKRLQHQLDE	12	1608.86	6.49657	0.021962	10000	2.69948	0.170056
Pa0285317-760, GAAAF	GTP	390	402	KEVSKRLQHQLDE	12	1608.86	6.51735	0.037724	0	0	0
Pa0285317-760, GAAAF	GTP	390	402	KEVSKRLQHQLDE	12	1608.86	6.55718	0.032451	10	0.906339	0.010216
Pa0285317-760, GAAAF	GTP	390	402	KEVSKRLQHQLDE	12	1608.86	6.57117	0.041552	100	1.30874	0.063229
Pa0285317-760, GAAAF	GTP	390	402	KEVSKRLQHQLDE	12	1608.86	6.55242	0.037903	1000	1.9856	0.047786
Pa0285317-760, GAAAF	GTP	390	402	KEVSKRLQHQLDE	12	1608.86	6.54076	0.029639	10000	2.72189	0.020696
Pa0285317-760, GAAAF	Apo	390	404	KEVSKRLQHQLDERC	14	1867.97	6.87587	0.004622	0	0	0
Pa0285317-760, GAAAF	Apo	390	404	KEVSKRLQHQLDERC	14	1867.97	6.88569	0.012029	10	2.40095	0.08175
Pa0285317-760, GAAAF	Apo	390	404	KEVSKRLQHQLDERC	14	1867.97	6.92655	0.020911	100	2.78788	0.104234
Pa0285317-760, GAAAF	Apo	390	404	KEVSKRLQHQLDERC	14	1867.97	6.89344	0.032486	1000	3.66334	0.07731
Pa0285317-760, GAAAF	Apo	390	404	KEVSKRLQHQLDERC	14	1867.97	6.90304	0.045584	10000	3.89849	0.12935
Pa0285317-760, GAAAF	GTP	390	404	KEVSKRLQHQLDERC	14	1867.97	6.93384	0.036098	0	0	0
Pa0285317-760, GAAAF	GTP	390	404	KEVSKRLQHQLDERC	14	1867.97	6.9801	0.043401	10	2.15556	0.034453
Pa0285317-760, GAAAF	GTP	390	404	KEVSKRLQHQLDERC	14	1867.97	6.99452	0.046519	100	2.7028	0.053683
Pa0285317-760, GAAAF	GTP	390	404	KEVSKRLQHQLDERC	14	1867.97	6.96179	0.043432	1000	3.46873	0.08856
Pa0285317-760, GAAAF	GTP	390	404	KEVSKRLQHQLDERC	14	1867.97	6.95707	0.042774	10000	3.92936	0.035517
Pa0285317-760, GAAAF	Apo	390	406	KEVSKRLQHQLDERCLL	16	2094.14	8.0099	0.098595	0	0	0
Pa0285317-760, GAAAF	Apo	390	406	KEVSKRLQHQLDERCLL	16	2094.14	8.09943	0.041557	10	2.14028	0.126861
Pa0285317-760, GAAAF	Apo	390	406	KEVSKRLQHQLDERCLL	16	2094.14	8.14299	0.008959	100	3.31538	0.141865
Pa0285317-760, GAAAF	Apo	390	406	KEVSKRLQHQLDERCLL	16	2094.14	8.11233	0.013382	1000	4.44745	0.057269
Pa0285317-760, GAAAF	Apo	390	406	KEVSKRLQHQLDERCLL	16	2094.14	8.10633	0.01194	10000	5.06491	0.131532
Pa0285317-760, GAAAF	GTP	390	406	KEVSKRLQHQLDERCLL	16	2094.14	8.10534	0.02142	0	0	0
Pa0285317-760, GAAAF	GTP	390	406	KEVSKRLQHQLDERCLL	16	2094.14	8.16218	0.020855	10	2.2189	0.10715
Pa0285317-760, GAAAF	GTP	390	406	KEVSKRLQHQLDERCLL	16	2094.14	8.16003	0.033912	100	3.14627	0.329093
Pa0285317-760, GAAAF	GTP	390	406	KEVSKRLQHQLDERCLL	16	2094.14	8.15203	0.023564	1000	4.27556	0.034491
Pa0285317-760, GAAAF	GTP	390	406	KEVSKRLQHQLDERCLL	16	2094.14	8.13531	0.02213	10000	5.10136	0.108821
Pa0285317-760, GAAAF	Apo	418	425	VENDDPEA	6	887.35	6.74338	0.002593	0	0	0
Pa0285317-760, GAAAF	Apo	418	425	VENDDPEA	6	887.35	6.77102	0.001288	10	0.992797	0.028203
Pa0285317-760, GAAAF	Apo	418	425	VENDDPEA	6	887.35	6.78523	0.004439	100	1.40856	0.144866
Pa0285317-760, GAAAF	Apo	418	425	VENDDPEA	6	887.35	6.76133	0.012835	1000	2.03072	0.052243
Pa0285317-760, GAAAF	Apo	418	425	VENDDPEA	6	887.35	6.76415	0.00854	10000	2.21192	0.171104
Pa0285317-760, GAAAF	GTP	418	425	VENDDPEA	6	887.35	6.73695	0.003029	0	0	0
Pa0285317-760, GAAAF	GTP	418	425	VENDDPEA	6	887.35	6.77024	0.007447	10	0.897796	0.016483
Pa0285317-760, GAAAF	GTP	418	425	VENDDPEA	6	887.35	6.77105	0.002543	100	1.37944	0.051969
Pa0285317-760, GAAAF	GTP	418	425	VENDDPEA	6	887.35	6.76189	0.005212	1000	2.03925	0.010329
Pa0285317-760, GAAAF	GTP	418	425	VENDDPEA	6	887.35	6.74513	0.004096	10000	2.28774	0.026618
Pa0285317-760, GAAAF	Apo	426	449	VARLSQRILDGFNAPFDIHCQPIY	21	2772.42	10.1804	0.000976	0	0	0
Pa0285317-760, GAAAF	Apo	426	449	VARLSQRILDGFNAPFDIHCQPIY	21	2772.42	10.2548	0.004896	10	3.25349	0.072976
Pa0285317-760, GAAAF	Apo	426	449	VARLSQRILDGFNAPFDIHCQPIY	21	2772.42	10.24	0.001573	100	5.11913	0.159683
Pa0285317-760, GAAAF	Apo	426	449	VARLSQRILDGFNAPFDIHCQPIY	21	2772.42	10.2342	0.003526	1000	6.83152	0.26968
Pa0285317-760, GAAAF	Apo	426	449	VARLSQRILDGFNAPFDIHCQPIY	21	2772.42	10.231	0.005844	10000	9.33385	0.024044
Pa0285317-760, GAAAF	GTP	426	449	VARLSQRILDGFNAPFDIHCQPIY	21	2772.42	10.199	0.004933	0	0	0
Pa0285317-760, GAAAF	GTP	426	449	VARLSQRILDGFNAPFDIHCQPIY	21	2772.42	10.2417	0.00654	10	2.86492	0.00787
Pa0285317-760, GAAAF	GTP	426	449	VARLSQRILDGFNAPFDIHCQPIY	21	2772.42	10.2367	0.010235	100	4.65639	0.087737
Pa0285317-760, GAAAF	GTP	426	449	VARLSQRILDGFNAPFDIHCQPIY	21	2772.42	10.2298	0.007042	1000	6.35975	0.088739
Pa0285317-760, GAAAF	GTP	426	449	VARLSQRILDGFNAPFDIHCQPIY	21	2772.42	10.2105	0.002	10000	9.05047	0.011872
Pa0285317-760, GAAAF	Apo	430	436	SQRILDG	6	787.418	7.42715	0.004472	0	0	0
Pa0285317-760, GAAAF	Apo	430	436	SQRILDG	6	787.418	7.45979	0.002279	10	0.184943	0.041452
Pa0285317-760, GAAAF	Apo	430	436	SQRILDG	6	787.418	7.46949	0.003602	100	0.341293	0.043449
Pa0285317-760, GAAAF	Apo	430	436	SQRILDG	6	787.418	7.44872	0.011485	1000	0.570276	0.021931
Pa0285317-760, GAAAF	Apo	430	436	SQRILDG	6	787.418	7.45879	0.015259	10000	0.886699	0.032376
Pa0285317-760, GAAAF	GTP	430	436	SQRILDG	6	787.418	7.41966	0.001962	0	0	0
Pa0285317-760, GAAAF	GTP	430	436	SQRILDG	6	787.418	7.46893	0.004499	10	0.096937	0.013465
Pa0285317-760, GAAAF	GTP	430	436	SQRILDG	6	787.418	7.46747	0.006564	100	0.255746	0.008665
Pa0285317-760, GAAAF	GTP	430	436	SQRILDG	6	787.418	7.44984	0.004404	1000	0.625274	0.020226
Pa0285317-760, GAAAF	GTP	430	436	SQRILDG	6	787.418	7.44092	0.007936	10000	0.928244	0.185587
Pa0285317-760, GAAAF	Apo	430	437	SQRILDGF	7	934.487	9.43966	0.008156	0	0	0
Pa0285317-760, GAAAF	Apo	430	437	SQRILDGF	7	934.487	9.42754	0.185113	10	0.265088	0.063039
Pa0285317-760, GAAAF	Apo	430	437	SQRILDGF	7	934.487	9.55296	0.001748	100	0.440325	0.113668
Pa0285317-760, GAAAF	Apo	430	437	SQRILDGF	7	934.487	9.53161	0.006779	1000	0.930126	0.027439
Pa0285317-760, GAAAF	Apo	430	437	SQRILDGF	7	934.487	9.52395	0.00369	10000	1.68063	0.035025
Pa0285317-760, GAAAF	GTP	430	437	SQRILDGF	7	934.487	9.45071	0.008907	0	0	0
Pa0285317-760, GAAAF	GTP	430	437	SQRILDGF	7	934.487	9.54893	0.004914	10	0.113684	0.010769
Pa0285317-760, GAAAF	GTP	430	437	SQRILDGF	7	934.487	9.5426	0.003638	100	0.328871	0.010607
Pa0285317-760, GAAAF	GTP	430	437	SQRILDGF	7	934.487	9.5245	0.005122	1000	0.849003	0.035085
Pa0285317-760, GAAAF	GTP	430	437	SQRILDGF	7	934.487	9.49912	0.003342	10000	1.69356	0.10568
Pa0285317-760, GAAAF	Apo	430	445	SQRILDGFNAPFDIHC	14	1831.87	10.0925	0.005117	0	0	0
Pa0285317-760, GAAAF	Apo	430	445	SQRILDGFNAPFDIHC	14	1831.87	10.1648	0.004652	10	2.71632	0.0447
Pa0285317-760, GAAAF	Apo	430	445	SQRILDGFNAPFDIHC	14	1831.87	10.1529	0.00117	100	3.70443	0.16164
Pa0285317-760, GAAAF	Apo	430	445	SQRILDGFNAPFDIHC	14	1831.87	10.1505	0.001512	1000	4.7661	0.06867
Pa0285317-760, GAAAF	Apo	430	445	SQRILDGFNAPFDIHC	14	1831.87	10.1481	0.002842	10000	5.70105	0.144365
Pa0285317-760, GAAAF	GTP	430	445	SQRILDGFNAPFDIHC	14	1831.87	10.1075	0.004459	0	0	0
Pa0285317-760, GAAAF	GTP	430	445	SQRILDGFNAPFDIHC	14	1831.87	10.1524	0.006109	10	2.30005	0.024377
Pa0285317-760, GAAAF	GTP	430	445	SQRILDGFNAPFDIHC	14	1831.87	10.1495	0.008299	100	3.51141	0.024342
Pa0285317-760, GAAAF	GTP	430	445	SQRILDGFNAPFDIHC	14	1831.87	10.1417	0.005198	1000	4.46326	0.056154
Pa0285317-760, GAAAF	GTP	430	445	SQRILDGFNAPFDIHC	14	1831.87	10.1237	0.001034	10000	5.60028	0.057609
Pa0285317-760, GAAAF	Apo	432	449	RILDGFNAPFDIHCQPIY	15	2118.04	10.275	0.002921	0	0	0
Pa0285317-760, GAAAF	Apo	432	449	RILDGFNAPFDIHCQPIY	15	2118.04	10.3491	0.002761	10	3.19286	0.095924
Pa0285317-760, GAAAF	Apo	432	449	RILDGFNAPFDIHCQPIY	15	2118.04	10.3365	0.002369	100	4.6548	0.127482
Pa0285317-760, GAAAF	Apo	432	449	RILDGFNAPFDIHCQPIY	15	2118.04	10.3308	0.002995	1000	5.95135	0.173142
Pa0285317-760, GAAAF	Apo	432	449	RILDGFNAPFDIHCQPIY	15	2118.04	10.33	0.002088	10000	7.35484	0.324349
Pa0285317-760, GAAAF	GTP	432	449	RILDGFNAPFDIHCQPIY	15	2118.04	10.2918	0.005386	0	0	0
Pa0285317-760, GAAAF	GTP	432	449	RILDGFNAPFDIHCQPIY	15	2118.04	10.3356	0.005652	10	2.80087	0.024456
Pa0285317-760, GAAAF	GTP	432	449	RILDGFNAPFDIHCQPIY	15	2118.04	10.3323	0.008464	100	4.40819	0.014349
Pa0285317-760, GAAAF	GTP	432	449	RILDGFNAPFDIHCQPIY	15	2118.04	10.326	0.005259	1000	5.62995	0.043488
Pa0285317-760, GAAAF	GTP	432	449	RILDGFNAPFDIHCQPIY	15	2118.04	10.3119	0.001041	10000	7.17247	0.058187
Pa0285317-760, GAAAF	Apo	438	449	NAPFDIHCQPIY	9	1416.65	9.78239	0.008767	0	0	0
Pa0285317-760, GAAAF	Apo	438	449	NAPFDIHCQPIY	9	1416.65	9.72551	0.216175	10	2.29524	0.054382
Pa0285317-760, GAAAF	Apo	438	449	NAPFDIHCQPIY	9	1416.65	9.86343	0.000837	100	3.22464	0.134978
Pa0285317-760, GAAAF	Apo	438	449	NAPFDIHCQPIY	9	1416.65	9.85111	0.008246	1000	4.04259	0.151171
Pa0285317-760, GAAAF	Apo	438	449	NAPFDIHCQPIY	9	1416.65	9.84806	0.004979	10000	4.56664	0.104061
Pa0285317-760, GAAAF	GTP	438	449	NAPFDIHCQPIY	9	1416.65	9.79447	0.010017	0	0	0
Pa0285317-760, GAAAF	GTP	438	449	NAPFDIHCQPIY	9	1416.65	9.86395	0.004633	10	2.20783	0.046919
Pa0285317-760, GAAAF	GTP	438	449	NAPFDIHCQPIY	9	1416.65	9.85916	0.00832	100	3.14806	0.020694
Pa0285317-760, GAAAF	GTP	438	449	NAPFDIHCQPIY	9	1416.65	9.84561	0.008227	1000	3.94574	0.040236
Pa0285317-760, GAAAF	GTP	438	449	NAPFDIHCQPIY	9	1416.65	9.82805	0.002199	10000	4.61827	0.102116
Pa0285317-760, GAAAF	Apo	452	459	ASLGVSLY	7	808.433	7.83037	0.005102	0	0	0
Pa0285317-760, GAAAF	Apo	452	459	ASLGVSLY	7	808.433	7.84955	0.023881	10	0.552312	0.026087
Pa0285317-760, GAAAF	Apo	452	459	ASLGVSLY	7	808.433	7.86548	0.005583	100	0.9439	0.024443
Pa0285317-760, GAAAF	Apo	452	459	ASLGVSLY	7	808.433	7.84497	0.008659	1000	1.70205	0.023185
Pa0285317-760, GAAAF	Apo	452	459	ASLGVSLY	7	808.433	7.84935	0.006267	10000	2.28895	0.089933
Pa0285317-760, GAAAF	GTP	452	459	ASLGVSLY	7	808.433	7.83105	0.005349	0	0	0
Pa0285317-760, GAAAF	GTP	452	459	ASLGVSLY	7	808.433	7.86786	0.001885	10	0.500659	0.013365
Pa0285317-760, GAAAF	GTP	452	459	ASLGVSLY	7	808.433	7.86152	0.004114	100	0.889227	0.021248
Pa0285317-760, GAAAF	GTP	452	459	ASLGVSLY	7	808.433	7.84924	0.003712	1000	1.62048	0.019122
Pa0285317-760, GAAAF	GTP	452	459	ASLGVSLY	7	808.433	7.83823	0.00608	10000	2.29744	0.016093
Pa0285317-760, GAAAF	Apo	469	476	LMQHADAA	7	855.39	7.48172	0.006462	0	0	0
Pa0285317-760, GAAAF	Apo	469	476	LMQHADAA	7	855.39	7.521	0.001505	10	0.357211	0.272022
Pa0285317-760, GAAAF	Apo	469	476	LMQHADAA	7	855.39	7.53043	0.005553	100	0.970296	0.036469
Pa0285317-760, GAAAF	Apo	469	476	LMQHADAA	7	855.39	7.50993	0.008368	1000	2.3185	0.033215
Pa0285317-760, GAAAF	Apo	469	476	LMQHADAA	7	855.39	7.51969	0.016074	10000	2.14553	0.040991
Pa0285317-760, GAAAF	GTP	469	476	LMQHADAA	7	855.39	7.47844	0.003231	0	0	0
Pa0285317-760, GAAAF	GTP	469	476	LMQHADAA	7	855.39	7.53279	0.006267	10	0.403522	0.032386
Pa0285317-760, GAAAF	GTP	469	476	LMQHADAA	7	855.39	7.53013	0.008686	100	0.898012	0.088654
Pa0285317-760, GAAAF	GTP	469	476	LMQHADAA	7	855.39	7.50866	0.005462	1000	2.33953	0.037497
Pa0285317-760, GAAAF	GTP	469	476	LMQHADAA	7	855.39	7.50256	0.008466	10000	2.24834	0.034174
Pa0285317-760, GAAAF	Apo	478	489	FQAKDSGRNAYA	11	1326.63	6.70985	0.00717	0	0	0
Pa0285317-760, GAAAF	Apo	478	489	FQAKDSGRNAYA	11	1326.63	6.75813	0.003981	10	5.25622	0.046074
Pa0285317-760, GAAAF	Apo	478	489	FQAKDSGRNAYA	11	1326.63	6.77412	0.00251	100	5.10813	0.040312
Pa0285317-760, GAAAF	Apo	478	489	FQAKDSGRNAYA	11	1326.63	6.74995	0.010603	1000	5.07512	0.081357
Pa0285317-760, GAAAF	Apo	478	489	FQAKDSGRNAYA	11	1326.63	6.75931	0.009925	10000	5.02511	0.11919
Pa0285317-760, GAAAF	GTP	478	489	FQAKDSGRNAYA	11	1326.63	6.70956	0.001758	0	0	0
Pa0285317-760, GAAAF	GTP	478	489	FQAKDSGRNAYA	11	1326.63	6.76	0.002961	10	4.74259	0.051935
Pa0285317-760, GAAAF	GTP	478	489	FQAKDSGRNAYA	11	1326.63	6.76145	0.004081	100	5.25124	0.019161
Pa0285317-760, GAAAF	GTP	478	489	FQAKDSGRNAYA	11	1326.63	6.7549	0.005005	1000	5.16361	0.029152
Pa0285317-760, GAAAF	GTP	478	489	FQAKDSGRNAYA	11	1326.63	6.73819	0.003696	10000	5.08604	0.038455
Pa0285317-760, GAAAF	Apo	478	490	FQAKDSGRNAYAF	12	1473.7	8.42277	0.006989	0	0	0
Pa0285317-760, GAAAF	Apo	478	490	FQAKDSGRNAYAF	12	1473.7	8.46295	0.077207	10	5.31008	0.051189
Pa0285317-760, GAAAF	Apo	478	490	FQAKDSGRNAYAF	12	1473.7	8.52196	0.00397	100	5.09987	0.028822
Pa0285317-760, GAAAF	Apo	478	490	FQAKDSGRNAYAF	12	1473.7	8.49692	0.010117	1000	5.13143	0.061509
Pa0285317-760, GAAAF	Apo	478	490	FQAKDSGRNAYAF	12	1473.7	8.49708	0.004708	10000	4.98974	0.088263
Pa0285317-760, GAAAF	GTP	478	490	FQAKDSGRNAYAF	12	1473.7	8.4253	0.0086	0	0	0
Pa0285317-760, GAAAF	GTP	478	490	FQAKDSGRNAYAF	12	1473.7	8.50959	0.012169	10	4.87776	0.058854
Pa0285317-760, GAAAF	GTP	478	490	FQAKDSGRNAYAF	12	1473.7	8.50324	0.012105	100	5.38084	0.067453
Pa0285317-760, GAAAF	GTP	478	490	FQAKDSGRNAYAF	12	1473.7	8.50235	0.005106	1000	5.29769	0.038269
Pa0285317-760, GAAAF	GTP	478	490	FQAKDSGRNAYAF	12	1473.7	8.47751	0.010812	10000	5.27062	0.034075
Pa0285317-760, GAAAF	Apo	507	518	SALRHALEHDEL	11	1389.7	8.02984	0.004562	0	0	0
Pa0285317-760, GAAAF	Apo	507	518	SALRHALEHDEL	11	1389.7	8.06393	0.040986	10	1.43503	0.044518
Pa0285317-760, GAAAF	Apo	507	518	SALRHALEHDEL	11	1389.7	8.09508	0.006463	100	2.32664	0.09529
Pa0285317-760, GAAAF	Apo	507	518	SALRHALEHDEL	11	1389.7	8.06442	0.010565	1000	3.05194	0.059235
Pa0285317-760, GAAAF	Apo	507	518	SALRHALEHDEL	11	1389.7	8.06498	0.007001	10000	3.3634	0.070881
Pa0285317-760, GAAAF	GTP	507	518	SALRHALEHDEL	11	1389.7	8.07281	0.022697	0	0	0
Pa0285317-760, GAAAF	GTP	507	518	SALRHALEHDEL	11	1389.7	8.12455	0.017904	10	1.15256	0.008488
Pa0285317-760, GAAAF	GTP	507	518	SALRHALEHDEL	11	1389.7	8.12156	0.030907	100	2.16837	0.050826
Pa0285317-760, GAAAF	GTP	507	518	SALRHALEHDEL	11	1389.7	8.10376	0.029797	1000	3.02463	0.14423
Pa0285317-760, GAAAF	GTP	507	518	SALRHALEHDEL	11	1389.7	8.08963	0.018801	10000	3.3128	0.125987
Pa0285317-760, GAAAF	Apo	519	535	RVHYQPVHDLASGRIVG	15	1903.02	7.74006	0.006053	0	0	0
Pa0285317-760, GAAAF	Apo	519	535	RVHYQPVHDLASGRIVG	15	1903.02	7.78606	0.020151	10	1.25335	0.018162
Pa0285317-760, GAAAF	Apo	519	535	RVHYQPVHDLASGRIVG	15	1903.02	7.80487	0.006501	100	2.48258	0.082435
Pa0285317-760, GAAAF	Apo	519	535	RVHYQPVHDLASGRIVG	15	1903.02	7.77804	0.011219	1000	3.38977	0.03302
Pa0285317-760, GAAAF	Apo	519	535	RVHYQPVHDLASGRIVG	15	1903.02	7.78161	0.009297	10000	3.42613	0.102495
Pa0285317-760, GAAAF	GTP	519	535	RVHYQPVHDLASGRIVG	15	1903.02	7.768	0.014776	0	0	0
Pa0285317-760, GAAAF	GTP	519	535	RVHYQPVHDLASGRIVG	15	1903.02	7.82412	0.01025	10	1.11472	0.021668
Pa0285317-760, GAAAF	GTP	519	535	RVHYQPVHDLASGRIVG	15	1903.02	7.8164	0.008329	100	2.45865	0.014363
Pa0285317-760, GAAAF	GTP	519	535	RVHYQPVHDLASGRIVG	15	1903.02	7.80128	0.015989	1000	3.3564	0.074277
Pa0285317-760, GAAAF	GTP	519	535	RVHYQPVHDLASGRIVG	15	1903.02	7.78883	0.015741	10000	3.46039	0.120027
Pa0285317-760, GAAAF	Apo	519	537	RVHYQPVHDLASGRIVGVE	17	2131.13	8.06632	0.0034	0	0	0
Pa0285317-760, GAAAF	Apo	519	537	RVHYQPVHDLASGRIVGVE	17	2131.13	8.09703	0.040361	10	1.28734	0.061221
Pa0285317-760, GAAAF	Apo	519	537	RVHYQPVHDLASGRIVGVE	17	2131.13	8.13152	0.006169	100	2.56544	0.11406
Pa0285317-760, GAAAF	Apo	519	537	RVHYQPVHDLASGRIVGVE	17	2131.13	8.10648	0.009244	1000	3.57691	0.03641
Pa0285317-760, GAAAF	Apo	519	537	RVHYQPVHDLASGRIVGVE	17	2131.13	8.10665	0.00972	10000	3.80473	0.15785
Pa0285317-760, GAAAF	GTP	519	537	RVHYQPVHDLASGRIVGVE	17	2131.13	8.08353	0.006271	0	0	0
Pa0285317-760, GAAAF	GTP	519	537	RVHYQPVHDLASGRIVGVE	17	2131.13	8.12723	0.014076	10	1.1969	0.098011
Pa0285317-760, GAAAF	GTP	519	537	RVHYQPVHDLASGRIVGVE	17	2131.13	8.12763	0.017236	100	2.55832	0.01407
Pa0285317-760, GAAAF	GTP	519	537	RVHYQPVHDLASGRIVGVE	17	2131.13	8.12292	0.010819	1000	3.63021	0.133256
Pa0285317-760, GAAAF	GTP	519	537	RVHYQPVHDLASGRIVGVE	17	2131.13	8.10283	0.007532	10000	4.14264	0.15604
Pa0285317-760, GAAAF	Apo	519	539	RVHYQPVHDLASGRIVGVESL	19	2331.24	8.61998	0.006572	0	0	0
Pa0285317-760, GAAAF	Apo	519	539	RVHYQPVHDLASGRIVGVESL	19	2331.24	8.66095	0.09688	10	1.1644	0.030251
Pa0285317-760, GAAAF	Apo	519	539	RVHYQPVHDLASGRIVGVESL	19	2331.24	8.73611	0.004704	100	2.3587	0.062834
Pa0285317-760, GAAAF	Apo	519	539	RVHYQPVHDLASGRIVGVESL	19	2331.24	8.72574	0.004487	1000	3.12418	0.02512
Pa0285317-760, GAAAF	Apo	519	539	RVHYQPVHDLASGRIVGVESL	19	2331.24	8.72619	0.008337	10000	3.2495	0.100968
Pa0285317-760, GAAAF	GTP	519	539	RVHYQPVHDLASGRIVGVESL	19	2331.24	8.65279	0.015422	0	0	0
Pa0285317-760, GAAAF	GTP	519	539	RVHYQPVHDLASGRIVGVESL	19	2331.24	8.7377	0.012555	10	0.958615	0.028109
Pa0285317-760, GAAAF	GTP	519	539	RVHYQPVHDLASGRIVGVESL	19	2331.24	8.73926	0.013825	100	2.18817	0.045599
Pa0285317-760, GAAAF	GTP	519	539	RVHYQPVHDLASGRIVGVESL	19	2331.24	8.72946	0.006855	1000	2.9612	0.102138
Pa0285317-760, GAAAF	GTP	519	539	RVHYQPVHDLASGRIVGVESL	19	2331.24	8.6988	0.012544	10000	3.17069	0.182837
Pa0285317-760, GAAAF	Apo	532	539	RIVGVESL	7	871.512	8.82031	0.002277	0	0	0
Pa0285317-760, GAAAF	Apo	532	539	RIVGVESL	7	871.512	8.85574	0.112211	10	0.148568	0.016334
Pa0285317-760, GAAAF	Apo	532	539	RIVGVESL	7	871.512	8.9319	0.003975	100	0.121449	0.015285
Pa0285317-760, GAAAF	Apo	532	539	RIVGVESL	7	871.512	8.9168	0.006237	1000	0.183132	0.016105
Pa0285317-760, GAAAF	Apo	532	539	RIVGVESL	7	871.512	8.91807	0.005353	10000	0.247434	0.023112
Pa0285317-760, GAAAF	GTP	532	539	RIVGVESL	7	871.512	8.8413	0.009914	0	0	0
Pa0285317-760, GAAAF	GTP	532	539	RIVGVESL	7	871.512	8.91768	0.008498	10	0.141679	0.006637
Pa0285317-760, GAAAF	GTP	532	539	RIVGVESL	7	871.512	8.91718	0.009624	100	0.158506	0.004975
Pa0285317-760, GAAAF	GTP	532	539	RIVGVESL	7	871.512	8.9118	0.004407	1000	0.208202	0.025264
Pa0285317-760, GAAAF	GTP	532	539	RIVGVESL	7	871.512	8.87855	0.014209	10000	0.27516	0.045596
Pa0285317-760, GAAAF	Apo	540	555	VRWQHPERGLVPPGEF	12	1902.98	8.73805	0.007135	0	0	0
Pa0285317-760, GAAAF	Apo	540	555	VRWQHPERGLVPPGEF	12	1902.98	8.85966	0.00175	10	3.20166	0.056707
Pa0285317-760, GAAAF	Apo	540	555	VRWQHPERGLVPPGEF	12	1902.98	8.86904	0.002855	100	4.01966	0.145968
Pa0285317-760, GAAAF	Apo	540	555	VRWQHPERGLVPPGEF	12	1902.98	8.84093	0.00605	1000	4.85934	0.062182
Pa0285317-760, GAAAF	Apo	540	555	VRWQHPERGLVPPGEF	12	1902.98	8.84893	0.012196	10000	5.10822	0.028254
Pa0285317-760, GAAAF	GTP	540	555	VRWQHPERGLVPPGEF	12	1902.98	8.77393	0.010284	0	0	0
Pa0285317-760, GAAAF	GTP	540	555	VRWQHPERGLVPPGEF	12	1902.98	8.86667	0.011041	10	2.94481	0.077046
Pa0285317-760, GAAAF	GTP	540	555	VRWQHPERGLVPPGEF	12	1902.98	8.85966	0.009661	100	4.10394	0.095376
Pa0285317-760, GAAAF	GTP	540	555	VRWQHPERGLVPPGEF	12	1902.98	8.84605	0.005718	1000	4.6493	0.196441
Pa0285317-760, GAAAF	GTP	540	555	VRWQHPERGLVPPGEF	12	1902.98	8.81242	0.011633	10000	5.3408	0.04562
Pa0285317-760, GAAAF	Apo	540	561	VRWQHPERGLVPPGEFVPVAEE	17	2527.3	8.94239	0.00359	0	0	0
Pa0285317-760, GAAAF	Apo	540	561	VRWQHPERGLVPPGEFVPVAEE	17	2527.3	8.95776	0.136114	10	6.3769	0.186386
Pa0285317-760, GAAAF	Apo	540	561	VRWQHPERGLVPPGEFVPVAEE	17	2527.3	9.0627	0.002196	100	8.01425	0.047664
Pa0285317-760, GAAAF	Apo	540	561	VRWQHPERGLVPPGEFVPVAEE	17	2527.3	9.04471	0.007197	1000	8.7313	0.063427
Pa0285317-760, GAAAF	Apo	540	561	VRWQHPERGLVPPGEFVPVAEE	17	2527.3	9.0441	0.011127	10000	8.71536	0.032365
Pa0285317-760, GAAAF	GTP	540	561	VRWQHPERGLVPPGEFVPVAEE	17	2527.3	8.96962	0.006658	0	0	0
Pa0285317-760, GAAAF	GTP	540	561	VRWQHPERGLVPPGEFVPVAEE	17	2527.3	9.06547	0.008231	10	6.1181	0.066654
Pa0285317-760, GAAAF	GTP	540	561	VRWQHPERGLVPPGEFVPVAEE	17	2527.3	9.0576	0.004432	100	7.99421	0.026844
Pa0285317-760, GAAAF	GTP	540	561	VRWQHPERGLVPPGEFVPVAEE	17	2527.3	9.03796	0.007085	1000	8.80631	0.040448
Pa0285317-760, GAAAF	GTP	540	561	VRWQHPERGLVPPGEFVPVAEE	17	2527.3	9.01104	0.007177	10000	8.81405	0.04198
Pa0285317-760, GAAAF	Apo	565	589	IAALDNWVLKRACRQMREWQQRGVE	24	3055.57	9.96344	0.008454	0	0	0
Pa0285317-760, GAAAF	Apo	565	589	IAALDNWVLKRACRQMREWQQRGVE	24	3055.57	10.0475	0.001008	10	1.5914	0.011799
Pa0285317-760, GAAAF	Apo	565	589	IAALDNWVLKRACRQMREWQQRGVE	24	3055.57	10.0412	0.003321	100	2.28466	0.073789
Pa0285317-760, GAAAF	Apo	565	589	IAALDNWVLKRACRQMREWQQRGVE	24	3055.57	10.0254	0.008885	1000	4.89865	0.066327
Pa0285317-760, GAAAF	Apo	565	589	IAALDNWVLKRACRQMREWQQRGVE	24	3055.57	10.0237	0.012967	10000	7.82407	0.060721
Pa0285317-760, GAAAF	GTP	565	589	IAALDNWVLKRACRQMREWQQRGVE	24	3055.57	10.0197	0.021535	0	0	0
Pa0285317-760, GAAAF	GTP	565	589	IAALDNWVLKRACRQMREWQQRGVE	24	3055.57	10.0616	0.013622	10	1.60532	0.023879
Pa0285317-760, GAAAF	GTP	565	589	IAALDNWVLKRACRQMREWQQRGVE	24	3055.57	10.0671	0.014736	100	2.29436	0.039554
Pa0285317-760, GAAAF	GTP	565	589	IAALDNWVLKRACRQMREWQQRGVE	24	3055.57	10.0504	0.01222	1000	4.8657	0.100679
Pa0285317-760, GAAAF	GTP	565	589	IAALDNWVLKRACRQMREWQQRGVE	24	3055.57	10.0356	0.009208	10000	7.69452	0.028199
Pa0285317-760, GAAAF	Apo	572	582	VLKRACRQMRE	10	1388.75	6.07549	0.035438	0	0	0
Pa0285317-760, GAAAF	Apo	572	582	VLKRACRQMRE	10	1388.75	6.06499	0.024785	10	0.172695	0.028026
Pa0285317-760, GAAAF	Apo	572	582	VLKRACRQMRE	10	1388.75	6.12037	0.038196	100	0.307784	0.04306
Pa0285317-760, GAAAF	Apo	572	582	VLKRACRQMRE	10	1388.75	6.08849	0.049882	1000	0.639821	0.035378
Pa0285317-760, GAAAF	Apo	572	582	VLKRACRQMRE	10	1388.75	6.0869	0.057538	10000	0.966756	0.042583
Pa0285317-760, GAAAF	GTP	572	582	VLKRACRQMRE	10	1388.75	6.23223	0.098651	0	0	0
Pa0285317-760, GAAAF	GTP	572	582	VLKRACRQMRE	10	1388.75	6.24213	0.114412	10	0.153696	0.024327
Pa0285317-760, GAAAF	GTP	572	582	VLKRACRQMRE	10	1388.75	6.29709	0.121523	100	0.309253	0.022523
Pa0285317-760, GAAAF	GTP	572	582	VLKRACRQMRE	10	1388.75	6.2397	0.109605	1000	0.68912	0.021704
Pa0285317-760, GAAAF	GTP	572	582	VLKRACRQMRE	10	1388.75	6.24711	0.109111	10000	1.06945	0.026221
Pa0285317-760, GAAAF	Apo	580	589	MREWQQRGVE	9	1317.62	7.51689	0.00746	0	0	0
Pa0285317-760, GAAAF	Apo	580	589	MREWQQRGVE	9	1317.62	7.55495	0.006624	10	1.29116	0.062732
Pa0285317-760, GAAAF	Apo	580	589	MREWQQRGVE	9	1317.62	7.55839	0.005963	100	1.48158	0.074068
Pa0285317-760, GAAAF	Apo	580	589	MREWQQRGVE	9	1317.62	7.53943	0.010016	1000	2.66111	0.051188
Pa0285317-760, GAAAF	Apo	580	589	MREWQQRGVE	9	1317.62	7.55437	0.01688	10000	2.96804	0.275366
Pa0285317-760, GAAAF	GTP	580	589	MREWQQRGVE	9	1317.62	7.51676	0.007018	0	0	0
Pa0285317-760, GAAAF	GTP	580	589	MREWQQRGVE	9	1317.62	7.56835	0.005913	10	1.33605	0.029448
Pa0285317-760, GAAAF	GTP	580	589	MREWQQRGVE	9	1317.62	7.56022	0.009597	100	1.49621	0.081342
Pa0285317-760, GAAAF	GTP	580	589	MREWQQRGVE	9	1317.62	7.5491	0.006511	1000	2.5591	0.064962
Pa0285317-760, GAAAF	GTP	580	589	MREWQQRGVE	9	1317.62	7.5419	0.010517	10000	3.05654	0.034417
Pa0285317-760, GAAAF	Apo	583	589	WQQRGVE	6	901.44	7.20555	0.005803	0	0	0
Pa0285317-760, GAAAF	Apo	583	589	WQQRGVE	6	901.44	7.23336	0.003498	10	1.28726	0.016808
Pa0285317-760, GAAAF	Apo	583	589	WQQRGVE	6	901.44	7.24983	0.003992	100	1.44158	0.051073
Pa0285317-760, GAAAF	Apo	583	589	WQQRGVE	6	901.44	7.23077	0.010615	1000	2.5204	0.030348
Pa0285317-760, GAAAF	Apo	583	589	WQQRGVE	6	901.44	7.2404	0.013534	10000	2.87006	0.131404
Pa0285317-760, GAAAF	GTP	583	589	WQQRGVE	6	901.44	7.19834	0.001966	0	0	0
Pa0285317-760, GAAAF	GTP	583	589	WQQRGVE	6	901.44	7.24172	0.006272	10	1.28989	0.026927
Pa0285317-760, GAAAF	GTP	583	589	WQQRGVE	6	901.44	7.24521	0.001121	100	1.46895	0.034636
Pa0285317-760, GAAAF	GTP	583	589	WQQRGVE	6	901.44	7.228	0.000798	1000	2.40548	0.051619
Pa0285317-760, GAAAF	GTP	583	589	WQQRGVE	6	901.44	7.21976	0.006483	10000	2.76441	0.053561
Pa0285317-760, GAAAF	Apo	593	601	VAVNVSSRL	8	943.545	8.14303	0.006541	0	0	0
Pa0285317-760, GAAAF	Apo	593	601	VAVNVSSRL	8	943.545	8.16452	0.048902	10	1.72394	0.023929
Pa0285317-760, GAAAF	Apo	593	601	VAVNVSSRL	8	943.545	8.20506	0.003592	100	2.43286	0.088529
Pa0285317-760, GAAAF	Apo	593	601	VAVNVSSRL	8	943.545	8.18551	0.007192	1000	2.98052	0.044014
Pa0285317-760, GAAAF	Apo	593	601	VAVNVSSRL	8	943.545	8.18148	0.007118	10000	3.26574	0.137262
Pa0285317-760, GAAAF	GTP	593	601	VAVNVSSRL	8	943.545	8.14631	0.004167	0	0	0
Pa0285317-760, GAAAF	GTP	593	601	VAVNVSSRL	8	943.545	8.19543	0.014801	10	1.61714	0.045312
Pa0285317-760, GAAAF	GTP	593	601	VAVNVSSRL	8	943.545	8.18948	0.007496	100	2.30326	0.037655
Pa0285317-760, GAAAF	GTP	593	601	VAVNVSSRL	8	943.545	8.1805	0.004851	1000	2.91411	0.090545
Pa0285317-760, GAAAF	GTP	593	601	VAVNVSSRL	8	943.545	8.16839	0.004925	10000	3.29059	0.051052
Pa0285317-760, GAAAF	Apo	602	608	FNRGGLE	6	791.392	7.40549	0.00356	0	0	0
Pa0285317-760, GAAAF	Apo	602	608	FNRGGLE	6	791.392	7.43347	0.001463	10	2.47826	0.034265
Pa0285317-760, GAAAF	Apo	602	608	FNRGGLE	6	791.392	7.44469	0.004553	100	2.32514	0.142263
Pa0285317-760, GAAAF	Apo	602	608	FNRGGLE	6	791.392	7.42444	0.009351	1000	2.51634	0.034142
Pa0285317-760, GAAAF	Apo	602	608	FNRGGLE	6	791.392	7.43718	0.016557	10000	2.4407	0.050427
Pa0285317-760, GAAAF	GTP	602	608	FNRGGLE	6	791.392	7.39826	0.001544	0	0	0
Pa0285317-760, GAAAF	GTP	602	608	FNRGGLE	6	791.392	7.44316	0.005759	10	2.42658	0.052148
Pa0285317-760, GAAAF	GTP	602	608	FNRGGLE	6	791.392	7.44242	0.007283	100	2.28387	0.058185
Pa0285317-760, GAAAF	GTP	602	608	FNRGGLE	6	791.392	7.42256	0.003225	1000	2.45556	0.039175
Pa0285317-760, GAAAF	GTP	602	608	FNRGGLE	6	791.392	7.41702	0.007226	10000	2.40939	0.019448
Pa0285317-760, GAAAF	Apo	602	609	FNRGGLEE	7	920.435	7.50625	0.004076	0	0	0
Pa0285317-760, GAAAF	Apo	602	609	FNRGGLEE	7	920.435	7.53806	0.00232	10	2.82363	0.036609
Pa0285317-760, GAAAF	Apo	602	609	FNRGGLEE	7	920.435	7.54528	0.006063	100	2.55885	0.092702
Pa0285317-760, GAAAF	Apo	602	609	FNRGGLEE	7	920.435	7.52634	0.008046	1000	2.61975	0.042332
Pa0285317-760, GAAAF	Apo	602	609	FNRGGLEE	7	920.435	7.53777	0.017749	10000	2.55915	0.098476
Pa0285317-760, GAAAF	GTP	602	609	FNRGGLEE	7	920.435	7.50395	0.002739	0	0	0
Pa0285317-760, GAAAF	GTP	602	609	FNRGGLEE	7	920.435	7.54888	0.005288	10	2.74072	0.045213
Pa0285317-760, GAAAF	GTP	602	609	FNRGGLEE	7	920.435	7.54404	0.009264	100	2.62632	0.052147
Pa0285317-760, GAAAF	GTP	602	609	FNRGGLEE	7	920.435	7.52745	0.005548	1000	2.43292	0.112737
Pa0285317-760, GAAAF	GTP	602	609	FNRGGLEE	7	920.435	7.52414	0.010417	10000	2.40716	0.050335
Pa0285317-760, GAAAF	Apo	602	614	FNRGGLEERIANA	12	1445.74	8.26379	0.005078	0	0	0
Pa0285317-760, GAAAF	Apo	602	614	FNRGGLEERIANA	12	1445.74	8.27845	0.058755	10	2.81858	0.036477
Pa0285317-760, GAAAF	Apo	602	614	FNRGGLEERIANA	12	1445.74	8.32701	0.00597	100	2.84911	0.121051
Pa0285317-760, GAAAF	Apo	602	614	FNRGGLEERIANA	12	1445.74	8.29866	0.009312	1000	3.83137	0.05535
Pa0285317-760, GAAAF	Apo	602	614	FNRGGLEERIANA	12	1445.74	8.29296	0.008275	10000	4.81312	0.018452
Pa0285317-760, GAAAF	GTP	602	614	FNRGGLEERIANA	12	1445.74	8.2805	0.005164	0	0	0
Pa0285317-760, GAAAF	GTP	602	614	FNRGGLEERIANA	12	1445.74	8.31341	0.015095	10	2.8065	0.068884
Pa0285317-760, GAAAF	GTP	602	614	FNRGGLEERIANA	12	1445.74	8.31101	0.012891	100	2.99221	0.067997
Pa0285317-760, GAAAF	GTP	602	614	FNRGGLEERIANA	12	1445.74	8.30342	0.005055	1000	3.68649	0.107521
Pa0285317-760, GAAAF	GTP	602	614	FNRGGLEERIANA	12	1445.74	8.27989	0.002238	10000	4.85208	0.042524
Pa0285317-760, GAAAF	Apo	602	615	FNRGGLEERIANAL	13	1558.82	9.48764	0.012006	0	0	0
Pa0285317-760, GAAAF	Apo	602	615	FNRGGLEERIANAL	13	1558.82	9.45087	0.186387	10	2.74319	0.035578
Pa0285317-760, GAAAF	Apo	602	615	FNRGGLEERIANAL	13	1558.82	9.57685	0.000867	100	2.81409	0.066539
Pa0285317-760, GAAAF	Apo	602	615	FNRGGLEERIANAL	13	1558.82	9.55179	0.0083	1000	3.86331	0.038222
Pa0285317-760, GAAAF	Apo	602	615	FNRGGLEERIANAL	13	1558.82	9.54846	0.00974	10000	4.67908	0.098846
Pa0285317-760, GAAAF	GTP	602	615	FNRGGLEERIANAL	13	1558.82	9.49615	0.012356	0	0	0
Pa0285317-760, GAAAF	GTP	602	615	FNRGGLEERIANAL	13	1558.82	9.57317	0.005012	10	2.70999	0.047573
Pa0285317-760, GAAAF	GTP	602	615	FNRGGLEERIANAL	13	1558.82	9.56646	0.009314	100	2.90906	0.050942
Pa0285317-760, GAAAF	GTP	602	615	FNRGGLEERIANAL	13	1558.82	9.54766	0.007695	1000	3.76718	0.120512
Pa0285317-760, GAAAF	GTP	602	615	FNRGGLEERIANAL	13	1558.82	9.51844	0.002094	10000	4.64118	0.058965
Pa0285317-760, GAAAF	Apo	602	624	FNRGGLEERIANALEESGLEPRY	21	2619.3	10.359	0.001543	0	0	0
Pa0285317-760, GAAAF	Apo	602	624	FNRGGLEERIANALEESGLEPRY	21	2619.3	10.4251	0.002024	10	2.88786	0.050473
Pa0285317-760, GAAAF	Apo	602	624	FNRGGLEERIANALEESGLEPRY	21	2619.3	10.402	0.003059	100	3.82653	0.049522
Pa0285317-760, GAAAF	Apo	602	624	FNRGGLEERIANALEESGLEPRY	21	2619.3	10.3914	0.00818	1000	6.36405	0.073931
Pa0285317-760, GAAAF	Apo	602	624	FNRGGLEERIANALEESGLEPRY	21	2619.3	10.3887	0.007839	10000	8.38109	0.043504
Pa0285317-760, GAAAF	GTP	602	624	FNRGGLEERIANALEESGLEPRY	21	2619.3	10.3777	0.00572	0	0	0
Pa0285317-760, GAAAF	GTP	602	624	FNRGGLEERIANALEESGLEPRY	21	2619.3	10.4139	0.006861	10	2.83152	0.041667
Pa0285317-760, GAAAF	GTP	602	624	FNRGGLEERIANALEESGLEPRY	21	2619.3	10.4034	0.009452	100	3.83948	0.051712
Pa0285317-760, GAAAF	GTP	602	624	FNRGGLEERIANALEESGLEPRY	21	2619.3	10.3921	0.007311	1000	6.12352	0.147753
Pa0285317-760, GAAAF	GTP	602	624	FNRGGLEERIANALEESGLEPRY	21	2619.3	10.3788	0.000883	10000	8.48379	0.023046
Pa0285317-760, GAAAF	Apo	602	627	FNRGGLEERIANALEESGLEPRYLEL	24	2974.51	10.7926	0.004923	0	0	0
Pa0285317-760, GAAAF	Apo	602	627	FNRGGLEERIANALEESGLEPRYLEL	24	2974.51	10.8388	0.005079	10	2.63639	0.102886
Pa0285317-760, GAAAF	Apo	602	627	FNRGGLEERIANALEESGLEPRYLEL	24	2974.51	10.8263	0.003921	100	3.63363	0.346961
Pa0285317-760, GAAAF	Apo	602	627	FNRGGLEERIANALEESGLEPRYLEL	24	2974.51	10.8158	0.005679	1000	6.18468	0.156336
Pa0285317-760, GAAAF	Apo	602	627	FNRGGLEERIANALEESGLEPRYLEL	24	2974.51	10.8145	0.009246	10000	8.02741	0.125986
Pa0285317-760, GAAAF	GTP	602	627	FNRGGLEERIANALEESGLEPRYLEL	24	2974.51	10.8044	0.002878	0	0	0
Pa0285317-760, GAAAF	GTP	602	627	FNRGGLEERIANALEESGLEPRYLEL	24	2974.51	10.8313	0.002087	10	2.84111	0.254001
Pa0285317-760, GAAAF	GTP	602	627	FNRGGLEERIANALEESGLEPRYLEL	24	2974.51	10.8213	0.001183	100	3.78626	0.070164
Pa0285317-760, GAAAF	GTP	602	627	FNRGGLEERIANALEESGLEPRYLEL	24	2974.51	10.8192	0.009085	1000	6.21412	0.199536
Pa0285317-760, GAAAF	GTP	602	627	FNRGGLEERIANALEESGLEPRYLEL	24	2974.51	10.8218	0.00566	10000	7.92747	0.046302
Pa0285317-760, GAAAF	Apo	617	628	ESGLEPRYLELE	10	1433.7	9.94785	0.014324	0	0	0
Pa0285317-760, GAAAF	Apo	617	628	ESGLEPRYLELE	10	1433.7	10.0498	0.005564	10	0.176542	0.069887
Pa0285317-760, GAAAF	Apo	617	628	ESGLEPRYLELE	10	1433.7	10.04	0.001494	100	0.351683	0.047884
Pa0285317-760, GAAAF	Apo	617	628	ESGLEPRYLELE	10	1433.7	10.0297	0.006589	1000	0.929116	0.078209
Pa0285317-760, GAAAF	Apo	617	628	ESGLEPRYLELE	10	1433.7	10.0314	0.005771	10000	1.5334	0.139246
Pa0285317-760, GAAAF	GTP	617	628	ESGLEPRYLELE	10	1433.7	9.95909	0.007189	0	0	0
Pa0285317-760, GAAAF	GTP	617	628	ESGLEPRYLELE	10	1433.7	10.0397	0.004522	10	0.162055	0.085598
Pa0285317-760, GAAAF	GTP	617	628	ESGLEPRYLELE	10	1433.7	10.0395	0.006727	100	0.434865	0.085635
Pa0285317-760, GAAAF	GTP	617	628	ESGLEPRYLELE	10	1433.7	10.0305	0.006624	1000	0.993878	0.160774
Pa0285317-760, GAAAF	GTP	617	628	ESGLEPRYLELE	10	1433.7	10.0097	0.003746	10000	1.62796	0.091459
Pa0285317-760, GAAAF	Apo	625	642	LELEVTESAVMEDFEQSL	17	2067.96	7.3427	0.007007	0	0	0
Pa0285317-760, GAAAF	Apo	625	642	LELEVTESAVMEDFEQSL	17	2067.96	7.37756	0.001467	10	1.94508	0.01377
Pa0285317-760, GAAAF	Apo	625	642	LELEVTESAVMEDFEQSL	17	2067.96	7.37888	0.004527	100	2.72199	0.053992
Pa0285317-760, GAAAF	Apo	625	642	LELEVTESAVMEDFEQSL	17	2067.96	7.36291	0.010625	1000	3.44629	0.012517
Pa0285317-760, GAAAF	Apo	625	642	LELEVTESAVMEDFEQSL	17	2067.96	7.37545	0.018601	10000	4.24676	0.088351
Pa0285317-760, GAAAF	GTP	625	642	LELEVTESAVMEDFEQSL	17	2067.96	7.33676	0.003743	0	0	0
Pa0285317-760, GAAAF	GTP	625	642	LELEVTESAVMEDFEQSL	17	2067.96	7.38768	0.006877	10	1.92379	0.054729
Pa0285317-760, GAAAF	GTP	625	642	LELEVTESAVMEDFEQSL	17	2067.96	7.38395	0.007775	100	2.78156	0.06401
Pa0285317-760, GAAAF	GTP	625	642	LELEVTESAVMEDFEQSL	17	2067.96	7.36731	0.004547	1000	3.44066	0.065335
Pa0285317-760, GAAAF	GTP	625	642	LELEVTESAVMEDFEQSL	17	2067.96	7.36142	0.012835	10000	4.49349	0.057703
Pa0285317-760, GAAAF	Apo	635	648	MEDFEQSLNLLCRL	13	1709.81	8.77695	0.003056	0	0	0
Pa0285317-760, GAAAF	Apo	635	648	MEDFEQSLNLLCRL	13	1709.81	8.83045	0.11273	10	4.68108	0.085828
Pa0285317-760, GAAAF	Apo	635	648	MEDFEQSLNLLCRL	13	1709.81	8.90554	0.003606	100	4.4607	0.052895
Pa0285317-760, GAAAF	Apo	635	648	MEDFEQSLNLLCRL	13	1709.81	8.88406	0.009985	1000	4.48338	0.025457
Pa0285317-760, GAAAF	Apo	635	648	MEDFEQSLNLLCRL	13	1709.81	8.88845	0.009395	10000	4.34492	0.061942
Pa0285317-760, GAAAF	GTP	635	648	MEDFEQSLNLLCRL	13	1709.81	8.80662	0.011685	0	0	0
Pa0285317-760, GAAAF	GTP	635	648	MEDFEQSLNLLCRL	13	1709.81	8.90081	0.006512	10	4.8241	0.028599
Pa0285317-760, GAAAF	GTP	635	648	MEDFEQSLNLLCRL	13	1709.81	8.89488	0.013413	100	4.72019	0.0461
Pa0285317-760, GAAAF	GTP	635	648	MEDFEQSLNLLCRL	13	1709.81	8.89004	0.00709	1000	4.64557	0.02876
Pa0285317-760, GAAAF	GTP	635	648	MEDFEQSLNLLCRL	13	1709.81	8.8598	0.016153	10000	4.54289	0.071027
Pa0285317-760, GAAAF	Apo	650	660	ILGVNLAIDDF	10	1188.64	7.78261	0.005417	0	0	0
Pa0285317-760, GAAAF	Apo	650	660	ILGVNLAIDDF	10	1188.64	7.82192	0.019378	10	1.20317	0.01597
Pa0285317-760, GAAAF	Apo	650	660	ILGVNLAIDDF	10	1188.64	7.83461	0.005894	100	1.50704	0.029543
Pa0285317-760, GAAAF	Apo	650	660	ILGVNLAIDDF	10	1188.64	7.81684	0.008301	1000	1.54747	0.01731
Pa0285317-760, GAAAF	Apo	650	660	ILGVNLAIDDF	10	1188.64	7.81517	0.007995	10000	1.84207	0.180526
Pa0285317-760, GAAAF	GTP	650	660	ILGVNLAIDDF	10	1188.64	7.78469	0.001164	0	0	0
Pa0285317-760, GAAAF	GTP	650	660	ILGVNLAIDDF	10	1188.64	7.83911	0.003688	10	1.20819	0.030965
Pa0285317-760, GAAAF	GTP	650	660	ILGVNLAIDDF	10	1188.64	7.8288	0.003715	100	1.53369	0.062369
Pa0285317-760, GAAAF	GTP	650	660	ILGVNLAIDDF	10	1188.64	7.82005	0.006548	1000	1.5395	0.042739
Pa0285317-760, GAAAF	GTP	650	660	ILGVNLAIDDF	10	1188.64	7.80887	0.00403	10000	1.76351	0.055093
Pa0285317-760, GAAAF	Apo	656	664	AIDDFGTGY	8	957.408	9.63577	0.009227	0	0	0
Pa0285317-760, GAAAF	Apo	656	664	AIDDFGTGY	8	957.408	9.59417	0.199079	10	1.74761	0.051615
Pa0285317-760, GAAAF	Apo	656	664	AIDDFGTGY	8	957.408	9.71681	0.000724	100	2.14231	0.093805
Pa0285317-760, GAAAF	Apo	656	664	AIDDFGTGY	8	957.408	9.70043	0.005329	1000	2.6729	0.03653
Pa0285317-760, GAAAF	Apo	656	664	AIDDFGTGY	8	957.408	9.69605	0.007033	10000	2.65404	0.067693
Pa0285317-760, GAAAF	GTP	656	664	AIDDFGTGY	8	957.408	9.64773	0.00657	0	0	0
Pa0285317-760, GAAAF	GTP	656	664	AIDDFGTGY	8	957.408	9.70455	0.005551	10	1.73853	0.049171
Pa0285317-760, GAAAF	GTP	656	664	AIDDFGTGY	8	957.408	9.71022	0.002927	100	2.1805	0.040437
Pa0285317-760, GAAAF	GTP	656	664	AIDDFGTGY	8	957.408	9.69277	0.002445	1000	2.54493	0.059438
Pa0285317-760, GAAAF	GTP	656	664	AIDDFGTGY	8	957.408	9.66654	0.005959	10000	2.66778	0.067587
Pa0285317-760, GAAAF	Apo	660	667	FGTGYSSL	7	830.38	9.41027	0.005953	0	0	0
Pa0285317-760, GAAAF	Apo	660	667	FGTGYSSL	7	830.38	9.36931	0.179495	10	3.49608	0.06156
Pa0285317-760, GAAAF	Apo	660	667	FGTGYSSL	7	830.38	9.50054	0.003373	100	3.28026	0.10193
Pa0285317-760, GAAAF	Apo	660	667	FGTGYSSL	7	830.38	9.48255	0.006997	1000	3.32391	0.051946
Pa0285317-760, GAAAF	Apo	660	667	FGTGYSSL	7	830.38	9.4829	0.006915	10000	3.22273	0.094491
Pa0285317-760, GAAAF	GTP	660	667	FGTGYSSL	7	830.38	9.41726	0.011289	0	0	0
Pa0285317-760, GAAAF	GTP	660	667	FGTGYSSL	7	830.38	9.49018	0.005008	10	3.5402	0.071288
Pa0285317-760, GAAAF	GTP	660	667	FGTGYSSL	7	830.38	9.48925	0.008203	100	3.36872	0.073441
Pa0285317-760, GAAAF	GTP	660	667	FGTGYSSL	7	830.38	9.47566	0.004539	1000	3.19279	0.134331
Pa0285317-760, GAAAF	GTP	660	667	FGTGYSSL	7	830.38	9.44837	0.007736	10000	3.18467	0.088956
Pa0285317-760, GAAAF	Apo	668	683	MRLKRLPVHKLKIDQG	14	1931.16	7.2053	0.012465	0	0	0
Pa0285317-760, GAAAF	Apo	668	683	MRLKRLPVHKLKIDQG	14	1931.16	7.22007	0.011625	10	2.09323	0.070071
Pa0285317-760, GAAAF	Apo	668	683	MRLKRLPVHKLKIDQG	14	1931.16	7.25039	0.012474	100	2.85586	0.067814
Pa0285317-760, GAAAF	Apo	668	683	MRLKRLPVHKLKIDQG	14	1931.16	7.21578	0.021296	1000	3.56645	0.060715
Pa0285317-760, GAAAF	Apo	668	683	MRLKRLPVHKLKIDQG	14	1931.16	7.23282	0.034075	10000	4.2245	0.107006
Pa0285317-760, GAAAF	GTP	668	683	MRLKRLPVHKLKIDQG	14	1931.16	7.29433	0.059741	0	0	0
Pa0285317-760, GAAAF	GTP	668	683	MRLKRLPVHKLKIDQG	14	1931.16	7.33655	0.072755	10	2.14742	0.053206
Pa0285317-760, GAAAF	GTP	668	683	MRLKRLPVHKLKIDQG	14	1931.16	7.35314	0.059128	100	2.87024	0.020062
Pa0285317-760, GAAAF	GTP	668	683	MRLKRLPVHKLKIDQG	14	1931.16	7.31224	0.069506	1000	3.69469	0.094393
Pa0285317-760, GAAAF	GTP	668	683	MRLKRLPVHKLKIDQG	14	1931.16	7.30829	0.069146	10000	4.99456	0.13177
Pa0285317-760, GAAAF	Apo	668	684	MRLKRLPVHKLKIDQGF	15	2078.23	7.8813	0.009379	0	0	0
Pa0285317-760, GAAAF	Apo	668	684	MRLKRLPVHKLKIDQGF	15	2078.23	7.91546	0.03203	10	2.16866	0.053175
Pa0285317-760, GAAAF	Apo	668	684	MRLKRLPVHKLKIDQGF	15	2078.23	7.95892	0.016687	100	2.93883	0.14432
Pa0285317-760, GAAAF	Apo	668	684	MRLKRLPVHKLKIDQGF	15	2078.23	7.92509	0.017324	1000	3.85414	0.038898
Pa0285317-760, GAAAF	Apo	668	684	MRLKRLPVHKLKIDQGF	15	2078.23	7.92411	0.026085	10000	4.36121	0.128669
Pa0285317-760, GAAAF	GTP	668	684	MRLKRLPVHKLKIDQGF	15	2078.23	7.98258	0.045878	0	0	0
Pa0285317-760, GAAAF	GTP	668	684	MRLKRLPVHKLKIDQGF	15	2078.23	8.03803	0.048228	10	2.13328	0.043911
Pa0285317-760, GAAAF	GTP	668	684	MRLKRLPVHKLKIDQGF	15	2078.23	8.05362	0.055846	100	2.93006	0.044679
Pa0285317-760, GAAAF	GTP	668	684	MRLKRLPVHKLKIDQGF	15	2078.23	8.02655	0.053829	1000	3.79806	0.192115
Pa0285317-760, GAAAF	GTP	668	684	MRLKRLPVHKLKIDQGF	15	2078.23	8.01012	0.050347	10000	4.91799	0.265013
Pa0285317-760, GAAAF	Apo	668	696	MRLKRLPVHKLKIDQGFVAGLPGAVDDAA	26	3114.75	8.72451	0.010789	0	0	0
Pa0285317-760, GAAAF	Apo	668	696	MRLKRLPVHKLKIDQGFVAGLPGAVDDAA	26	3114.75	8.73222	0.109238	10	6.1377	0.111852
Pa0285317-760, GAAAF	Apo	668	696	MRLKRLPVHKLKIDQGFVAGLPGAVDDAA	26	3114.75	8.81067	0.00664	100	8.34468	0.060144
Pa0285317-760, GAAAF	Apo	668	696	MRLKRLPVHKLKIDQGFVAGLPGAVDDAA	26	3114.75	8.78426	0.012922	1000	10.4006	0.103107
Pa0285317-760, GAAAF	Apo	668	696	MRLKRLPVHKLKIDQGFVAGLPGAVDDAA	26	3114.75	8.78317	0.017754	10000	11.3173	0.052982
Pa0285317-760, GAAAF	GTP	668	696	MRLKRLPVHKLKIDQGFVAGLPGAVDDAA	26	3114.75	8.7883	0.016186	0	0	0
Pa0285317-760, GAAAF	GTP	668	696	MRLKRLPVHKLKIDQGFVAGLPGAVDDAA	26	3114.75	8.85565	0.029343	10	6.13987	0.117389
Pa0285317-760, GAAAF	GTP	668	696	MRLKRLPVHKLKIDQGFVAGLPGAVDDAA	26	3114.75	8.85144	0.032046	100	8.43405	0.049153
Pa0285317-760, GAAAF	GTP	668	696	MRLKRLPVHKLKIDQGFVAGLPGAVDDAA	26	3114.75	8.83002	0.021758	1000	10.756	0.082542
Pa0285317-760, GAAAF	GTP	668	696	MRLKRLPVHKLKIDQGFVAGLPGAVDDAA	26	3114.75	8.79708	0.013398	10000	12.1831	0.091814
Pa0285317-760, GAAAF	Apo	679	686	KIDQGFVA	7	876.47	7.57096	0.005175	0	0	0
Pa0285317-760, GAAAF	Apo	679	686	KIDQGFVA	7	876.47	7.59698	0.005184	10	1.37942	0.023071
Pa0285317-760, GAAAF	Apo	679	686	KIDQGFVA	7	876.47	7.60416	0.005597	100	1.45578	0.020471
Pa0285317-760, GAAAF	Apo	679	686	KIDQGFVA	7	876.47	7.58338	0.010728	1000	2.11987	0.028581
Pa0285317-760, GAAAF	Apo	679	686	KIDQGFVA	7	876.47	7.58864	0.013872	10000	3.04454	0.083129
Pa0285317-760, GAAAF	GTP	679	686	KIDQGFVA	7	876.47	7.56978	0.001776	0	0	0
Pa0285317-760, GAAAF	GTP	679	686	KIDQGFVA	7	876.47	7.60829	0.005979	10	1.39533	0.01586
Pa0285317-760, GAAAF	GTP	679	686	KIDQGFVA	7	876.47	7.60659	0.01286	100	1.45907	0.014525
Pa0285317-760, GAAAF	GTP	679	686	KIDQGFVA	7	876.47	7.58576	0.005274	1000	2.03731	0.021605
Pa0285317-760, GAAAF	GTP	679	686	KIDQGFVA	7	876.47	7.57808	0.009847	10000	3.04148	0.034442
Pa0285317-760, GAAAF	Apo	680	691	IDQGFVAGLPGA	10	1143.59	8.36808	0.005003	0	0	0
Pa0285317-760, GAAAF	Apo	680	691	IDQGFVAGLPGA	10	1143.59	8.37978	0.074882	10	1.55149	0.009573
Pa0285317-760, GAAAF	Apo	680	691	IDQGFVAGLPGA	10	1143.59	8.44548	0.004017	100	2.1801	0.038003
Pa0285317-760, GAAAF	Apo	680	691	IDQGFVAGLPGA	10	1143.59	8.42305	0.008257	1000	3.37133	0.040064
Pa0285317-760, GAAAF	Apo	680	691	IDQGFVAGLPGA	10	1143.59	8.41868	0.000787	10000	4.17498	0.135456
Pa0285317-760, GAAAF	GTP	680	691	IDQGFVAGLPGA	10	1143.59	8.37998	0.007517	0	0	0
Pa0285317-760, GAAAF	GTP	680	691	IDQGFVAGLPGA	10	1143.59	8.43105	0.015936	10	1.55015	0.022396
Pa0285317-760, GAAAF	GTP	680	691	IDQGFVAGLPGA	10	1143.59	8.42841	0.011815	100	2.15315	0.033205
Pa0285317-760, GAAAF	GTP	680	691	IDQGFVAGLPGA	10	1143.59	8.42258	0.006735	1000	3.22546	0.076527
Pa0285317-760, GAAAF	GTP	680	691	IDQGFVAGLPGA	10	1143.59	8.39849	0.004427	10000	3.98749	0.033445
Pa0285317-760, GAAAF	Apo	681	693	DQGFVAGLPGAVD	11	1244.6	10.1175	0.010663	0	0	0
Pa0285317-760, GAAAF	Apo	681	693	DQGFVAGLPGAVD	11	1244.6	10.1828	0.006074	10	3.56982	0.071631
Pa0285317-760, GAAAF	Apo	681	693	DQGFVAGLPGAVD	11	1244.6	10.1753	0.002806	100	3.87615	0.14279
Pa0285317-760, GAAAF	Apo	681	693	DQGFVAGLPGAVD	11	1244.6	10.1651	0.001806	1000	4.40329	0.062364
Pa0285317-760, GAAAF	Apo	681	693	DQGFVAGLPGAVD	11	1244.6	10.1663	0.007952	10000	4.27865	0.05954
Pa0285317-760, GAAAF	GTP	681	693	DQGFVAGLPGAVD	11	1244.6	10.1277	0.005219	0	0	0
Pa0285317-760, GAAAF	GTP	681	693	DQGFVAGLPGAVD	11	1244.6	10.1689	0.005287	10	3.63551	0.08781
Pa0285317-760, GAAAF	GTP	681	693	DQGFVAGLPGAVD	11	1244.6	10.167	0.006488	100	4.02575	0.088854
Pa0285317-760, GAAAF	GTP	681	693	DQGFVAGLPGAVD	11	1244.6	10.1531	0.003554	1000	4.38337	0.355892
Pa0285317-760, GAAAF	GTP	681	693	DQGFVAGLPGAVD	11	1244.6	10.1348	0.000903	10000	4.30127	0.119629
Pa0285317-760, GAAAF	Apo	697	704	IARAIVAL	7	825.543	8.92983	0.002326	0	0	0
Pa0285317-760, GAAAF	Apo	697	704	IARAIVAL	7	825.543	8.95421	0.134833	10	0.182292	0.036153
Pa0285317-760, GAAAF	Apo	697	704	IARAIVAL	7	825.543	9.0542	0.001201	100	0.592055	0.033465
Pa0285317-760, GAAAF	Apo	697	704	IARAIVAL	7	825.543	9.03668	0.006784	1000	1.9049	0.041101
Pa0285317-760, GAAAF	Apo	697	704	IARAIVAL	7	825.543	9.03111	0.009672	10000	3.32403	0.069194
Pa0285317-760, GAAAF	GTP	697	704	IARAIVAL	7	825.543	8.95221	0.003159	0	0	0
Pa0285317-760, GAAAF	GTP	697	704	IARAIVAL	7	825.543	9.04504	0.009661	10	0.24259	0.021125
Pa0285317-760, GAAAF	GTP	697	704	IARAIVAL	7	825.543	9.04242	0.006405	100	0.714448	0.021383
Pa0285317-760, GAAAF	GTP	697	704	IARAIVAL	7	825.543	9.02882	0.004455	1000	2.14069	0.028457
Pa0285317-760, GAAAF	GTP	697	704	IARAIVAL	7	825.543	8.99329	0.011935	10000	3.56472	0.018646
Pa0285317-760, GAAAF	Apo	710	724	LRVVAEGIEHQDQAL	14	1676.88	8.2575	0.004431	0	0	0
Pa0285317-760, GAAAF	Apo	710	724	LRVVAEGIEHQDQAL	14	1676.88	8.28383	0.05951	10	0.461307	0.015438
Pa0285317-760, GAAAF	Apo	710	724	LRVVAEGIEHQDQAL	14	1676.88	8.33188	0.00692	100	0.70235	0.033504
Pa0285317-760, GAAAF	Apo	710	724	LRVVAEGIEHQDQAL	14	1676.88	8.30587	0.009729	1000	2.04046	0.036571
Pa0285317-760, GAAAF	Apo	710	724	LRVVAEGIEHQDQAL	14	1676.88	8.30229	0.004455	10000	4.22655	0.242504
Pa0285317-760, GAAAF	GTP	710	724	LRVVAEGIEHQDQAL	14	1676.88	8.2649	0.003811	0	0	0
Pa0285317-760, GAAAF	GTP	710	724	LRVVAEGIEHQDQAL	14	1676.88	8.31599	0.014445	10	0.409924	0.022193
Pa0285317-760, GAAAF	GTP	710	724	LRVVAEGIEHQDQAL	14	1676.88	8.31437	0.012707	100	0.731043	0.019977
Pa0285317-760, GAAAF	GTP	710	724	LRVVAEGIEHQDQAL	14	1676.88	8.30884	0.002776	1000	2.16475	0.074585
Pa0285317-760, GAAAF	GTP	710	724	LRVVAEGIEHQDQAL	14	1676.88	8.28745	0.004244	10000	4.55199	0.285384
Pa0285317-760, GAAAF	Apo	711	724	RVVAEGIEHQDQAL	13	1563.8	7.75734	0.006901	0	0	0
Pa0285317-760, GAAAF	Apo	711	724	RVVAEGIEHQDQAL	13	1563.8	7.79441	0.020108	10	0.502831	0.045203
Pa0285317-760, GAAAF	Apo	711	724	RVVAEGIEHQDQAL	13	1563.8	7.80962	0.005383	100	0.762907	0.077764
Pa0285317-760, GAAAF	Apo	711	724	RVVAEGIEHQDQAL	13	1563.8	7.78896	0.009489	1000	1.88294	0.050946
Pa0285317-760, GAAAF	Apo	711	724	RVVAEGIEHQDQAL	13	1563.8	7.78677	0.005101	10000	3.64258	0.274125
Pa0285317-760, GAAAF	GTP	711	724	RVVAEGIEHQDQAL	13	1563.8	7.76102	0.002698	0	0	0
Pa0285317-760, GAAAF	GTP	711	724	RVVAEGIEHQDQAL	13	1563.8	7.81528	0.001686	10	0.431713	0.019756
Pa0285317-760, GAAAF	GTP	711	724	RVVAEGIEHQDQAL	13	1563.8	7.8025	0.006267	100	0.795492	0.030498
Pa0285317-760, GAAAF	GTP	711	724	RVVAEGIEHQDQAL	13	1563.8	7.79137	0.004775	1000	1.86512	0.090534
Pa0285317-760, GAAAF	GTP	711	724	RVVAEGIEHQDQAL	13	1563.8	7.77874	0.009819	10000	3.82004	0.162981
Pa0285317-760, GAAAF	Apo	725	732	FLREHGCD	7	975.423	6.85976	0.00361	0	0	0
Pa0285317-760, GAAAF	Apo	725	732	FLREHGCD	7	975.423	6.91096	0.00126	10	0.18556	0.015651
Pa0285317-760, GAAAF	Apo	725	732	FLREHGCD	7	975.423	6.92719	0.00316	100	0.284316	0.01956
Pa0285317-760, GAAAF	Apo	725	732	FLREHGCD	7	975.423	6.90181	0.011621	1000	0.717252	0.010632
Pa0285317-760, GAAAF	Apo	725	732	FLREHGCD	7	975.423	6.90856	0.009736	10000	1.07509	0.104001
Pa0285317-760, GAAAF	GTP	725	732	FLREHGCD	7	975.423	6.86267	0.004896	0	0	0
Pa0285317-760, GAAAF	GTP	725	732	FLREHGCD	7	975.423	6.91758	0.006193	10	0.139643	0.013057
Pa0285317-760, GAAAF	GTP	725	732	FLREHGCD	7	975.423	6.92088	0.006987	100	0.275653	0.015039
Pa0285317-760, GAAAF	GTP	725	732	FLREHGCD	7	975.423	6.91215	0.009882	1000	0.777828	0.017846
Pa0285317-760, GAAAF	GTP	725	732	FLREHGCD	7	975.423	6.89372	0.00314	10000	0.992397	0.038638
Pa0285317-760, GAAAF	Apo	726	747	LREHGCDFGQGYWYGRPQPAEA	19	2536.13	8.84602	0.000235	0	0	0
Pa0285317-760, GAAAF	Apo	726	747	LREHGCDFGQGYWYGRPQPAEA	19	2536.13	8.88877	0.128098	10	3.11967	0.167453
Pa0285317-760, GAAAF	Apo	726	747	LREHGCDFGQGYWYGRPQPAEA	19	2536.13	8.97676	0.004004	100	3.89234	0.093605
Pa0285317-760, GAAAF	Apo	726	747	LREHGCDFGQGYWYGRPQPAEA	19	2536.13	8.95779	0.00763	1000	5.57682	0.051348
Pa0285317-760, GAAAF	Apo	726	747	LREHGCDFGQGYWYGRPQPAEA	19	2536.13	8.95926	0.010482	10000	7.97292	0.068873
Pa0285317-760, GAAAF	GTP	726	747	LREHGCDFGQGYWYGRPQPAEA	19	2536.13	8.87976	0.003184	0	0	0
Pa0285317-760, GAAAF	GTP	726	747	LREHGCDFGQGYWYGRPQPAEA	19	2536.13	8.97656	0.006837	10	2.9914	0.127893
Pa0285317-760, GAAAF	GTP	726	747	LREHGCDFGQGYWYGRPQPAEA	19	2536.13	8.96704	0.010127	100	3.7911	0.071271
Pa0285317-760, GAAAF	GTP	726	747	LREHGCDFGQGYWYGRPQPAEA	19	2536.13	8.95152	0.007179	1000	6.13994	0.130118
Pa0285317-760, GAAAF	GTP	726	747	LREHGCDFGQGYWYGRPQPAEA	19	2536.13	8.923	0.011274	10000	8.45818	0.154383
Pa0285317-760, GAAAF	Apo	733	738	FGQGYW	5	756.323	10.4796	0.006135	0	0	0
Pa0285317-760, GAAAF	Apo	733	738	FGQGYW	5	756.323	10.5556	0.005517	10	0.739275	0.031269
Pa0285317-760, GAAAF	Apo	733	738	FGQGYW	5	756.323	10.5474	0.001784	100	0.831154	0.04221
Pa0285317-760, GAAAF	Apo	733	738	FGQGYW	5	756.323	10.5368	0.003079	1000	1.46372	0.035589
Pa0285317-760, GAAAF	Apo	733	738	FGQGYW	5	756.323	10.5392	0.007429	10000	2.05537	0.102527
Pa0285317-760, GAAAF	GTP	733	738	FGQGYW	5	756.323	10.4908	0.00282	0	0	0
Pa0285317-760, GAAAF	GTP	733	738	FGQGYW	5	756.323	10.5431	0.004418	10	0.747482	0.029029
Pa0285317-760, GAAAF	GTP	733	738	FGQGYW	5	756.323	10.5382	0.00561	100	0.838255	0.027331
Pa0285317-760, GAAAF	GTP	733	738	FGQGYW	5	756.323	10.529	0.003102	1000	1.56971	0.055333
Pa0285317-760, GAAAF	GTP	733	738	FGQGYW	5	756.323	10.5111	0.001804	10000	2.23163	0.05831
Pa0285317-760, GAAAF	Apo	733	747	FGQGYWYGRPQPAEA	12	1725.79	9.17291	0.016054	0	0	0
Pa0285317-760, GAAAF	Apo	733	747	FGQGYWYGRPQPAEA	12	1725.79	9.17331	0.150918	10	2.96663	0.052172
Pa0285317-760, GAAAF	Apo	733	747	FGQGYWYGRPQPAEA	12	1725.79	9.27956	0.000744	100	3.51488	0.250525
Pa0285317-760, GAAAF	Apo	733	747	FGQGYWYGRPQPAEA	12	1725.79	9.26244	0.006324	1000	4.819	0.017587
Pa0285317-760, GAAAF	Apo	733	747	FGQGYWYGRPQPAEA	12	1725.79	9.26511	0.002594	10000	7.1528	0.096787
Pa0285317-760, GAAAF	GTP	733	747	FGQGYWYGRPQPAEA	12	1725.79	9.18555	0.013885	0	0	0
Pa0285317-760, GAAAF	GTP	733	747	FGQGYWYGRPQPAEA	12	1725.79	9.27546	0.005415	10	2.9246	0.078824
Pa0285317-760, GAAAF	GTP	733	747	FGQGYWYGRPQPAEA	12	1725.79	9.27475	0.009409	100	3.56202	0.289381
Pa0285317-760, GAAAF	GTP	733	747	FGQGYWYGRPQPAEA	12	1725.79	9.25921	0.009424	1000	5.5595	0.0883
Pa0285317-760, GAAAF	GTP	733	747	FGQGYWYGRPQPAEA	12	1725.79	9.2259	0.005171	10000	7.57795	0.085834
Pa0285317-760, GAAAF	Apo	739	747	YGRPQPAEA	6	987.477	6.62521	0.006099	0	0	0
Pa0285317-760, GAAAF	Apo	739	747	YGRPQPAEA	6	987.477	6.66468	0.002959	10	2.23563	0.028252
Pa0285317-760, GAAAF	Apo	739	747	YGRPQPAEA	6	987.477	6.68225	0.004171	100	2.40531	0.086357
Pa0285317-760, GAAAF	Apo	739	747	YGRPQPAEA	6	987.477	6.65268	0.013064	1000	2.61653	0.030295
Pa0285317-760, GAAAF	Apo	739	747	YGRPQPAEA	6	987.477	6.65844	0.013605	10000	2.97386	0.197213
Pa0285317-760, GAAAF	GTP	739	747	YGRPQPAEA	6	987.477	6.62235	0.002756	0	0	0
Pa0285317-760, GAAAF	GTP	739	747	YGRPQPAEA	6	987.477	6.66016	0.004348	10	2.16188	0.036982
Pa0285317-760, GAAAF	GTP	739	747	YGRPQPAEA	6	987.477	6.66153	0.004202	100	2.41558	0.054454
Pa0285317-760, GAAAF	GTP	739	747	YGRPQPAEA	6	987.477	6.65244	0.005397	1000	2.51052	0.074772
Pa0285317-760, GAAAF	GTP	739	747	YGRPQPAEA	6	987.477	6.62843	0.002407	10000	2.87036	0.09338
Pa0285317-760, GAAAF	Apo	748	760	LRFDLPPVALPED	9	1480.79	10.0833	0.130092	0	0	0
Pa0285317-760, GAAAF	Apo	748	760	LRFDLPPVALPED	9	1480.79	10.0966	0.004767	10	4.4513	0.106694
Pa0285317-760, GAAAF	Apo	748	760	LRFDLPPVALPED	9	1480.79	10.0899	0.001328	100	4.34103	0.2113
Pa0285317-760, GAAAF	Apo	748	760	LRFDLPPVALPED	9	1480.79	10.0805	0.002701	1000	4.29812	0.101416
Pa0285317-760, GAAAF	Apo	748	760	LRFDLPPVALPED	9	1480.79	10.0825	0.004716	10000	4.11194	0.179026
Pa0285317-760, GAAAF	GTP	748	760	LRFDLPPVALPED	9	1480.79	10.0412	0.001789	0	0	0
Pa0285317-760, GAAAF	GTP	748	760	LRFDLPPVALPED	9	1480.79	10.0841	0.003906	10	4.26269	0.09584
Pa0285317-760, GAAAF	GTP	748	760	LRFDLPPVALPED	9	1480.79	10.086	0.004721	100	4.30756	0.093518
Pa0285317-760, GAAAF	GTP	748	760	LRFDLPPVALPED	9	1480.79	10.0766	0.003734	1000	4.1488	0.123475
Pa0285317-760, GAAAF	GTP	748	760	LRFDLPPVALPED	9	1480.79	10.058	0.000534	10000	4.19168	0.218579
Pa0285317-760, GAAAF	Apo	749	760	RFDLPPVALPED	8	1367.71	9.63286	0.00717	0	0	0
Pa0285317-760, GAAAF	Apo	749	760	RFDLPPVALPED	8	1367.71	9.71895	0.001053	10	4.10719	0.05818
Pa0285317-760, GAAAF	Apo	749	760	RFDLPPVALPED	8	1367.71	9.71586	0.002335	100	3.93648	0.121088
Pa0285317-760, GAAAF	Apo	749	760	RFDLPPVALPED	8	1367.71	9.70179	0.003835	1000	3.9695	0.058382
Pa0285317-760, GAAAF	Apo	749	760	RFDLPPVALPED	8	1367.71	9.70338	0.007473	10000	3.84474	0.161548
Pa0285317-760, GAAAF	GTP	749	760	RFDLPPVALPED	8	1367.71	9.64734	0.007019	0	0	0
Pa0285317-760, GAAAF	GTP	749	760	RFDLPPVALPED	8	1367.71	9.70828	0.005283	10	3.99304	0.056904
Pa0285317-760, GAAAF	GTP	749	760	RFDLPPVALPED	8	1367.71	9.71138	0.001943	100	4.08226	0.071214
Pa0285317-760, GAAAF	GTP	749	760	RFDLPPVALPED	8	1367.71	9.69313	0.00219	1000	3.95465	0.110567
Pa0285317-760, GAAAF	GTP	749	760	RFDLPPVALPED	8	1367.71	9.67294	0.001998	10000	3.86713	0.171163

## Sheet: Dataset1-ResidueSpecific
Pa0285317-760
Apo	Deuterium uptake (%)					GTP	Deuterium uptake (%)					c-di-GMP	Deuterium uptake (%)					GTP/c-di-GMP	Deuterium uptake (%)					GTP versus Apo	Difference in deuterium uptake (%)					c-di-GMP versus Apo	Difference in deuterium uptake (%)					GTP/c-di-GMP versus Apo	Difference in deuterium uptake (%)					GTP/c-di-GMP versus GTP	Difference in deuterium uptake (%)					GTP/c-di-GMP versus c-di-GMP	Difference in deuterium uptake (%)
	HDX time (s)						HDX time (s)						HDX time (s)						HDX time (s)						HDX time (s)						HDX time (s)						HDX time (s)						HDX time (s)						HDX time (s)
Residue	10	100	1000	10000		Residue	10	100	1000	10000		Residue	10	100	1000	10000		Residue	10	100	1000	10000		Residue	10	100	1000	10000		Residue	10	100	1000	10000		Residue	10	100	1000	10000		Residue	10	100	1000	10000		Residue	10
276	48.1	47.9	48.6	47.7		276	48.6	49.5	49.3	48.5		276	47.2	46.7	46.2	45.8		276	48.2	47.5	47.2	47.1		276	0.5	1.6	0.7	0.8		276	-0.9	-1.2	-2.4	-1.9		276	0.1	-0.4	-1.4	-0.6		276	-0.4	-2	-2.1	-1.4		276	1
277	3.8	6.5	13.2	21.1		277	3.6	6	12.6	21.3		277	3.4	7.1	12.9	20.4		277	3.7	6.5	11.7	18.2		277	-0.2	-0.5	-0.6	0.2		277	-0.4	0.6	-0.3	-0.7		277	-0.1	0	-1.5	-2.9		277	0.1	0.5	-0.9	-3.1		277	0.3
278	21.3	25.7	32.8	38.6		278	21	25.7	32.3	38.6		278	23.5	27	32.8	39		278	23	26.6	31.9	39		278	-0.3	0	-0.5	0		278	2.2	1.3	0	0.4		278	1.7	0.9	-0.9	0.4		278	2	0.9	-0.4	0.4		278	-0.5
279	21.3	25.7	32.8	38.6		279	21	25.7	32.3	38.6		279	23.5	27	32.8	39		279	23	26.6	31.9	39		279	-0.3	0	-0.5	0		279	2.2	1.3	0	0.4		279	1.7	0.9	-0.9	0.4		279	2	0.9	-0.4	0.4		279	-0.5
280	21.3	25.7	32.8	38.6		280	21	25.7	32.3	38.6		280	23.5	27	32.8	39		280	23	26.6	31.9	39		280	-0.3	0	-0.5	0		280	2.2	1.3	0	0.4		280	1.7	0.9	-0.9	0.4		280	2	0.9	-0.4	0.4		280	-0.5
281	21.3	25.7	32.8	38.6		281	21	25.7	32.3	38.6		281	23.5	27	32.8	39		281	23	26.6	31.9	39		281	-0.3	0	-0.5	0		281	2.2	1.3	0	0.4		281	1.7	0.9	-0.9	0.4		281	2	0.9	-0.4	0.4		281	-0.5
282	21.3	25.7	32.8	38.6		282	21	25.7	32.3	38.6		282	23.5	27	32.8	39		282	23	26.6	31.9	39		282	-0.3	0	-0.5	0		282	2.2	1.3	0	0.4		282	1.7	0.9	-0.9	0.4		282	2	0.9	-0.4	0.4		282	-0.5
283	54.3	53.3	53.8	53.1		283	53.8	53.9	54.4	53		283	52.4	50.9	48.7	48.5		283	53.7	50	49.4	48.2		283	-0.5	0.6	0.6	-0.1		283	-1.9	-2.4	-5.1	-4.6		283	-0.6	-3.3	-4.4	-4.9		283	-0.1	-3.9	-5	-4.8		283	1.3
284	54.3	53.3	53.8	53.1		284	53.8	53.9	54.4	53		284	52.4	50.9	48.7	48.5		284	53.7	50	49.4	48.2		284	-0.5	0.6	0.6	-0.1		284	-1.9	-2.4	-5.1	-4.6		284	-0.6	-3.3	-4.4	-4.9		284	-0.1	-3.9	-5	-4.8		284	1.3
285	54.3	53.3	53.8	53.1		285	53.8	53.9	54.4	53		285	52.4	50.9	48.7	48.5		285	53.7	50	49.4	48.2		285	-0.5	0.6	0.6	-0.1		285	-1.9	-2.4	-5.1	-4.6		285	-0.6	-3.3	-4.4	-4.9		285	-0.1	-3.9	-5	-4.8		285	1.3
286	54.3	53.3	53.8	53.1		286	53.8	53.9	54.4	53		286	52.4	50.9	48.7	48.5		286	53.7	50	49.4	48.2		286	-0.5	0.6	0.6	-0.1		286	-1.9	-2.4	-5.1	-4.6		286	-0.6	-3.3	-4.4	-4.9		286	-0.1	-3.9	-5	-4.8		286	1.3
287	54.3	53.3	53.8	53.1		287	53.8	53.9	54.4	53		287	52.4	50.9	48.7	48.5		287	53.7	50	49.4	48.2		287	-0.5	0.6	0.6	-0.1		287	-1.9	-2.4	-5.1	-4.6		287	-0.6	-3.3	-4.4	-4.9		287	-0.1	-3.9	-5	-4.8		287	1.3
288	54.3	53.3	53.8	53.1		288	53.8	53.9	54.4	53		288	52.4	50.9	48.7	48.5		288	53.7	50	49.4	48.2		288	-0.5	0.6	0.6	-0.1		288	-1.9	-2.4	-5.1	-4.6		288	-0.6	-3.3	-4.4	-4.9		288	-0.1	-3.9	-5	-4.8		288	1.3
289	54.3	53.3	53.8	53.1		289	53.8	53.9	54.4	53		289	52.4	50.9	48.7	48.5		289	53.7	50	49.4	48.2		289	-0.5	0.6	0.6	-0.1		289	-1.9	-2.4	-5.1	-4.6		289	-0.6	-3.3	-4.4	-4.9		289	-0.1	-3.9	-5	-4.8		289	1.3
290	48.1	47.9	48.6	47.7		290	48.6	49.5	49.3	48.5		290	47.2	46.7	46.2	45.8		290	48.2	47.5	47.2	47.1		290	0.5	1.6	0.7	0.8		290	-0.9	-1.2	-2.4	-1.9		290	0.1	-0.4	-1.4	-0.6		290	-0.4	-2	-2.1	-1.4		290	1
291	48.1	47.9	48.6	47.7		291	48.6	49.5	49.3	48.5		291	47.2	46.7	46.2	45.8		291	48.2	47.5	47.2	47.1		291	0.5	1.6	0.7	0.8		291	-0.9	-1.2	-2.4	-1.9		291	0.1	-0.4	-1.4	-0.6		291	-0.4	-2	-2.1	-1.4		291	1
292	48.1	47.9	48.6	47.7		292	48.6	49.5	49.3	48.5		292	47.2	46.7	46.2	45.8		292	48.2	47.5	47.2	47.1		292	0.5	1.6	0.7	0.8		292	-0.9	-1.2	-2.4	-1.9		292	0.1	-0.4	-1.4	-0.6		292	-0.4	-2	-2.1	-1.4		292	1
293	48.1	47.9	48.6	47.7		293	48.6	49.5	49.3	48.5		293	47.2	46.7	46.2	45.8		293	48.2	47.5	47.2	47.1		293	0.5	1.6	0.7	0.8		293	-0.9	-1.2	-2.4	-1.9		293	0.1	-0.4	-1.4	-0.6		293	-0.4	-2	-2.1	-1.4		293	1
294	48.1	47.9	48.6	47.7		294	48.6	49.5	49.3	48.5		294	47.2	46.7	46.2	45.8		294	48.2	47.5	47.2	47.1		294	0.5	1.6	0.7	0.8		294	-0.9	-1.2	-2.4	-1.9		294	0.1	-0.4	-1.4	-0.6		294	-0.4	-2	-2.1	-1.4		294	1
295	48.1	47.9	48.6	47.7		295	48.6	49.5	49.3	48.5		295	47.2	46.7	46.2	45.8		295	48.2	47.5	47.2	47.1		295	0.5	1.6	0.7	0.8		295	-0.9	-1.2	-2.4	-1.9		295	0.1	-0.4	-1.4	-0.6		295	-0.4	-2	-2.1	-1.4		295	1
296	48.1	47.9	48.6	47.7		296	48.6	49.5	49.3	48.5		296	47.2	46.7	46.2	45.8		296	48.2	47.5	47.2	47.1		296	0.5	1.6	0.7	0.8		296	-0.9	-1.2	-2.4	-1.9		296	0.1	-0.4	-1.4	-0.6		296	-0.4	-2	-2.1	-1.4		296	1
297	48.1	47.9	48.6	47.7		297	48.6	49.5	49.3	48.5		297	47.2	46.7	46.2	45.8		297	48.2	47.5	47.2	47.1		297	0.5	1.6	0.7	0.8		297	-0.9	-1.2	-2.4	-1.9		297	0.1	-0.4	-1.4	-0.6		297	-0.4	-2	-2.1	-1.4		297	1
298	48.1	47.9	48.6	47.7		298	48.6	49.5	49.3	48.5		298	47.2	46.7	46.2	45.8		298	48.2	47.5	47.2	47.1		298	0.5	1.6	0.7	0.8		298	-0.9	-1.2	-2.4	-1.9		298	0.1	-0.4	-1.4	-0.6		298	-0.4	-2	-2.1	-1.4		298	1
310	10.9	15.2	19.2	23.9		310	10.6	15.4	19.5	24.6		310	11.3	15.2	18.5	23.5		310	10.3	15.3	18	22.8		310	-0.3	0.2	0.3	0.7		310	0.4	0	-0.7	-0.4		310	-0.6	0.1	-1.2	-1.1		310	-0.3	-0.1	-1.5	-1.8		310	-1
311	10.9	15.2	19.2	23.9		311	10.6	15.4	19.5	24.6		311	11.3	15.2	18.5	23.5		311	10.3	15.3	18	22.8		311	-0.3	0.2	0.3	0.7		311	0.4	0	-0.7	-0.4		311	-0.6	0.1	-1.2	-1.1		311	-0.3	-0.1	-1.5	-1.8		311	-1
312	10.9	15.2	19.2	23.9		312	10.6	15.4	19.5	24.6		312	11.3	15.2	18.5	23.5		312	10.3	15.3	18	22.8		312	-0.3	0.2	0.3	0.7		312	0.4	0	-0.7	-0.4		312	-0.6	0.1	-1.2	-1.1		312	-0.3	-0.1	-1.5	-1.8		312	-1
313	10.9	15.2	19.2	23.9		313	10.6	15.4	19.5	24.6		313	11.3	15.2	18.5	23.5		313	10.3	15.3	18	22.8		313	-0.3	0.2	0.3	0.7		313	0.4	0	-0.7	-0.4		313	-0.6	0.1	-1.2	-1.1		313	-0.3	-0.1	-1.5	-1.8		313	-1
314	10.9	15.2	19.2	23.9		314	10.6	15.4	19.5	24.6		314	11.3	15.2	18.5	23.5		314	10.3	15.3	18	22.8		314	-0.3	0.2	0.3	0.7		314	0.4	0	-0.7	-0.4		314	-0.6	0.1	-1.2	-1.1		314	-0.3	-0.1	-1.5	-1.8		314	-1
315	10.9	15.2	19.2	23.9		315	10.6	15.4	19.5	24.6		315	11.3	15.2	18.5	23.5		315	10.3	15.3	18	22.8		315	-0.3	0.2	0.3	0.7		315	0.4	0	-0.7	-0.4		315	-0.6	0.1	-1.2	-1.1		315	-0.3	-0.1	-1.5	-1.8		315	-1
316	10.9	15.2	19.2	23.9		316	10.6	15.4	19.5	24.6		316	11.3	15.2	18.5	23.5		316	10.3	15.3	18	22.8		316	-0.3	0.2	0.3	0.7		316	0.4	0	-0.7	-0.4		316	-0.6	0.1	-1.2	-1.1		316	-0.3	-0.1	-1.5	-1.8		316	-1
317	10.9	15.2	19.2	23.9		317	10.6	15.4	19.5	24.6		317	11.3	15.2	18.5	23.5		317	10.3	15.3	18	22.8		317	-0.3	0.2	0.3	0.7		317	0.4	0	-0.7	-0.4		317	-0.6	0.1	-1.2	-1.1		317	-0.3	-0.1	-1.5	-1.8		317	-1
318	10.9	15.2	19.2	23.9		318	10.6	15.4	19.5	24.6		318	11.3	15.2	18.5	23.5		318	10.3	15.3	18	22.8		318	-0.3	0.2	0.3	0.7		318	0.4	0	-0.7	-0.4		318	-0.6	0.1	-1.2	-1.1		318	-0.3	-0.1	-1.5	-1.8		318	-1
319	10.9	15.2	19.2	23.9		319	10.6	15.4	19.5	24.6		319	11.3	15.2	18.5	23.5		319	10.3	15.3	18	22.8		319	-0.3	0.2	0.3	0.7		319	0.4	0	-0.7	-0.4		319	-0.6	0.1	-1.2	-1.1		319	-0.3	-0.1	-1.5	-1.8		319	-1
320	10.9	15.2	19.2	23.9		320	10.6	15.4	19.5	24.6		320	11.3	15.2	18.5	23.5		320	10.3	15.3	18	22.8		320	-0.3	0.2	0.3	0.7		320	0.4	0	-0.7	-0.4		320	-0.6	0.1	-1.2	-1.1		320	-0.3	-0.1	-1.5	-1.8		320	-1
321	10.9	15.2	19.2	23.9		321	10.6	15.4	19.5	24.6		321	11.3	15.2	18.5	23.5		321	10.3	15.3	18	22.8		321	-0.3	0.2	0.3	0.7		321	0.4	0	-0.7	-0.4		321	-0.6	0.1	-1.2	-1.1		321	-0.3	-0.1	-1.5	-1.8		321	-1
322	10.9	15.2	19.2	23.9		322	10.6	15.4	19.5	24.6		322	11.3	15.2	18.5	23.5		322	10.3	15.3	18	22.8		322	-0.3	0.2	0.3	0.7		322	0.4	0	-0.7	-0.4		322	-0.6	0.1	-1.2	-1.1		322	-0.3	-0.1	-1.5	-1.8		322	-1
323	10.9	15.2	19.2	23.9		323	10.6	15.4	19.5	24.6		323	11.3	15.2	18.5	23.5		323	10.3	15.3	18	22.8		323	-0.3	0.2	0.3	0.7		323	0.4	0	-0.7	-0.4		323	-0.6	0.1	-1.2	-1.1		323	-0.3	-0.1	-1.5	-1.8		323	-1
324	10.9	15.2	19.2	23.9		324	10.6	15.4	19.5	24.6		324	11.3	15.2	18.5	23.5		324	10.3	15.3	18	22.8		324	-0.3	0.2	0.3	0.7		324	0.4	0	-0.7	-0.4		324	-0.6	0.1	-1.2	-1.1		324	-0.3	-0.1	-1.5	-1.8		324	-1
325	10.9	15.2	19.2	23.9		325	10.6	15.4	19.5	24.6		325	11.3	15.2	18.5	23.5		325	10.3	15.3	18	22.8		325	-0.3	0.2	0.3	0.7		325	0.4	0	-0.7	-0.4		325	-0.6	0.1	-1.2	-1.1		325	-0.3	-0.1	-1.5	-1.8		325	-1
326	10.9	15.2	19.2	23.9		326	10.6	15.4	19.5	24.6		326	11.3	15.2	18.5	23.5		326	10.3	15.3	18	22.8		326	-0.3	0.2	0.3	0.7		326	0.4	0	-0.7	-0.4		326	-0.6	0.1	-1.2	-1.1		326	-0.3	-0.1	-1.5	-1.8		326	-1
327	10.9	15.2	19.2	23.9		327	10.6	15.4	19.5	24.6		327	11.3	15.2	18.5	23.5		327	10.3	15.3	18	22.8		327	-0.3	0.2	0.3	0.7		327	0.4	0	-0.7	-0.4		327	-0.6	0.1	-1.2	-1.1		327	-0.3	-0.1	-1.5	-1.8		327	-1
328	20.9	24.3	28.5	28.7		328	21.2	24.3	29.3	29.4		328	20.9	22.2	28.8	28.9		328	20.3	21.5	28.4	28.5		328	0.3	0	0.8	0.7		328	0	-2.1	0.3	0.2		328	-0.6	-2.8	-0.1	-0.2		328	-0.9	-2.8	-0.9	-0.9		328	-0.6
329	30.9	40.7	46.3	45.6		329	21.8	33.5	43.7	46.9		329	32.7	41.1	46	45.6		329	23.8	34.7	43.9	46.5		329	-9.1	-7.2	-2.6	1.3		329	1.8	0.4	-0.3	0		329	-7.1	-6	-2.4	0.9		329	2	1.2	0.2	-0.4		329	-8.9
330	28.9	38.4	41.1	40.5		330	19	32	41.2	42.1		330	28.9	36.5	40	38.8		330	19.2	32	39.8	39.5		330	-9.9	-6.4	0.1	1.6		330	0	-1.9	-1.1	-1.7		330	-9.7	-6.4	-1.3	-1		330	0.2	0	-1.4	-2.6		330	-9.7
331	27.8	37.8	40.7	40.1		331	16.5	30	40.1	40.9		331	29	36.6	40.2	39.4		331	17.7	31.2	39.6	39.7		331	-11.3	-7.8	-0.6	0.8		331	1.2	-1.2	-0.5	-0.7		331	-10.1	-6.6	-1.1	-0.4		331	1.2	1.2	-0.5	-1.2		331	-11.3
332	27.8	37.8	40.7	40.1		332	16.5	30	40.1	40.9		332	29	36.6	40.2	39.4		332	17.7	31.2	39.6	39.7		332	-11.3	-7.8	-0.6	0.8		332	1.2	-1.2	-0.5	-0.7		332	-10.1	-6.6	-1.1	-0.4		332	1.2	1.2	-0.5	-1.2		332	-11.3
333	27.8	37.8	40.7	40.1		333	16.5	30	40.1	40.9		333	29	36.6	40.2	39.4		333	17.7	31.2	39.6	39.7		333	-11.3	-7.8	-0.6	0.8		333	1.2	-1.2	-0.5	-0.7		333	-10.1	-6.6	-1.1	-0.4		333	1.2	1.2	-0.5	-1.2		333	-11.3
334	27.8	37.8	40.7	40.1		334	16.5	30	40.1	40.9		334	29	36.6	40.2	39.4		334	17.7	31.2	39.6	39.7		334	-11.3	-7.8	-0.6	0.8		334	1.2	-1.2	-0.5	-0.7		334	-10.1	-6.6	-1.1	-0.4		334	1.2	1.2	-0.5	-1.2		334	-11.3
335	27.8	37.8	40.7	40.1		335	16.5	30	40.1	40.9		335	29	36.6	40.2	39.4		335	17.7	31.2	39.6	39.7		335	-11.3	-7.8	-0.6	0.8		335	1.2	-1.2	-0.5	-0.7		335	-10.1	-6.6	-1.1	-0.4		335	1.2	1.2	-0.5	-1.2		335	-11.3
336	27.8	37.8	40.7	40.1		336	16.5	30	40.1	40.9		336	29	36.6	40.2	39.4		336	17.7	31.2	39.6	39.7		336	-11.3	-7.8	-0.6	0.8		336	1.2	-1.2	-0.5	-0.7		336	-10.1	-6.6	-1.1	-0.4		336	1.2	1.2	-0.5	-1.2		336	-11.3
337	27.8	37.8	40.7	40.1		337	16.5	30	40.1	40.9		337	29	36.6	40.2	39.4		337	17.7	31.2	39.6	39.7		337	-11.3	-7.8	-0.6	0.8		337	1.2	-1.2	-0.5	-0.7		337	-10.1	-6.6	-1.1	-0.4		337	1.2	1.2	-0.5	-1.2		337	-11.3
338	38.1	58	64.1	63.4		338	23.8	42.5	61.3	63.4		338	38.5	56.5	62.7	62		338	25.3	43.4	61.1	62		338	-14.3	-15.5	-2.8	0		338	0.4	-1.5	-1.4	-1.4		338	-12.8	-14.6	-3	-1.4		338	1.5	0.9	-0.2	-1.4		338	-13.2
339	38.1	58	64.1	63.4		339	23.8	42.5	61.3	63.4		339	38.5	56.5	62.7	62		339	25.3	43.4	61.1	62		339	-14.3	-15.5	-2.8	0		339	0.4	-1.5	-1.4	-1.4		339	-12.8	-14.6	-3	-1.4		339	1.5	0.9	-0.2	-1.4		339	-13.2
340	36.4	56	69.3	69.7		340	23.2	44	64	68.2		340	37.8	55.2	66.1	66.2		340	24.5	44.3	61.4	66.7		340	-13.2	-12	-5.3	-1.5		340	1.4	-0.8	-3.2	-3.5		340	-11.9	-11.7	-7.9	-3		340	1.3	0.3	-2.6	-1.5		340	-13.3
341	36.4	56	69.3	69.7		341	23.2	44	64	68.2		341	37.8	55.2	66.1	66.2		341	24.5	44.3	61.4	66.7		341	-13.2	-12	-5.3	-1.5		341	1.4	-0.8	-3.2	-3.5		341	-11.9	-11.7	-7.9	-3		341	1.3	0.3	-2.6	-1.5		341	-13.3
342	36.4	56	69.3	69.7		342	23.2	44	64	68.2		342	37.8	55.2	66.1	66.2		342	24.5	44.3	61.4	66.7		342	-13.2	-12	-5.3	-1.5		342	1.4	-0.8	-3.2	-3.5		342	-11.9	-11.7	-7.9	-3		342	1.3	0.3	-2.6	-1.5		342	-13.3
343	36.4	56	69.3	69.7		343	23.2	44	64	68.2		343	37.8	55.2	66.1	66.2		343	24.5	44.3	61.4	66.7		343	-13.2	-12	-5.3	-1.5		343	1.4	-0.8	-3.2	-3.5		343	-11.9	-11.7	-7.9	-3		343	1.3	0.3	-2.6	-1.5		343	-13.3
344	36.4	56	69.3	69.7		344	23.2	44	64	68.2		344	37.8	55.2	66.1	66.2		344	24.5	44.3	61.4	66.7		344	-13.2	-12	-5.3	-1.5		344	1.4	-0.8	-3.2	-3.5		344	-11.9	-11.7	-7.9	-3		344	1.3	0.3	-2.6	-1.5		344	-13.3
345	32.2	52.9	65.4	64.9		345	19.2	36.2	56.8	65		345	33.6	52.2	64.5	63.7		345	21	37.8	57.5	64		345	-13	-16.7	-8.6	0.1		345	1.4	-0.7	-0.9	-1.2		345	-11.2	-15.1	-7.9	-0.9		345	1.8	1.6	0.7	-1		345	-12.6
346	2.1	3.4	16.1	46.7		346	2	2.2	7.4	28.9		346	2.7	3.3	17.6	35.3		346	2.1	1.9	6.3	23.9		346	-0.1	-1.2	-8.7	-17.8		346	0.6	-0.1	1.5	-11.4		346	0	-1.5	-9.8	-22.8		346	0.1	-0.3	-1.1	-5		346	-0.6
347	2.1	3.4	16.1	46.7		347	2	2.2	7.4	28.9		347	2.7	3.3	17.6	35.3		347	2.1	1.9	6.3	23.9		347	-0.1	-1.2	-8.7	-17.8		347	0.6	-0.1	1.5	-11.4		347	0	-1.5	-9.8	-22.8		347	0.1	-0.3	-1.1	-5		347	-0.6
348	2.1	3.4	16.1	46.7		348	2	2.2	7.4	28.9		348	2.7	3.3	17.6	35.3		348	2.1	1.9	6.3	23.9		348	-0.1	-1.2	-8.7	-17.8		348	0.6	-0.1	1.5	-11.4		348	0	-1.5	-9.8	-22.8		348	0.1	-0.3	-1.1	-5		348	-0.6
349	2.1	3.4	16.1	46.7		349	2	2.2	7.4	28.9		349	2.7	3.3	17.6	35.3		349	2.1	1.9	6.3	23.9		349	-0.1	-1.2	-8.7	-17.8		349	0.6	-0.1	1.5	-11.4		349	0	-1.5	-9.8	-22.8		349	0.1	-0.3	-1.1	-5		349	-0.6
350	2.1	3.4	16.1	46.7		350	2	2.2	7.4	28.9		350	2.7	3.3	17.6	35.3		350	2.1	1.9	6.3	23.9		350	-0.1	-1.2	-8.7	-17.8		350	0.6	-0.1	1.5	-11.4		350	0	-1.5	-9.8	-22.8		350	0.1	-0.3	-1.1	-5		350	-0.6
351	2.1	3.4	16.1	46.7		351	2	2.2	7.4	28.9		351	2.7	3.3	17.6	35.3		351	2.1	1.9	6.3	23.9		351	-0.1	-1.2	-8.7	-17.8		351	0.6	-0.1	1.5	-11.4		351	0	-1.5	-9.8	-22.8		351	0.1	-0.3	-1.1	-5		351	-0.6
352	26.4	28.4	39	50.9		352	26.2	27.7	35.4	43.9		352	29	29.7	41.4	50		352	27.7	28.1	35.3	43.8		352	-0.2	-0.7	-3.6	-7		352	2.6	1.3	2.4	-0.9		352	1.3	-0.3	-3.7	-7.1		352	1.5	0.4	-0.1	-0.1		352	-1.3
353	26.4	28.4	39	50.9		353	26.2	27.7	35.4	43.9		353	29	29.7	41.4	50		353	27.7	28.1	35.3	43.8		353	-0.2	-0.7	-3.6	-7		353	2.6	1.3	2.4	-0.9		353	1.3	-0.3	-3.7	-7.1		353	1.5	0.4	-0.1	-0.1		353	-1.3
354	26.4	28.4	39	50.9		354	26.2	27.7	35.4	43.9		354	29	29.7	41.4	50		354	27.7	28.1	35.3	43.8		354	-0.2	-0.7	-3.6	-7		354	2.6	1.3	2.4	-0.9		354	1.3	-0.3	-3.7	-7.1		354	1.5	0.4	-0.1	-0.1		354	-1.3
355	26.4	28.4	39	50.9		355	26.2	27.7	35.4	43.9		355	29	29.7	41.4	50		355	27.7	28.1	35.3	43.8		355	-0.2	-0.7	-3.6	-7		355	2.6	1.3	2.4	-0.9		355	1.3	-0.3	-3.7	-7.1		355	1.5	0.4	-0.1	-0.1		355	-1.3
356	26.4	28.4	39	50.9		356	26.2	27.7	35.4	43.9		356	29	29.7	41.4	50		356	27.7	28.1	35.3	43.8		356	-0.2	-0.7	-3.6	-7		356	2.6	1.3	2.4	-0.9		356	1.3	-0.3	-3.7	-7.1		356	1.5	0.4	-0.1	-0.1		356	-1.3
357	26.4	28.4	39	50.9		357	26.2	27.7	35.4	43.9		357	29	29.7	41.4	50		357	27.7	28.1	35.3	43.8		357	-0.2	-0.7	-3.6	-7		357	2.6	1.3	2.4	-0.9		357	1.3	-0.3	-3.7	-7.1		357	1.5	0.4	-0.1	-0.1		357	-1.3
358	26.4	28.4	39	50.9		358	26.2	27.7	35.4	43.9		358	29	29.7	41.4	50		358	27.7	28.1	35.3	43.8		358	-0.2	-0.7	-3.6	-7		358	2.6	1.3	2.4	-0.9		358	1.3	-0.3	-3.7	-7.1		358	1.5	0.4	-0.1	-0.1		358	-1.3
359	26.4	28.4	39	50.9		359	26.2	27.7	35.4	43.9		359	29	29.7	41.4	50		359	27.7	28.1	35.3	43.8		359	-0.2	-0.7	-3.6	-7		359	2.6	1.3	2.4	-0.9		359	1.3	-0.3	-3.7	-7.1		359	1.5	0.4	-0.1	-0.1		359	-1.3
360	26.4	28.4	39	50.9		360	26.2	27.7	35.4	43.9		360	29	29.7	41.4	50		360	27.7	28.1	35.3	43.8		360	-0.2	-0.7	-3.6	-7		360	2.6	1.3	2.4	-0.9		360	1.3	-0.3	-3.7	-7.1		360	1.5	0.4	-0.1	-0.1		360	-1.3
361	26.4	28.4	39	50.9		361	26.2	27.7	35.4	43.9		361	29	29.7	41.4	50		361	27.7	28.1	35.3	43.8		361	-0.2	-0.7	-3.6	-7		361	2.6	1.3	2.4	-0.9		361	1.3	-0.3	-3.7	-7.1		361	1.5	0.4	-0.1	-0.1		361	-1.3
362	26.4	28.4	39	50.9		362	26.2	27.7	35.4	43.9		362	29	29.7	41.4	50		362	27.7	28.1	35.3	43.8		362	-0.2	-0.7	-3.6	-7		362	2.6	1.3	2.4	-0.9		362	1.3	-0.3	-3.7	-7.1		362	1.5	0.4	-0.1	-0.1		362	-1.3
363	26.4	28.4	39	50.9		363	26.2	27.7	35.4	43.9		363	29	29.7	41.4	50		363	27.7	28.1	35.3	43.8		363	-0.2	-0.7	-3.6	-7		363	2.6	1.3	2.4	-0.9		363	1.3	-0.3	-3.7	-7.1		363	1.5	0.4	-0.1	-0.1		363	-1.3
364	26.4	28.4	39	50.9		364	26.2	27.7	35.4	43.9		364	29	29.7	41.4	50		364	27.7	28.1	35.3	43.8		364	-0.2	-0.7	-3.6	-7		364	2.6	1.3	2.4	-0.9		364	1.3	-0.3	-3.7	-7.1		364	1.5	0.4	-0.1	-0.1		364	-1.3
365	20.9	22.8	32.4	43.8		365	21.3	22.8	29.9	37.3		365	23	24.5	35.7	43.9		365	22.4	22.5	29.5	37.2		365	0.4	0	-2.5	-6.5		365	2.1	1.7	3.3	0.1		365	1.5	-0.3	-2.9	-6.6		365	1.1	-0.3	-0.4	-0.1		365	-0.6
366	18.7	20.6	28.9	40.1		366	19.7	20.8	27	34.6		366	20.7	22	33.1	40.8		366	20.3	20.7	26.8	34.4		366	1	0.2	-1.9	-5.5		366	2	1.4	4.2	0.7		366	1.6	0.1	-2.1	-5.7		366	0.6	-0.1	-0.2	-0.2		366	-0.4
367	18	19.5	27.3	37.9		367	18.4	19.6	25.8	32.4		367	19.3	20.4	31.7	38.8		367	19.3	19.4	25.5	32.4		367	0.4	0.1	-1.5	-5.5		367	1.3	0.9	4.4	0.9		367	1.3	-0.1	-1.8	-5.5		367	0.9	-0.2	-0.3	0		367	0
369	22.6	21.9	22.5	24.3		369	2.3	3.6	14	18.7		369	21.8	20	20	22		369	2.2	3.1	13.3	17.2		369	-20.3	-18.3	-8.5	-5.6		369	-0.8	-1.9	-2.5	-2.3		369	-20.4	-18.8	-9.2	-7.1		369	-0.1	-0.5	-0.7	-1.5		369	-19.6
370	22.6	21.9	22.5	24.3		370	2.3	3.6	14	18.7		370	21.8	20	20	22		370	2.2	3.1	13.3	17.2		370	-20.3	-18.3	-8.5	-5.6		370	-0.8	-1.9	-2.5	-2.3		370	-20.4	-18.8	-9.2	-7.1		370	-0.1	-0.5	-0.7	-1.5		370	-19.6
371	22.6	21.9	22.5	24.3		371	2.3	3.6	14	18.7		371	21.8	20	20	22		371	2.2	3.1	13.3	17.2		371	-20.3	-18.3	-8.5	-5.6		371	-0.8	-1.9	-2.5	-2.3		371	-20.4	-18.8	-9.2	-7.1		371	-0.1	-0.5	-0.7	-1.5		371	-19.6
372	22.6	21.9	22.5	24.3		372	2.3	3.6	14	18.7		372	21.8	20	20	22		372	2.2	3.1	13.3	17.2		372	-20.3	-18.3	-8.5	-5.6		372	-0.8	-1.9	-2.5	-2.3		372	-20.4	-18.8	-9.2	-7.1		372	-0.1	-0.5	-0.7	-1.5		372	-19.6
373	22.6	21.9	22.5	24.3		373	2.3	3.6	14	18.7		373	21.8	20	20	22		373	2.2	3.1	13.3	17.2		373	-20.3	-18.3	-8.5	-5.6		373	-0.8	-1.9	-2.5	-2.3		373	-20.4	-18.8	-9.2	-7.1		373	-0.1	-0.5	-0.7	-1.5		373	-19.6
374	22.6	21.9	22.5	24.3		374	2.3	3.6	14	18.7		374	21.8	20	20	22		374	2.2	3.1	13.3	17.2		374	-20.3	-18.3	-8.5	-5.6		374	-0.8	-1.9	-2.5	-2.3		374	-20.4	-18.8	-9.2	-7.1		374	-0.1	-0.5	-0.7	-1.5		374	-19.6
375	22.6	21.9	22.5	24.3		375	2.3	3.6	14	18.7		375	21.8	20	20	22		375	2.2	3.1	13.3	17.2		375	-20.3	-18.3	-8.5	-5.6		375	-0.8	-1.9	-2.5	-2.3		375	-20.4	-18.8	-9.2	-7.1		375	-0.1	-0.5	-0.7	-1.5		375	-19.6
376	22.6	21.9	22.5	24.3		376	2.3	3.6	14	18.7		376	21.8	20	20	22		376	2.2	3.1	13.3	17.2		376	-20.3	-18.3	-8.5	-5.6		376	-0.8	-1.9	-2.5	-2.3		376	-20.4	-18.8	-9.2	-7.1		376	-0.1	-0.5	-0.7	-1.5		376	-19.6
377	22.6	21.9	22.5	24.3		377	2.3	3.6	14	18.7		377	21.8	20	20	22		377	2.2	3.1	13.3	17.2		377	-20.3	-18.3	-8.5	-5.6		377	-0.8	-1.9	-2.5	-2.3		377	-20.4	-18.8	-9.2	-7.1		377	-0.1	-0.5	-0.7	-1.5		377	-19.6
378	22.6	21.9	22.5	24.3		378	2.3	3.6	14	18.7		378	21.8	20	20	22		378	2.2	3.1	13.3	17.2		378	-20.3	-18.3	-8.5	-5.6		378	-0.8	-1.9	-2.5	-2.3		378	-20.4	-18.8	-9.2	-7.1		378	-0.1	-0.5	-0.7	-1.5		378	-19.6
379	24	27.1	29.2	29.5		379	4.2	7.4	14.9	20.9		379	25.2	27.6	28.8	29.6		379	4.4	7	14.6	20.5		379	-19.8	-19.7	-14.3	-8.6		379	1.2	0.5	-0.4	0.1		379	-19.6	-20.1	-14.6	-9		379	0.2	-0.4	-0.3	-0.4		379	-20.8
380	24	27.1	29.2	29.5		380	4.2	7.4	14.9	20.9		380	25.2	27.6	28.8	29.6		380	4.4	7	14.6	20.5		380	-19.8	-19.7	-14.3	-8.6		380	1.2	0.5	-0.4	0.1		380	-19.6	-20.1	-14.6	-9		380	0.2	-0.4	-0.3	-0.4		380	-20.8
381	24	27.1	29.2	29.5		381	4.2	7.4	14.9	20.9		381	25.2	27.6	28.8	29.6		381	4.4	7	14.6	20.5		381	-19.8	-19.7	-14.3	-8.6		381	1.2	0.5	-0.4	0.1		381	-19.6	-20.1	-14.6	-9		381	0.2	-0.4	-0.3	-0.4		381	-20.8
382	24	27.1	29.2	29.5		382	4.2	7.4	14.9	20.9		382	25.2	27.6	28.8	29.6		382	4.4	7	14.6	20.5		382	-19.8	-19.7	-14.3	-8.6		382	1.2	0.5	-0.4	0.1		382	-19.6	-20.1	-14.6	-9		382	0.2	-0.4	-0.3	-0.4		382	-20.8
383	24	27.1	29.2	29.5		383	4.2	7.4	14.9	20.9		383	25.2	27.6	28.8	29.6		383	4.4	7	14.6	20.5		383	-19.8	-19.7	-14.3	-8.6		383	1.2	0.5	-0.4	0.1		383	-19.6	-20.1	-14.6	-9		383	0.2	-0.4	-0.3	-0.4		383	-20.8
384	24	27.1	29.2	29.5		384	4.2	7.4	14.9	20.9		384	25.2	27.6	28.8	29.6		384	4.4	7	14.6	20.5		384	-19.8	-19.7	-14.3	-8.6		384	1.2	0.5	-0.4	0.1		384	-19.6	-20.1	-14.6	-9		384	0.2	-0.4	-0.3	-0.4		384	-20.8
385	24	27.1	29.2	29.5		385	4.2	7.4	14.9	20.9		385	25.2	27.6	28.8	29.6		385	4.4	7	14.6	20.5		385	-19.8	-19.7	-14.3	-8.6		385	1.2	0.5	-0.4	0.1		385	-19.6	-20.1	-14.6	-9		385	0.2	-0.4	-0.3	-0.4		385	-20.8
386	24	27.1	29.2	29.5		386	4.2	7.4	14.9	20.9		386	25.2	27.6	28.8	29.6		386	4.4	7	14.6	20.5		386	-19.8	-19.7	-14.3	-8.6		386	1.2	0.5	-0.4	0.1		386	-19.6	-20.1	-14.6	-9		386	0.2	-0.4	-0.3	-0.4		386	-20.8
387	24	27.1	29.2	29.5		387	4.2	7.4	14.9	20.9		387	25.2	27.6	28.8	29.6		387	4.4	7	14.6	20.5		387	-19.8	-19.7	-14.3	-8.6		387	1.2	0.5	-0.4	0.1		387	-19.6	-20.1	-14.6	-9		387	0.2	-0.4	-0.3	-0.4		387	-20.8
388	24	27.1	29.2	29.5		388	4.2	7.4	14.9	20.9		388	25.2	27.6	28.8	29.6		388	4.4	7	14.6	20.5		388	-19.8	-19.7	-14.3	-8.6		388	1.2	0.5	-0.4	0.1		388	-19.6	-20.1	-14.6	-9		388	0.2	-0.4	-0.3	-0.4		388	-20.8
390	7.1	9.9	15.2	22.2		390	7.5	10.8	14.6	18.4		390	6.9	8.5	16.4	18.2		390	5.9	8.2	11.9	14.5		390	0.4	0.9	-0.6	-3.8		390	-0.2	-1.4	1.2	-4		390	-1.2	-1.7	-3.3	-7.7		390	-1.6	-2.6	-2.7	-3.9		390	-1
391	8.2	11.2	16.3	23.5		391	8.3	12.1	16.4	20.3		391	7.4	9.8	16.6	19.9		391	6.7	9.6	13.3	17.3		391	0.1	0.9	0.1	-3.2		391	-0.8	-1.4	0.3	-3.6		391	-1.5	-1.6	-3	-6.2		391	-1.6	-2.5	-3.1	-3		391	-0.7
392	8.2	11.2	16.3	23.5		392	8.3	12.1	16.4	20.3		392	7.4	9.8	16.6	19.9		392	6.7	9.6	13.3	17.3		392	0.1	0.9	0.1	-3.2		392	-0.8	-1.4	0.3	-3.6		392	-1.5	-1.6	-3	-6.2		392	-1.6	-2.5	-3.1	-3		392	-0.7
393	8.2	11.2	16.3	23.5		393	8.3	12.1	16.4	20.3		393	7.4	9.8	16.6	19.9		393	6.7	9.6	13.3	17.3		393	0.1	0.9	0.1	-3.2		393	-0.8	-1.4	0.3	-3.6		393	-1.5	-1.6	-3	-6.2		393	-1.6	-2.5	-3.1	-3		393	-0.7
394	8.2	11.2	16.3	23.5		394	8.3	12.1	16.4	20.3		394	7.4	9.8	16.6	19.9		394	6.7	9.6	13.3	17.3		394	0.1	0.9	0.1	-3.2		394	-0.8	-1.4	0.3	-3.6		394	-1.5	-1.6	-3	-6.2		394	-1.6	-2.5	-3.1	-3		394	-0.7
395	8.2	11.2	16.3	23.5		395	8.3	12.1	16.4	20.3		395	7.4	9.8	16.6	19.9		395	6.7	9.6	13.3	17.3		395	0.1	0.9	0.1	-3.2		395	-0.8	-1.4	0.3	-3.6		395	-1.5	-1.6	-3	-6.2		395	-1.6	-2.5	-3.1	-3		395	-0.7
396	8.2	11.2	16.3	23.5		396	8.3	12.1	16.4	20.3		396	7.4	9.8	16.6	19.9		396	6.7	9.6	13.3	17.3		396	0.1	0.9	0.1	-3.2		396	-0.8	-1.4	0.3	-3.6		396	-1.5	-1.6	-3	-6.2		396	-1.6	-2.5	-3.1	-3		396	-0.7
397	8.2	11.2	16.3	23.5		397	8.3	12.1	16.4	20.3		397	7.4	9.8	16.6	19.9		397	6.7	9.6	13.3	17.3		397	0.1	0.9	0.1	-3.2		397	-0.8	-1.4	0.3	-3.6		397	-1.5	-1.6	-3	-6.2		397	-1.6	-2.5	-3.1	-3		397	-0.7
398	8.2	11.2	16.3	23.5		398	8.3	12.1	16.4	20.3		398	7.4	9.8	16.6	19.9		398	6.7	9.6	13.3	17.3		398	0.1	0.9	0.1	-3.2		398	-0.8	-1.4	0.3	-3.6		398	-1.5	-1.6	-3	-6.2		398	-1.6	-2.5	-3.1	-3		398	-0.7
399	8.2	11.2	16.3	23.5		399	8.3	12.1	16.4	20.3		399	7.4	9.8	16.6	19.9		399	6.7	9.6	13.3	17.3		399	0.1	0.9	0.1	-3.2		399	-0.8	-1.4	0.3	-3.6		399	-1.5	-1.6	-3	-6.2		399	-1.6	-2.5	-3.1	-3		399	-0.7
400	8.2	11.2	16.3	23.5		400	8.3	12.1	16.4	20.3		400	7.4	9.8	16.6	19.9		400	6.7	9.6	13.3	17.3		400	0.1	0.9	0.1	-3.2		400	-0.8	-1.4	0.3	-3.6		400	-1.5	-1.6	-3	-6.2		400	-1.6	-2.5	-3.1	-3		400	-0.7
401	8.2	11.2	16.3	23.5		401	8.3	12.1	16.4	20.3		401	7.4	9.8	16.6	19.9		401	6.7	9.6	13.3	17.3		401	0.1	0.9	0.1	-3.2		401	-0.8	-1.4	0.3	-3.6		401	-1.5	-1.6	-3	-6.2		401	-1.6	-2.5	-3.1	-3		401	-0.7
402	6.9	9.5	14.3	20.6		402	7.4	10.5	14.4	17.8		402	6.7	8.2	14.3	16.7		402	6.1	8.1	11.7	14.1		402	0.5	1	0.1	-2.8		402	-0.2	-1.3	0	-3.9		402	-0.8	-1.4	-2.6	-6.5		402	-1.3	-2.4	-2.7	-3.7		402	-0.6
403	12.9	15.4	20.1	25.3		403	13.4	17.1	20.1	22.9		403	15.5	17.3	23.8	26.6		403	15.2	17.1	20.4	23.3		403	0.5	1.7	0	-2.4		403	2.6	1.9	3.7	1.3		403	2.3	1.7	0.3	-2		403	1.8	0	0.3	0.4		403	-0.3
404	13.5	17.7	23.6	26.9		404	13	19.1	23.8	26		404	16	20.4	27.4	29.6		404	15.1	19.6	24.2	26.4		404	-0.5	1.4	0.2	-0.9		404	2.5	2.7	3.8	2.7		404	1.6	1.9	0.6	-0.5		404	2.1	0.5	0.4	0.4		404	-0.9
405	11.7	18.6	25.6	30.8		405	12	20	27.1	30.2		405	13.4	20.2	28.8	31.9		405	13.1	20	27.6	29.9		405	0.3	1.4	1.5	-0.6		405	1.7	1.6	3.2	1.1		405	1.4	1.4	2	-0.9		405	1.1	0	0.5	-0.3		405	-0.3
406	18.4	21.2	26.8	33.3		406	16	18.6	22.9	29.4		406	20.7	21.5	26.9	31.7		406	16.7	19.1	21.6	27.4		406	-2.4	-2.6	-3.9	-3.9		406	2.3	0.3	0.1	-1.6		406	-1.7	-2.1	-5.2	-5.9		406	0.7	0.5	-1.3	-2		406	-4
407	21.5	24.7	30.7	36.2		407	18.4	21.9	26.2	33		407	21.8	22.4	27.5	31.2		407	18	19.9	22.8	28		407	-3.1	-2.8	-4.5	-3.2		407	0.3	-2.3	-3.2	-5		407	-3.5	-4.8	-7.9	-8.2		407	-0.4	-2	-3.4	-5		407	-3.8
408	21.5	24.7	30.7	36.2		408	18.4	21.9	26.2	33		408	21.8	22.4	27.5	31.2		408	18	19.9	22.8	28		408	-3.1	-2.8	-4.5	-3.2		408	0.3	-2.3	-3.2	-5		408	-3.5	-4.8	-7.9	-8.2		408	-0.4	-2	-3.4	-5		408	-3.8
409	21.5	24.7	30.7	36.2		409	18.4	21.9	26.2	33		409	21.8	22.4	27.5	31.2		409	18	19.9	22.8	28		409	-3.1	-2.8	-4.5	-3.2		409	0.3	-2.3	-3.2	-5		409	-3.5	-4.8	-7.9	-8.2		409	-0.4	-2	-3.4	-5		409	-3.8
410	21.5	24.7	30.7	36.2		410	18.4	21.9	26.2	33		410	21.8	22.4	27.5	31.2		410	18	19.9	22.8	28		410	-3.1	-2.8	-4.5	-3.2		410	0.3	-2.3	-3.2	-5		410	-3.5	-4.8	-7.9	-8.2		410	-0.4	-2	-3.4	-5		410	-3.8
411	21.5	24.7	30.7	36.2		411	18.4	21.9	26.2	33		411	21.8	22.4	27.5	31.2		411	18	19.9	22.8	28		411	-3.1	-2.8	-4.5	-3.2		411	0.3	-2.3	-3.2	-5		411	-3.5	-4.8	-7.9	-8.2		411	-0.4	-2	-3.4	-5		411	-3.8
412	21.5	24.7	30.7	36.2		412	18.4	21.9	26.2	33		412	21.8	22.4	27.5	31.2		412	18	19.9	22.8	28		412	-3.1	-2.8	-4.5	-3.2		412	0.3	-2.3	-3.2	-5		412	-3.5	-4.8	-7.9	-8.2		412	-0.4	-2	-3.4	-5		412	-3.8
413	21.5	24.7	30.7	36.2		413	18.4	21.9	26.2	33		413	21.8	22.4	27.5	31.2		413	18	19.9	22.8	28		413	-3.1	-2.8	-4.5	-3.2		413	0.3	-2.3	-3.2	-5		413	-3.5	-4.8	-7.9	-8.2		413	-0.4	-2	-3.4	-5		413	-3.8
414	17.1	25.1	32.2	39.3		414	14.4	21.7	26.7	34.7		414	17.5	24.2	32.3	37		414	13.9	20.5	25.5	32.5		414	-2.7	-3.4	-5.5	-4.6		414	0.4	-0.9	0.1	-2.3		414	-3.2	-4.6	-6.7	-6.8		414	-0.5	-1.2	-1.2	-2.2		414	-3.6
415	17.1	25.1	32.2	39.3		415	14.4	21.7	26.7	34.7		415	17.5	24.2	32.3	37		415	13.9	20.5	25.5	32.5		415	-2.7	-3.4	-5.5	-4.6		415	0.4	-0.9	0.1	-2.3		415	-3.2	-4.6	-6.7	-6.8		415	-0.5	-1.2	-1.2	-2.2		415	-3.6
416	17.1	25.1	32.2	39.3		416	14.4	21.7	26.7	34.7		416	17.5	24.2	32.3	37		416	13.9	20.5	25.5	32.5		416	-2.7	-3.4	-5.5	-4.6		416	0.4	-0.9	0.1	-2.3		416	-3.2	-4.6	-6.7	-6.8		416	-0.5	-1.2	-1.2	-2.2		416	-3.6
417	12.7	26	42.6	52		417	12.9	26.2	42.2	51.4		417	13.7	26.6	44.5	50.4		417	12.6	24.8	40.2	49.4		417	0.2	0.2	-0.4	-0.6		417	1	0.6	1.9	-1.6		417	-0.1	-1.2	-2.4	-2.6		417	-0.3	-1.4	-2	-2		417	-1.1
418	12.7	26	42.6	52		418	12.9	26.2	42.2	51.4		418	13.7	26.6	44.5	50.4		418	12.6	24.8	40.2	49.4		418	0.2	0.2	-0.4	-0.6		418	1	0.6	1.9	-1.6		418	-0.1	-1.2	-2.4	-2.6		418	-0.3	-1.4	-2	-2		418	-1.1
419	14.3	21.5	33.2	38.5		419	14.1	22.2	32.6	38.8		419	16	22.9	33	38.1		419	15.1	21.4	31.7	37.2		419	-0.2	0.7	-0.6	0.3		419	1.7	1.4	-0.2	-0.4		419	0.8	-0.1	-1.5	-1.3		419	1	-0.8	-0.9	-1.6		419	-0.9
420	14.3	21.5	33.2	38.5		420	14.1	22.2	32.6	38.8		420	16	22.9	33	38.1		420	15.1	21.4	31.7	37.2		420	-0.2	0.7	-0.6	0.3		420	1.7	1.4	-0.2	-0.4		420	0.8	-0.1	-1.5	-1.3		420	1	-0.8	-0.9	-1.6		420	-0.9
421	14.3	21.5	33.2	38.5		421	14.1	22.2	32.6	38.8		421	16	22.9	33	38.1		421	15.1	21.4	31.7	37.2		421	-0.2	0.7	-0.6	0.3		421	1.7	1.4	-0.2	-0.4		421	0.8	-0.1	-1.5	-1.3		421	1	-0.8	-0.9	-1.6		421	-0.9
422	14.3	21.5	33.2	38.5		422	14.1	22.2	32.6	38.8		422	16	22.9	33	38.1		422	15.1	21.4	31.7	37.2		422	-0.2	0.7	-0.6	0.3		422	1.7	1.4	-0.2	-0.4		422	0.8	-0.1	-1.5	-1.3		422	1	-0.8	-0.9	-1.6		422	-0.9
423	14.3	21.5	33.2	38.5		423	14.1	22.2	32.6	38.8		423	16	22.9	33	38.1		423	15.1	21.4	31.7	37.2		423	-0.2	0.7	-0.6	0.3		423	1.7	1.4	-0.2	-0.4		423	0.8	-0.1	-1.5	-1.3		423	1	-0.8	-0.9	-1.6		423	-0.9
424	14.3	21.5	33.2	38.5		424	14.1	22.2	32.6	38.8		424	16	22.9	33	38.1		424	15.1	21.4	31.7	37.2		424	-0.2	0.7	-0.6	0.3		424	1.7	1.4	-0.2	-0.4		424	0.8	-0.1	-1.5	-1.3		424	1	-0.8	-0.9	-1.6		424	-0.9
425	14.3	21.5	33.2	38.5		425	14.1	22.2	32.6	38.8		425	16	22.9	33	38.1		425	15.1	21.4	31.7	37.2		425	-0.2	0.7	-0.6	0.3		425	1.7	1.4	-0.2	-0.4		425	0.8	-0.1	-1.5	-1.3		425	1	-0.8	-0.9	-1.6		425	-0.9
426	12.7	26	42.6	52		426	12.9	26.2	42.2	51.4		426	13.7	26.6	44.5	50.4		426	12.6	24.8	40.2	49.4		426	0.2	0.2	-0.4	-0.6		426	1	0.6	1.9	-1.6		426	-0.1	-1.2	-2.4	-2.6		426	-0.3	-1.4	-2	-2		426	-1.1
427	12.7	26	42.6	52		427	12.9	26.2	42.2	51.4		427	13.7	26.6	44.5	50.4		427	12.6	24.8	40.2	49.4		427	0.2	0.2	-0.4	-0.6		427	1	0.6	1.9	-1.6		427	-0.1	-1.2	-2.4	-2.6		427	-0.3	-1.4	-2	-2		427	-1.1
428	12.7	26	42.6	52		428	12.9	26.2	42.2	51.4		428	13.7	26.6	44.5	50.4		428	12.6	24.8	40.2	49.4		428	0.2	0.2	-0.4	-0.6		428	1	0.6	1.9	-1.6		428	-0.1	-1.2	-2.4	-2.6		428	-0.3	-1.4	-2	-2		428	-1.1
429	12.7	26	42.6	52		429	12.9	26.2	42.2	51.4		429	13.7	26.6	44.5	50.4		429	12.6	24.8	40.2	49.4		429	0.2	0.2	-0.4	-0.6		429	1	0.6	1.9	-1.6		429	-0.1	-1.2	-2.4	-2.6		429	-0.3	-1.4	-2	-2		429	-1.1
430	14.8	22	30.6	42		430	12.2	19.1	24.9	34.8		430	15.1	23	33.6	43.3		430	12.4	18.9	24.5	34.5		430	-2.6	-2.9	-5.7	-7.2		430	0.3	1	3	1.3		430	-2.4	-3.1	-6.1	-7.5		430	0.2	-0.2	-0.4	-0.3		430	-2.7
431	2.2	4.4	9.2	16.1		431	1.4	1.8	3	8.6		431	2.9	4.2	14.9	17.2		431	1.2	0.5	3.6	8.4		431	-0.8	-2.6	-6.2	-7.5		431	0.7	-0.2	5.7	1.1		431	-1	-3.9	-5.6	-7.7		431	-0.2	-1.3	0.6	-0.2		431	-1.7
432	2.2	4.4	9.2	16.1		432	1.4	1.8	3	8.6		432	2.9	4.2	14.9	17.2		432	1.2	0.5	3.6	8.4		432	-0.8	-2.6	-6.2	-7.5		432	0.7	-0.2	5.7	1.1		432	-1	-3.9	-5.6	-7.7		432	-0.2	-1.3	0.6	-0.2		432	-1.7
433	2.2	4.4	9.2	16.1		433	1.4	1.8	3	8.6		433	2.9	4.2	14.9	17.2		433	1.2	0.5	3.6	8.4		433	-0.8	-2.6	-6.2	-7.5		433	0.7	-0.2	5.7	1.1		433	-1	-3.9	-5.6	-7.7		433	-0.2	-1.3	0.6	-0.2		433	-1.7
434	2.2	4.4	9.2	16.1		434	1.4	1.8	3	8.6		434	2.9	4.2	14.9	17.2		434	1.2	0.5	3.6	8.4		434	-0.8	-2.6	-6.2	-7.5		434	0.7	-0.2	5.7	1.1		434	-1	-3.9	-5.6	-7.7		434	-0.2	-1.3	0.6	-0.2		434	-1.7
435	2.2	4.4	9.2	16.1		435	1.4	1.8	3	8.6		435	2.9	4.2	14.9	17.2		435	1.2	0.5	3.6	8.4		435	-0.8	-2.6	-6.2	-7.5		435	0.7	-0.2	5.7	1.1		435	-1	-3.9	-5.6	-7.7		435	-0.2	-1.3	0.6	-0.2		435	-1.7
436	2.2	4.4	9.2	16.1		436	1.4	1.8	3	8.6		436	2.9	4.2	14.9	17.2		436	1.2	0.5	3.6	8.4		436	-0.8	-2.6	-6.2	-7.5		436	0.7	-0.2	5.7	1.1		436	-1	-3.9	-5.6	-7.7		436	-0.2	-1.3	0.6	-0.2		436	-1.7
437	2.3	4.9	11.9	24.1		437	1.5	2	3.7	12.6		437	3	5.7	17.5	24.6		437	1.4	0.9	3.4	11.9		437	-0.8	-2.9	-8.2	-11.5		437	0.7	0.8	5.6	0.5		437	-0.9	-4	-8.5	-12.2		437	-0.1	-1.1	-0.3	-0.7		437	-1.6
438	17.4	24.4	31.8	39		438	14.3	21.6	25.2	32.8		438	19.1	25.9	34.2	39.8		438	14.8	21.4	24.9	32.2		438	-3.1	-2.8	-6.6	-6.2		438	1.7	1.5	2.4	0.8		438	-2.6	-3	-6.9	-6.8		438	0.5	-0.2	-0.3	-0.6		438	-4.3
439	23.5	34.9	44.3	50.7		439	21.7	30.6	39.1	48.6		439	26	36	44.8	51.1		439	22.5	30.6	38.8	48.9		439	-1.8	-4.3	-5.2	-2.1		439	2.5	1.1	0.5	0.4		439	-1	-4.3	-5.5	-1.8		439	0.8	0	-0.3	0.3		439	-3.5
440	23.5	34.9	44.3	50.7		440	21.7	30.6	39.1	48.6		440	26	36	44.8	51.1		440	22.5	30.6	38.8	48.9		440	-1.8	-4.3	-5.2	-2.1		440	2.5	1.1	0.5	0.4		440	-1	-4.3	-5.5	-1.8		440	0.8	0	-0.3	0.3		440	-3.5
441	23.5	34.9	44.3	50.7		441	21.7	30.6	39.1	48.6		441	26	36	44.8	51.1		441	22.5	30.6	38.8	48.9		441	-1.8	-4.3	-5.2	-2.1		441	2.5	1.1	0.5	0.4		441	-1	-4.3	-5.5	-1.8		441	0.8	0	-0.3	0.3		441	-3.5
442	23.5	34.9	44.3	50.7		442	21.7	30.6	39.1	48.6		442	26	36	44.8	51.1		442	22.5	30.6	38.8	48.9		442	-1.8	-4.3	-5.2	-2.1		442	2.5	1.1	0.5	0.4		442	-1	-4.3	-5.5	-1.8		442	0.8	0	-0.3	0.3		442	-3.5
443	23.5	34.9	44.3	50.7		443	21.7	30.6	39.1	48.6		443	26	36	44.8	51.1		443	22.5	30.6	38.8	48.9		443	-1.8	-4.3	-5.2	-2.1		443	2.5	1.1	0.5	0.4		443	-1	-4.3	-5.5	-1.8		443	0.8	0	-0.3	0.3		443	-3.5
444	23.5	34.9	44.3	50.7		444	21.7	30.6	39.1	48.6		444	26	36	44.8	51.1		444	22.5	30.6	38.8	48.9		444	-1.8	-4.3	-5.2	-2.1		444	2.5	1.1	0.5	0.4		444	-1	-4.3	-5.5	-1.8		444	0.8	0	-0.3	0.3		444	-3.5
445	23.5	34.9	44.3	50.7		445	21.7	30.6	39.1	48.6		445	26	36	44.8	51.1		445	22.5	30.6	38.8	48.9		445	-1.8	-4.3	-5.2	-2.1		445	2.5	1.1	0.5	0.4		445	-1	-4.3	-5.5	-1.8		445	0.8	0	-0.3	0.3		445	-3.5
446	23.5	34.9	44.3	50.7		446	21.7	30.6	39.1	48.6		446	26	36	44.8	51.1		446	22.5	30.6	38.8	48.9		446	-1.8	-4.3	-5.2	-2.1		446	2.5	1.1	0.5	0.4		446	-1	-4.3	-5.5	-1.8		446	0.8	0	-0.3	0.3		446	-3.5
447	23.5	34.9	44.3	50.7		447	21.7	30.6	39.1	48.6		447	26	36	44.8	51.1		447	22.5	30.6	38.8	48.9		447	-1.8	-4.3	-5.2	-2.1		447	2.5	1.1	0.5	0.4		447	-1	-4.3	-5.5	-1.8		447	0.8	0	-0.3	0.3		447	-3.5
448	23.5	34.9	44.3	50.7		448	21.7	30.6	39.1	48.6		448	26	36	44.8	51.1		448	22.5	30.6	38.8	48.9		448	-1.8	-4.3	-5.2	-2.1		448	2.5	1.1	0.5	0.4		448	-1	-4.3	-5.5	-1.8		448	0.8	0	-0.3	0.3		448	-3.5
449	23.5	34.9	44.3	50.7		449	21.7	30.6	39.1	48.6		449	26	36	44.8	51.1		449	22.5	30.6	38.8	48.9		449	-1.8	-4.3	-5.2	-2.1		449	2.5	1.1	0.5	0.4		449	-1	-4.3	-5.5	-1.8		449	0.8	0	-0.3	0.3		449	-3.5
450	24.7	26.9	37.1	51.2		450	24.8	26.5	33.9	43		450	27.4	27.4	40.5	50.8		450	26.3	26.6	33.5	43.6		450	0.1	-0.4	-3.2	-8.2		450	2.7	0.5	3.4	-0.4		450	1.6	-0.3	-3.6	-7.6		450	1.5	0.1	-0.4	0.6		450	-1.1
451	15.8	17.9	22.8	29.9		451	13.9	16.3	19.5	25.3		451	17.4	18.1	24	28.9		451	14.9	16.4	18.6	23.8		451	-1.9	-1.6	-3.3	-4.6		451	1.6	0.2	1.2	-1		451	-0.9	-1.5	-4.2	-6.1		451	1	0.1	-0.9	-1.5		451	-2.5
452	15.8	17.9	22.8	29.9		452	13.9	16.3	19.5	25.3		452	17.4	18.1	24	28.9		452	14.9	16.4	18.6	23.8		452	-1.9	-1.6	-3.3	-4.6		452	1.6	0.2	1.2	-1		452	-0.9	-1.5	-4.2	-6.1		452	1	0.1	-0.9	-1.5		452	-2.5
453	9.1	15.4	24.5	33.4		453	8.4	14	23.2	32.5		453	8.7	14.6	24.4	33		453	6.4	12.7	21.6	31.2		453	-0.7	-1.4	-1.3	-0.9		453	-0.4	-0.8	-0.1	-0.4		453	-2.7	-2.7	-2.9	-2.2		453	-2	-1.3	-1.6	-1.3		453	-2.3
454	9.1	15.4	24.5	33.4		454	8.4	14	23.2	32.5		454	8.7	14.6	24.4	33		454	6.4	12.7	21.6	31.2		454	-0.7	-1.4	-1.3	-0.9		454	-0.4	-0.8	-0.1	-0.4		454	-2.7	-2.7	-2.9	-2.2		454	-2	-1.3	-1.6	-1.3		454	-2.3
455	9.1	15.4	24.5	33.4		455	8.4	14	23.2	32.5		455	8.7	14.6	24.4	33		455	6.4	12.7	21.6	31.2		455	-0.7	-1.4	-1.3	-0.9		455	-0.4	-0.8	-0.1	-0.4		455	-2.7	-2.7	-2.9	-2.2		455	-2	-1.3	-1.6	-1.3		455	-2.3
456	9.1	15.4	24.5	33.4		456	8.4	14	23.2	32.5		456	8.7	14.6	24.4	33		456	6.4	12.7	21.6	31.2		456	-0.7	-1.4	-1.3	-0.9		456	-0.4	-0.8	-0.1	-0.4		456	-2.7	-2.7	-2.9	-2.2		456	-2	-1.3	-1.6	-1.3		456	-2.3
457	9.1	15.4	24.5	33.4		457	8.4	14	23.2	32.5		457	8.7	14.6	24.4	33		457	6.4	12.7	21.6	31.2		457	-0.7	-1.4	-1.3	-0.9		457	-0.4	-0.8	-0.1	-0.4		457	-2.7	-2.7	-2.9	-2.2		457	-2	-1.3	-1.6	-1.3		457	-2.3
458	9.1	15.4	24.5	33.4		458	8.4	14	23.2	32.5		458	8.7	14.6	24.4	33		458	6.4	12.7	21.6	31.2		458	-0.7	-1.4	-1.3	-0.9		458	-0.4	-0.8	-0.1	-0.4		458	-2.7	-2.7	-2.9	-2.2		458	-2	-1.3	-1.6	-1.3		458	-2.3
459	9.1	15.4	24.5	33.4		459	8.4	14	23.2	32.5		459	8.7	14.6	24.4	33		459	6.4	12.7	21.6	31.2		459	-0.7	-1.4	-1.3	-0.9		459	-0.4	-0.8	-0.1	-0.4		459	-2.7	-2.7	-2.9	-2.2		459	-2	-1.3	-1.6	-1.3		459	-2.3
460	15.8	17.9	22.8	29.9		460	13.9	16.3	19.5	25.3		460	17.4	18.1	24	28.9		460	14.9	16.4	18.6	23.8		460	-1.9	-1.6	-3.3	-4.6		460	1.6	0.2	1.2	-1		460	-0.9	-1.5	-4.2	-6.1		460	1	0.1	-0.9	-1.5		460	-2.5
461	15.1	23.1	32.8	37.6		461	12.2	22.3	25.7	29.7		461	14.8	23.3	34.4	38.4		461	13.2	21.4	25.6	30.2		461	-2.9	-0.8	-7.1	-7.9		461	-0.3	0.2	1.6	0.8		461	-1.9	-1.7	-7.2	-7.4		461	1	-0.9	-0.1	0.5		461	-1.6
462	15.1	23.1	32.8	37.6		462	12.2	22.3	25.7	29.7		462	14.8	23.3	34.4	38.4		462	13.2	21.4	25.6	30.2		462	-2.9	-0.8	-7.1	-7.9		462	-0.3	0.2	1.6	0.8		462	-1.9	-1.7	-7.2	-7.4		462	1	-0.9	-0.1	0.5		462	-1.6
463	15.1	23.1	32.8	37.6		463	12.2	22.3	25.7	29.7		463	14.8	23.3	34.4	38.4		463	13.2	21.4	25.6	30.2		463	-2.9	-0.8	-7.1	-7.9		463	-0.3	0.2	1.6	0.8		463	-1.9	-1.7	-7.2	-7.4		463	1	-0.9	-0.1	0.5		463	-1.6
464	15.1	23.1	32.8	37.6		464	12.2	22.3	25.7	29.7		464	14.8	23.3	34.4	38.4		464	13.2	21.4	25.6	30.2		464	-2.9	-0.8	-7.1	-7.9		464	-0.3	0.2	1.6	0.8		464	-1.9	-1.7	-7.2	-7.4		464	1	-0.9	-0.1	0.5		464	-1.6
465	15.1	23.1	32.8	37.6		465	12.2	22.3	25.7	29.7		465	14.8	23.3	34.4	38.4		465	13.2	21.4	25.6	30.2		465	-2.9	-0.8	-7.1	-7.9		465	-0.3	0.2	1.6	0.8		465	-1.9	-1.7	-7.2	-7.4		465	1	-0.9	-0.1	0.5		465	-1.6
466	19.9	26	32.5	38.2		466	18.6	26.1	29.1	32.6		466	20.9	26.6	34.3	37.9		466	18.4	25.4	28.3	31.4		466	-1.3	0.1	-3.4	-5.6		466	1	0.6	1.8	-0.3		466	-1.5	-0.6	-4.2	-6.8		466	-0.2	-0.7	-0.8	-1.2		466	-2.5
467	19.9	26	32.5	38.2		467	18.6	26.1	29.1	32.6		467	20.9	26.6	34.3	37.9		467	18.4	25.4	28.3	31.4		467	-1.3	0.1	-3.4	-5.6		467	1	0.6	1.8	-0.3		467	-1.5	-0.6	-4.2	-6.8		467	-0.2	-0.7	-0.8	-1.2		467	-2.5
468	19.9	26	32.5	38.2		468	18.6	26.1	29.1	32.6		468	20.9	26.6	34.3	37.9		468	18.4	25.4	28.3	31.4		468	-1.3	0.1	-3.4	-5.6		468	1	0.6	1.8	-0.3		468	-1.5	-0.6	-4.2	-6.8		468	-0.2	-0.7	-0.8	-1.2		468	-2.5
469	12.6	22.3	39.2	43.4		469	10.6	15	20.1	27.7		469	14.5	23.7	41.1	44		469	10.6	14.9	19.9	28		469	-2	-7.3	-19.1	-15.7		469	1.9	1.4	1.9	0.6		469	-2	-7.4	-19.3	-15.4		469	0	-0.1	-0.2	0.3		469	-3.9
470	3	12	31.9	32.4		470	0.4	0.7	0.7	4.3		470	4.9	13.7	31.5	33.1		470	1.2	0.7	2.1	6		470	-2.6	-11.3	-31.2	-28.1		470	1.9	1.7	-0.4	0.7		470	-1.8	-11.3	-29.8	-26.4		470	0.8	0	1.4	1.7		470	-3.7
471	3	12	31.9	32.4		471	0.4	0.7	0.7	4.3		471	4.9	13.7	31.5	33.1		471	1.2	0.7	2.1	6		471	-2.6	-11.3	-31.2	-28.1		471	1.9	1.7	-0.4	0.7		471	-1.8	-11.3	-29.8	-26.4		471	0.8	0	1.4	1.7		471	-3.7
472	3	12	31.9	32.4		472	0.4	0.7	0.7	4.3		472	4.9	13.7	31.5	33.1		472	1.2	0.7	2.1	6		472	-2.6	-11.3	-31.2	-28.1		472	1.9	1.7	-0.4	0.7		472	-1.8	-11.3	-29.8	-26.4		472	0.8	0	1.4	1.7		472	-3.7
473	3	12	31.9	32.4		473	0.4	0.7	0.7	4.3		473	4.9	13.7	31.5	33.1		473	1.2	0.7	2.1	6		473	-2.6	-11.3	-31.2	-28.1		473	1.9	1.7	-0.4	0.7		473	-1.8	-11.3	-29.8	-26.4		473	0.8	0	1.4	1.7		473	-3.7
474	3	12	31.9	32.4		474	0.4	0.7	0.7	4.3		474	4.9	13.7	31.5	33.1		474	1.2	0.7	2.1	6		474	-2.6	-11.3	-31.2	-28.1		474	1.9	1.7	-0.4	0.7		474	-1.8	-11.3	-29.8	-26.4		474	0.8	0	1.4	1.7		474	-3.7
475	3	12	31.9	32.4		475	0.4	0.7	0.7	4.3		475	4.9	13.7	31.5	33.1		475	1.2	0.7	2.1	6		475	-2.6	-11.3	-31.2	-28.1		475	1.9	1.7	-0.4	0.7		475	-1.8	-11.3	-29.8	-26.4		475	0.8	0	1.4	1.7		475	-3.7
476	3	12	31.9	32.4		476	0.4	0.7	0.7	4.3		476	4.9	13.7	31.5	33.1		476	1.2	0.7	2.1	6		476	-2.6	-11.3	-31.2	-28.1		476	1.9	1.7	-0.4	0.7		476	-1.8	-11.3	-29.8	-26.4		476	0.8	0	1.4	1.7		476	-3.7
477	12.6	22.3	39.2	43.4		477	10.6	15	20.1	27.7		477	14.5	23.7	41.1	44		477	10.6	14.9	19.9	28		477	-2	-7.3	-19.1	-15.7		477	1.9	1.4	1.9	0.6		477	-2	-7.4	-19.3	-15.4		477	0	-0.1	-0.2	0.3		477	-3.9
479	45.1	46.5	47.1	46.5		479	21.4	34.6	40.6	46		479	44.4	46.2	45.6	45.9		479	22.1	34.2	39.7	45.5		479	-23.7	-11.9	-6.5	-0.5		479	-0.7	-0.3	-1.5	-0.6		479	-23	-12.3	-7.4	-1		479	0.7	-0.4	-0.9	-0.5		479	-22.3
480	45.1	46.5	47.1	46.5		480	21.4	34.6	40.6	46		480	44.4	46.2	45.6	45.9		480	22.1	34.2	39.7	45.5		480	-23.7	-11.9	-6.5	-0.5		480	-0.7	-0.3	-1.5	-0.6		480	-23	-12.3	-7.4	-1		480	0.7	-0.4	-0.9	-0.5		480	-22.3
481	45.1	46.5	47.1	46.5		481	21.4	34.6	40.6	46		481	44.4	46.2	45.6	45.9		481	22.1	34.2	39.7	45.5		481	-23.7	-11.9	-6.5	-0.5		481	-0.7	-0.3	-1.5	-0.6		481	-23	-12.3	-7.4	-1		481	0.7	-0.4	-0.9	-0.5		481	-22.3
482	45.1	46.5	47.1	46.5		482	21.4	34.6	40.6	46		482	44.4	46.2	45.6	45.9		482	22.1	34.2	39.7	45.5		482	-23.7	-11.9	-6.5	-0.5		482	-0.7	-0.3	-1.5	-0.6		482	-23	-12.3	-7.4	-1		482	0.7	-0.4	-0.9	-0.5		482	-22.3
483	45.1	46.5	47.1	46.5		483	21.4	34.6	40.6	46		483	44.4	46.2	45.6	45.9		483	22.1	34.2	39.7	45.5		483	-23.7	-11.9	-6.5	-0.5		483	-0.7	-0.3	-1.5	-0.6		483	-23	-12.3	-7.4	-1		483	0.7	-0.4	-0.9	-0.5		483	-22.3
484	45.1	46.5	47.1	46.5		484	21.4	34.6	40.6	46		484	44.4	46.2	45.6	45.9		484	22.1	34.2	39.7	45.5		484	-23.7	-11.9	-6.5	-0.5		484	-0.7	-0.3	-1.5	-0.6		484	-23	-12.3	-7.4	-1		484	0.7	-0.4	-0.9	-0.5		484	-22.3
485	45.1	46.5	47.1	46.5		485	21.4	34.6	40.6	46		485	44.4	46.2	45.6	45.9		485	22.1	34.2	39.7	45.5		485	-23.7	-11.9	-6.5	-0.5		485	-0.7	-0.3	-1.5	-0.6		485	-23	-12.3	-7.4	-1		485	0.7	-0.4	-0.9	-0.5		485	-22.3
486	45.1	46.5	47.1	46.5		486	21.4	34.6	40.6	46		486	44.4	46.2	45.6	45.9		486	22.1	34.2	39.7	45.5		486	-23.7	-11.9	-6.5	-0.5		486	-0.7	-0.3	-1.5	-0.6		486	-23	-12.3	-7.4	-1		486	0.7	-0.4	-0.9	-0.5		486	-22.3
487	45.1	46.5	47.1	46.5		487	21.4	34.6	40.6	46		487	44.4	46.2	45.6	45.9		487	22.1	34.2	39.7	45.5		487	-23.7	-11.9	-6.5	-0.5		487	-0.7	-0.3	-1.5	-0.6		487	-23	-12.3	-7.4	-1		487	0.7	-0.4	-0.9	-0.5		487	-22.3
488	45.1	46.5	47.1	46.5		488	21.4	34.6	40.6	46		488	44.4	46.2	45.6	45.9		488	22.1	34.2	39.7	45.5		488	-23.7	-11.9	-6.5	-0.5		488	-0.7	-0.3	-1.5	-0.6		488	-23	-12.3	-7.4	-1		488	0.7	-0.4	-0.9	-0.5		488	-22.3
489	45.1	46.5	47.1	46.5		489	21.4	34.6	40.6	46		489	44.4	46.2	45.6	45.9		489	22.1	34.2	39.7	45.5		489	-23.7	-11.9	-6.5	-0.5		489	-0.7	-0.3	-1.5	-0.6		489	-23	-12.3	-7.4	-1		489	0.7	-0.4	-0.9	-0.5		489	-22.3
490	42.6	43.4	43.9	43.3		490	21.6	34.3	39.4	43.7		490	41.9	42.7	42.5	42.6		490	21.5	33.4	38.2	42.8		490	-21	-9.1	-4.5	0.4		490	-0.7	-0.7	-1.4	-0.7		490	-21.1	-10	-5.7	-0.5		490	-0.1	-0.9	-1.2	-0.9		490	-20.4
508	12.7	20.9	27.7	31.1		508	10.9	20.6	29.7	32.8		508	10.5	18.8	25.7	30.1		508	8.6	15.7	24	30.2		508	-1.8	-0.3	2	1.7		508	-2.2	-2.1	-2	-1		508	-4.1	-5.2	-3.7	-0.9		508	-2.3	-4.9	-5.7	-2.6		508	-1.9
509	12.7	20.9	27.7	31.1		509	10.9	20.6	29.7	32.8		509	10.5	18.8	25.7	30.1		509	8.6	15.7	24	30.2		509	-1.8	-0.3	2	1.7		509	-2.2	-2.1	-2	-1		509	-4.1	-5.2	-3.7	-0.9		509	-2.3	-4.9	-5.7	-2.6		509	-1.9
510	12.7	20.9	27.7	31.1		510	10.9	20.6	29.7	32.8		510	10.5	18.8	25.7	30.1		510	8.6	15.7	24	30.2		510	-1.8	-0.3	2	1.7		510	-2.2	-2.1	-2	-1		510	-4.1	-5.2	-3.7	-0.9		510	-2.3	-4.9	-5.7	-2.6		510	-1.9
511	12.7	20.9	27.7	31.1		511	10.9	20.6	29.7	32.8		511	10.5	18.8	25.7	30.1		511	8.6	15.7	24	30.2		511	-1.8	-0.3	2	1.7		511	-2.2	-2.1	-2	-1		511	-4.1	-5.2	-3.7	-0.9		511	-2.3	-4.9	-5.7	-2.6		511	-1.9
512	12.7	20.9	27.7	31.1		512	10.9	20.6	29.7	32.8		512	10.5	18.8	25.7	30.1		512	8.6	15.7	24	30.2		512	-1.8	-0.3	2	1.7		512	-2.2	-2.1	-2	-1		512	-4.1	-5.2	-3.7	-0.9		512	-2.3	-4.9	-5.7	-2.6		512	-1.9
513	12.7	20.9	27.7	31.1		513	10.9	20.6	29.7	32.8		513	10.5	18.8	25.7	30.1		513	8.6	15.7	24	30.2		513	-1.8	-0.3	2	1.7		513	-2.2	-2.1	-2	-1		513	-4.1	-5.2	-3.7	-0.9		513	-2.3	-4.9	-5.7	-2.6		513	-1.9
514	12.7	20.9	27.7	31.1		514	10.9	20.6	29.7	32.8		514	10.5	18.8	25.7	30.1		514	8.6	15.7	24	30.2		514	-1.8	-0.3	2	1.7		514	-2.2	-2.1	-2	-1		514	-4.1	-5.2	-3.7	-0.9		514	-2.3	-4.9	-5.7	-2.6		514	-1.9
515	12.7	20.9	27.7	31.1		515	10.9	20.6	29.7	32.8		515	10.5	18.8	25.7	30.1		515	8.6	15.7	24	30.2		515	-1.8	-0.3	2	1.7		515	-2.2	-2.1	-2	-1		515	-4.1	-5.2	-3.7	-0.9		515	-2.3	-4.9	-5.7	-2.6		515	-1.9
516	12.7	20.9	27.7	31.1		516	10.9	20.6	29.7	32.8		516	10.5	18.8	25.7	30.1		516	8.6	15.7	24	30.2		516	-1.8	-0.3	2	1.7		516	-2.2	-2.1	-2	-1		516	-4.1	-5.2	-3.7	-0.9		516	-2.3	-4.9	-5.7	-2.6		516	-1.9
517	12.7	20.9	27.7	31.1		517	10.9	20.6	29.7	32.8		517	10.5	18.8	25.7	30.1		517	8.6	15.7	24	30.2		517	-1.8	-0.3	2	1.7		517	-2.2	-2.1	-2	-1		517	-4.1	-5.2	-3.7	-0.9		517	-2.3	-4.9	-5.7	-2.6		517	-1.9
518	12.7	20.9	27.7	31.1		518	10.9	20.6	29.7	32.8		518	10.5	18.8	25.7	30.1		518	8.6	15.7	24	30.2		518	-1.8	-0.3	2	1.7		518	-2.2	-2.1	-2	-1		518	-4.1	-5.2	-3.7	-0.9		518	-2.3	-4.9	-5.7	-2.6		518	-1.9
520	8	17.5	22.8	23		520	8	17.4	23.3	23.5		520	7.3	14.9	22.4	22.4		520	6.8	13.9	21.5	21.3		520	0	-0.1	0.5	0.5		520	-0.7	-2.6	-0.4	-0.6		520	-1.2	-3.6	-1.3	-1.7		520	-1.2	-3.5	-1.8	-2.2		520	-0.5
521	8	17.5	22.8	23		521	8	17.4	23.3	23.5		521	7.3	14.9	22.4	22.4		521	6.8	13.9	21.5	21.3		521	0	-0.1	0.5	0.5		521	-0.7	-2.6	-0.4	-0.6		521	-1.2	-3.6	-1.3	-1.7		521	-1.2	-3.5	-1.8	-2.2		521	-0.5
522	8	17.5	22.8	23		522	8	17.4	23.3	23.5		522	7.3	14.9	22.4	22.4		522	6.8	13.9	21.5	21.3		522	0	-0.1	0.5	0.5		522	-0.7	-2.6	-0.4	-0.6		522	-1.2	-3.6	-1.3	-1.7		522	-1.2	-3.5	-1.8	-2.2		522	-0.5
523	8	17.5	22.8	23		523	8	17.4	23.3	23.5		523	7.3	14.9	22.4	22.4		523	6.8	13.9	21.5	21.3		523	0	-0.1	0.5	0.5		523	-0.7	-2.6	-0.4	-0.6		523	-1.2	-3.6	-1.3	-1.7		523	-1.2	-3.5	-1.8	-2.2		523	-0.5
524	8	17.5	22.8	23		524	8	17.4	23.3	23.5		524	7.3	14.9	22.4	22.4		524	6.8	13.9	21.5	21.3		524	0	-0.1	0.5	0.5		524	-0.7	-2.6	-0.4	-0.6		524	-1.2	-3.6	-1.3	-1.7		524	-1.2	-3.5	-1.8	-2.2		524	-0.5
525	8	17.5	22.8	23		525	8	17.4	23.3	23.5		525	7.3	14.9	22.4	22.4		525	6.8	13.9	21.5	21.3		525	0	-0.1	0.5	0.5		525	-0.7	-2.6	-0.4	-0.6		525	-1.2	-3.6	-1.3	-1.7		525	-1.2	-3.5	-1.8	-2.2		525	-0.5
526	8	17.5	22.8	23		526	8	17.4	23.3	23.5		526	7.3	14.9	22.4	22.4		526	6.8	13.9	21.5	21.3		526	0	-0.1	0.5	0.5		526	-0.7	-2.6	-0.4	-0.6		526	-1.2	-3.6	-1.3	-1.7		526	-1.2	-3.5	-1.8	-2.2		526	-0.5
527	8	17.5	22.8	23		527	8	17.4	23.3	23.5		527	7.3	14.9	22.4	22.4		527	6.8	13.9	21.5	21.3		527	0	-0.1	0.5	0.5		527	-0.7	-2.6	-0.4	-0.6		527	-1.2	-3.6	-1.3	-1.7		527	-1.2	-3.5	-1.8	-2.2		527	-0.5
528	8	17.5	22.8	23		528	8	17.4	23.3	23.5		528	7.3	14.9	22.4	22.4		528	6.8	13.9	21.5	21.3		528	0	-0.1	0.5	0.5		528	-0.7	-2.6	-0.4	-0.6		528	-1.2	-3.6	-1.3	-1.7		528	-1.2	-3.5	-1.8	-2.2		528	-0.5
529	8	17.5	22.8	23		529	8	17.4	23.3	23.5		529	7.3	14.9	22.4	22.4		529	6.8	13.9	21.5	21.3		529	0	-0.1	0.5	0.5		529	-0.7	-2.6	-0.4	-0.6		529	-1.2	-3.6	-1.3	-1.7		529	-1.2	-3.5	-1.8	-2.2		529	-0.5
530	8	17.5	22.8	23		530	8	17.4	23.3	23.5		530	7.3	14.9	22.4	22.4		530	6.8	13.9	21.5	21.3		530	0	-0.1	0.5	0.5		530	-0.7	-2.6	-0.4	-0.6		530	-1.2	-3.6	-1.3	-1.7		530	-1.2	-3.5	-1.8	-2.2		530	-0.5
531	8	17.5	22.8	23		531	8	17.4	23.3	23.5		531	7.3	14.9	22.4	22.4		531	6.8	13.9	21.5	21.3		531	0	-0.1	0.5	0.5		531	-0.7	-2.6	-0.4	-0.6		531	-1.2	-3.6	-1.3	-1.7		531	-1.2	-3.5	-1.8	-2.2		531	-0.5
532	8	17.5	22.8	23		532	8	17.4	23.3	23.5		532	7.3	14.9	22.4	22.4		532	6.8	13.9	21.5	21.3		532	0	-0.1	0.5	0.5		532	-0.7	-2.6	-0.4	-0.6		532	-1.2	-3.6	-1.3	-1.7		532	-1.2	-3.5	-1.8	-2.2		532	-0.5
533	2.9	3.8	3.9	4.8		533	2.7	3.3	4.2	4.4		533	2.4	2.3	2.4	2.6		533	1.9	2	2.4	2.4		533	-0.2	-0.5	0.3	-0.4		533	-0.5	-1.5	-1.5	-2.2		533	-1	-1.8	-1.5	-2.4		533	-0.8	-1.3	-1.8	-2		533	-0.5
534	2.9	3.8	3.9	4.8		534	2.7	3.3	4.2	4.4		534	2.4	2.3	2.4	2.6		534	1.9	2	2.4	2.4		534	-0.2	-0.5	0.3	-0.4		534	-0.5	-1.5	-1.5	-2.2		534	-1	-1.8	-1.5	-2.4		534	-0.8	-1.3	-1.8	-2		534	-0.5
535	2.9	3.8	3.9	4.8		535	2.7	3.3	4.2	4.4		535	2.4	2.3	2.4	2.6		535	1.9	2	2.4	2.4		535	-0.2	-0.5	0.3	-0.4		535	-0.5	-1.5	-1.5	-2.2		535	-1	-1.8	-1.5	-2.4		535	-0.8	-1.3	-1.8	-2		535	-0.5
536	2.9	3.8	3.9	4.8		536	2.7	3.3	4.2	4.4		536	2.4	2.3	2.4	2.6		536	1.9	2	2.4	2.4		536	-0.2	-0.5	0.3	-0.4		536	-0.5	-1.5	-1.5	-2.2		536	-1	-1.8	-1.5	-2.4		536	-0.8	-1.3	-1.8	-2		536	-0.5
537	2.9	3.8	3.9	4.8		537	2.7	3.3	4.2	4.4		537	2.4	2.3	2.4	2.6		537	1.9	2	2.4	2.4		537	-0.2	-0.5	0.3	-0.4		537	-0.5	-1.5	-1.5	-2.2		537	-1	-1.8	-1.5	-2.4		537	-0.8	-1.3	-1.8	-2		537	-0.5
538	2.9	3.8	3.9	4.8		538	2.7	3.3	4.2	4.4		538	2.4	2.3	2.4	2.6		538	1.9	2	2.4	2.4		538	-0.2	-0.5	0.3	-0.4		538	-0.5	-1.5	-1.5	-2.2		538	-1	-1.8	-1.5	-2.4		538	-0.8	-1.3	-1.8	-2		538	-0.5
539	2.9	3.8	3.9	4.8		539	2.7	3.3	4.2	4.4		539	2.4	2.3	2.4	2.6		539	1.9	2	2.4	2.4		539	-0.2	-0.5	0.3	-0.4		539	-0.5	-1.5	-1.5	-2.2		539	-1	-1.8	-1.5	-2.4		539	-0.8	-1.3	-1.8	-2		539	-0.5
541	26.8	36.4	43	42.8		541	25.5	37.1	44.2	44.6		541	16.2	24.3	30.2	32.7		541	15.5	23.7	28.6	29.6		541	-1.3	0.7	1.2	1.8		541	-10.6	-12.1	-12.8	-10.1		541	-11.3	-12.7	-14.4	-13.2		541	-10	-13.4	-15.6	-15		541	-0.7
542	26.8	36.4	43	42.8		542	25.5	37.1	44.2	44.6		542	16.2	24.3	30.2	32.7		542	15.5	23.7	28.6	29.6		542	-1.3	0.7	1.2	1.8		542	-10.6	-12.1	-12.8	-10.1		542	-11.3	-12.7	-14.4	-13.2		542	-10	-13.4	-15.6	-15		542	-0.7
543	26.8	36.4	43	42.8		543	25.5	37.1	44.2	44.6		543	16.2	24.3	30.2	32.7		543	15.5	23.7	28.6	29.6		543	-1.3	0.7	1.2	1.8		543	-10.6	-12.1	-12.8	-10.1		543	-11.3	-12.7	-14.4	-13.2		543	-10	-13.4	-15.6	-15		543	-0.7
544	26.8	36.4	43	42.8		544	25.5	37.1	44.2	44.6		544	16.2	24.3	30.2	32.7		544	15.5	23.7	28.6	29.6		544	-1.3	0.7	1.2	1.8		544	-10.6	-12.1	-12.8	-10.1		544	-11.3	-12.7	-14.4	-13.2		544	-10	-13.4	-15.6	-15		544	-0.7
545	26.8	36.4	43	42.8		545	25.5	37.1	44.2	44.6		545	16.2	24.3	30.2	32.7		545	15.5	23.7	28.6	29.6		545	-1.3	0.7	1.2	1.8		545	-10.6	-12.1	-12.8	-10.1		545	-11.3	-12.7	-14.4	-13.2		545	-10	-13.4	-15.6	-15		545	-0.7
546	26.8	36.4	43	42.8		546	25.5	37.1	44.2	44.6		546	16.2	24.3	30.2	32.7		546	15.5	23.7	28.6	29.6		546	-1.3	0.7	1.2	1.8		546	-10.6	-12.1	-12.8	-10.1		546	-11.3	-12.7	-14.4	-13.2		546	-10	-13.4	-15.6	-15		546	-0.7
547	26.8	36.4	43	42.8		547	25.5	37.1	44.2	44.6		547	16.2	24.3	30.2	32.7		547	15.5	23.7	28.6	29.6		547	-1.3	0.7	1.2	1.8		547	-10.6	-12.1	-12.8	-10.1		547	-11.3	-12.7	-14.4	-13.2		547	-10	-13.4	-15.6	-15		547	-0.7
548	26.8	36.4	43	42.8		548	25.5	37.1	44.2	44.6		548	16.2	24.3	30.2	32.7		548	15.5	23.7	28.6	29.6		548	-1.3	0.7	1.2	1.8		548	-10.6	-12.1	-12.8	-10.1		548	-11.3	-12.7	-14.4	-13.2		548	-10	-13.4	-15.6	-15		548	-0.7
549	26.8	36.4	43	42.8		549	25.5	37.1	44.2	44.6		549	16.2	24.3	30.2	32.7		549	15.5	23.7	28.6	29.6		549	-1.3	0.7	1.2	1.8		549	-10.6	-12.1	-12.8	-10.1		549	-11.3	-12.7	-14.4	-13.2		549	-10	-13.4	-15.6	-15		549	-0.7
550	26.8	36.4	43	42.8		550	25.5	37.1	44.2	44.6		550	16.2	24.3	30.2	32.7		550	15.5	23.7	28.6	29.6		550	-1.3	0.7	1.2	1.8		550	-10.6	-12.1	-12.8	-10.1		550	-11.3	-12.7	-14.4	-13.2		550	-10	-13.4	-15.6	-15		550	-0.7
551	26.8	36.4	43	42.8		551	25.5	37.1	44.2	44.6		551	16.2	24.3	30.2	32.7		551	15.5	23.7	28.6	29.6		551	-1.3	0.7	1.2	1.8		551	-10.6	-12.1	-12.8	-10.1		551	-11.3	-12.7	-14.4	-13.2		551	-10	-13.4	-15.6	-15		551	-0.7
552	26.8	36.4	43	42.8		552	25.5	37.1	44.2	44.6		552	16.2	24.3	30.2	32.7		552	15.5	23.7	28.6	29.6		552	-1.3	0.7	1.2	1.8		552	-10.6	-12.1	-12.8	-10.1		552	-11.3	-12.7	-14.4	-13.2		552	-10	-13.4	-15.6	-15		552	-0.7
553	26.8	36.4	43	42.8		553	25.5	37.1	44.2	44.6		553	16.2	24.3	30.2	32.7		553	15.5	23.7	28.6	29.6		553	-1.3	0.7	1.2	1.8		553	-10.6	-12.1	-12.8	-10.1		553	-11.3	-12.7	-14.4	-13.2		553	-10	-13.4	-15.6	-15		553	-0.7
554	26.8	36.4	43	42.8		554	25.5	37.1	44.2	44.6		554	16.2	24.3	30.2	32.7		554	15.5	23.7	28.6	29.6		554	-1.3	0.7	1.2	1.8		554	-10.6	-12.1	-12.8	-10.1		554	-11.3	-12.7	-14.4	-13.2		554	-10	-13.4	-15.6	-15		554	-0.7
555	26.8	36.4	43	42.8		555	25.5	37.1	44.2	44.6		555	16.2	24.3	30.2	32.7		555	15.5	23.7	28.6	29.6		555	-1.3	0.7	1.2	1.8		555	-10.6	-12.1	-12.8	-10.1		555	-11.3	-12.7	-14.4	-13.2		555	-10	-13.4	-15.6	-15		555	-0.7
556	36.3	46	51.3	51.2		556	34.8	46.6	51.9	52.1		556	15.8	28.7	38.1	41		556	15	27.1	38.2	40.3		556	-1.5	0.6	0.6	0.9		556	-20.5	-17.3	-13.2	-10.2		556	-21.3	-18.9	-13.1	-10.9		556	-19.8	-19.5	-13.7	-11.8		556	-0.8
557	36.3	46	51.3	51.2		557	34.8	46.6	51.9	52.1		557	15.8	28.7	38.1	41		557	15	27.1	38.2	40.3		557	-1.5	0.6	0.6	0.9		557	-20.5	-17.3	-13.2	-10.2		557	-21.3	-18.9	-13.1	-10.9		557	-19.8	-19.5	-13.7	-11.8		557	-0.8
558	36.3	46	51.3	51.2		558	34.8	46.6	51.9	52.1		558	15.8	28.7	38.1	41		558	15	27.1	38.2	40.3		558	-1.5	0.6	0.6	0.9		558	-20.5	-17.3	-13.2	-10.2		558	-21.3	-18.9	-13.1	-10.9		558	-19.8	-19.5	-13.7	-11.8		558	-0.8
559	36.3	46	51.3	51.2		559	34.8	46.6	51.9	52.1		559	15.8	28.7	38.1	41		559	15	27.1	38.2	40.3		559	-1.5	0.6	0.6	0.9		559	-20.5	-17.3	-13.2	-10.2		559	-21.3	-18.9	-13.1	-10.9		559	-19.8	-19.5	-13.7	-11.8		559	-0.8
560	36.3	46	51.3	51.2		560	34.8	46.6	51.9	52.1		560	15.8	28.7	38.1	41		560	15	27.1	38.2	40.3		560	-1.5	0.6	0.6	0.9		560	-20.5	-17.3	-13.2	-10.2		560	-21.3	-18.9	-13.1	-10.9		560	-19.8	-19.5	-13.7	-11.8		560	-0.8
561	36.3	46	51.3	51.2		561	34.8	46.6	51.9	52.1		561	15.8	28.7	38.1	41		561	15	27.1	38.2	40.3		561	-1.5	0.6	0.6	0.9		561	-20.5	-17.3	-13.2	-10.2		561	-21.3	-18.9	-13.1	-10.9		561	-19.8	-19.5	-13.7	-11.8		561	-0.8
566	7.1	10.2	21.1	32.4		566	7.1	9.9	21.1	32.5		566	6.3	7.6	12.3	15.3		566	6.4	7.7	11.8	14.7		566	0	-0.3	0	0.1		566	-0.8	-2.6	-8.8	-17.1		566	-0.7	-2.5	-9.3	-17.7		566	-0.7	-2.2	-9.3	-17.8		566	0.1
567	7.1	10.2	21.1	32.4		567	7.1	9.9	21.1	32.5		567	6.3	7.6	12.3	15.3		567	6.4	7.7	11.8	14.7		567	0	-0.3	0	0.1		567	-0.8	-2.6	-8.8	-17.1		567	-0.7	-2.5	-9.3	-17.7		567	-0.7	-2.2	-9.3	-17.8		567	0.1
568	7.1	10.2	21.1	32.4		568	7.1	9.9	21.1	32.5		568	6.3	7.6	12.3	15.3		568	6.4	7.7	11.8	14.7		568	0	-0.3	0	0.1		568	-0.8	-2.6	-8.8	-17.1		568	-0.7	-2.5	-9.3	-17.7		568	-0.7	-2.2	-9.3	-17.8		568	0.1
569	7.1	10.2	21.1	32.4		569	7.1	9.9	21.1	32.5		569	6.3	7.6	12.3	15.3		569	6.4	7.7	11.8	14.7		569	0	-0.3	0	0.1		569	-0.8	-2.6	-8.8	-17.1		569	-0.7	-2.5	-9.3	-17.7		569	-0.7	-2.2	-9.3	-17.8		569	0.1
570	7.1	10.2	21.1	32.4		570	7.1	9.9	21.1	32.5		570	6.3	7.6	12.3	15.3		570	6.4	7.7	11.8	14.7		570	0	-0.3	0	0.1		570	-0.8	-2.6	-8.8	-17.1		570	-0.7	-2.5	-9.3	-17.7		570	-0.7	-2.2	-9.3	-17.8		570	0.1
571	7.1	10.2	21.1	32.4		571	7.1	9.9	21.1	32.5		571	6.3	7.6	12.3	15.3		571	6.4	7.7	11.8	14.7		571	0	-0.3	0	0.1		571	-0.8	-2.6	-8.8	-17.1		571	-0.7	-2.5	-9.3	-17.7		571	-0.7	-2.2	-9.3	-17.8		571	0.1
572	7.1	10.2	21.1	32.4		572	7.1	9.9	21.1	32.5		572	6.3	7.6	12.3	15.3		572	6.4	7.7	11.8	14.7		572	0	-0.3	0	0.1		572	-0.8	-2.6	-8.8	-17.1		572	-0.7	-2.5	-9.3	-17.7		572	-0.7	-2.2	-9.3	-17.8		572	0.1
573	1.3	2.9	6	9.9		573	1.7	3.1	6.7	11.1		573	0.8	0.9	0.8	1.6		573	0.6	0.8	1	1.2		573	0.4	0.2	0.7	1.2		573	-0.5	-2	-5.2	-8.3		573	-0.7	-2.1	-5	-8.7		573	-1.1	-2.3	-5.7	-9.9		573	-0.2
574	1.3	2.9	6	9.9		574	1.7	3.1	6.7	11.1		574	0.8	0.9	0.8	1.6		574	0.6	0.8	1	1.2		574	0.4	0.2	0.7	1.2		574	-0.5	-2	-5.2	-8.3		574	-0.7	-2.1	-5	-8.7		574	-1.1	-2.3	-5.7	-9.9		574	-0.2
575	1.3	2.9	6	9.9		575	1.7	3.1	6.7	11.1		575	0.8	0.9	0.8	1.6		575	0.6	0.8	1	1.2		575	0.4	0.2	0.7	1.2		575	-0.5	-2	-5.2	-8.3		575	-0.7	-2.1	-5	-8.7		575	-1.1	-2.3	-5.7	-9.9		575	-0.2
576	1.3	2.9	6	9.9		576	1.7	3.1	6.7	11.1		576	0.8	0.9	0.8	1.6		576	0.6	0.8	1	1.2		576	0.4	0.2	0.7	1.2		576	-0.5	-2	-5.2	-8.3		576	-0.7	-2.1	-5	-8.7		576	-1.1	-2.3	-5.7	-9.9		576	-0.2
577	1.3	2.9	6	9.9		577	1.7	3.1	6.7	11.1		577	0.8	0.9	0.8	1.6		577	0.6	0.8	1	1.2		577	0.4	0.2	0.7	1.2		577	-0.5	-2	-5.2	-8.3		577	-0.7	-2.1	-5	-8.7		577	-1.1	-2.3	-5.7	-9.9		577	-0.2
578	1.3	2.9	6	9.9		578	1.7	3.1	6.7	11.1		578	0.8	0.9	0.8	1.6		578	0.6	0.8	1	1.2		578	0.4	0.2	0.7	1.2		578	-0.5	-2	-5.2	-8.3		578	-0.7	-2.1	-5	-8.7		578	-1.1	-2.3	-5.7	-9.9		578	-0.2
579	1.3	2.9	6	9.9		579	1.7	3.1	6.7	11.1		579	0.8	0.9	0.8	1.6		579	0.6	0.8	1	1.2		579	0.4	0.2	0.7	1.2		579	-0.5	-2	-5.2	-8.3		579	-0.7	-2.1	-5	-8.7		579	-1.1	-2.3	-5.7	-9.9		579	-0.2
580	1.3	2.9	6	9.9		580	1.7	3.1	6.7	11.1		580	0.8	0.9	0.8	1.6		580	0.6	0.8	1	1.2		580	0.4	0.2	0.7	1.2		580	-0.5	-2	-5.2	-8.3		580	-0.7	-2.1	-5	-8.7		580	-1.1	-2.3	-5.7	-9.9		580	-0.2
581	15.1	18.6	31.1	35.9		581	15.3	18.3	30.7	36.1		581	14.7	17	27.9	34.4		581	14.6	16.3	26.4	32.3		581	0.2	-0.3	-0.4	0.2		581	-0.4	-1.6	-3.2	-1.5		581	-0.5	-2.3	-4.7	-3.6		581	-0.7	-2	-4.3	-3.8		581	-0.1
582	15.1	18.6	31.1	35.9		582	15.3	18.3	30.7	36.1		582	14.7	17	27.9	34.4		582	14.6	16.3	26.4	32.3		582	0.2	-0.3	-0.4	0.2		582	-0.4	-1.6	-3.2	-1.5		582	-0.5	-2.3	-4.7	-3.6		582	-0.7	-2	-4.3	-3.8		582	-0.1
583	15.1	18.6	31.1	35.9		583	15.3	18.3	30.7	36.1		583	14.7	17	27.9	34.4		583	14.6	16.3	26.4	32.3		583	0.2	-0.3	-0.4	0.2		583	-0.4	-1.6	-3.2	-1.5		583	-0.5	-2.3	-4.7	-3.6		583	-0.7	-2	-4.3	-3.8		583	-0.1
584	22.4	27.5	46.8	52.9		584	22.6	27	46.1	52.7		584	22.5	25.5	42.4	50.3		584	21.2	24.2	39.4	45.9		584	0.2	-0.5	-0.7	-0.2		584	0.1	-2	-4.4	-2.6		584	-1.2	-3.3	-7.4	-7		584	-1.4	-2.8	-6.7	-6.8		584	-1.3
585	22.4	27.5	46.8	52.9		585	22.6	27	46.1	52.7		585	22.5	25.5	42.4	50.3		585	21.2	24.2	39.4	45.9		585	0.2	-0.5	-0.7	-0.2		585	0.1	-2	-4.4	-2.6		585	-1.2	-3.3	-7.4	-7		585	-1.4	-2.8	-6.7	-6.8		585	-1.3
586	22.4	27.5	46.8	52.9		586	22.6	27	46.1	52.7		586	22.5	25.5	42.4	50.3		586	21.2	24.2	39.4	45.9		586	0.2	-0.5	-0.7	-0.2		586	0.1	-2	-4.4	-2.6		586	-1.2	-3.3	-7.4	-7		586	-1.4	-2.8	-6.7	-6.8		586	-1.3
587	22.4	27.5	46.8	52.9		587	22.6	27	46.1	52.7		587	22.5	25.5	42.4	50.3		587	21.2	24.2	39.4	45.9		587	0.2	-0.5	-0.7	-0.2		587	0.1	-2	-4.4	-2.6		587	-1.2	-3.3	-7.4	-7		587	-1.4	-2.8	-6.7	-6.8		587	-1.3
588	22.4	27.5	46.8	52.9		588	22.6	27	46.1	52.7		588	22.5	25.5	42.4	50.3		588	21.2	24.2	39.4	45.9		588	0.2	-0.5	-0.7	-0.2		588	0.1	-2	-4.4	-2.6		588	-1.2	-3.3	-7.4	-7		588	-1.4	-2.8	-6.7	-6.8		588	-1.3
589	22.4	27.5	46.8	52.9		589	22.6	27	46.1	52.7		589	22.5	25.5	42.4	50.3		589	21.2	24.2	39.4	45.9		589	0.2	-0.5	-0.7	-0.2		589	0.1	-2	-4.4	-2.6		589	-1.2	-3.3	-7.4	-7		589	-1.4	-2.8	-6.7	-6.8		589	-1.3
594	22.7	34.7	40.9	44.5		594	22	32.5	43	48		594	24.9	24	26.1	31.2		594	22.6	24.2	23.9	27.9		594	-0.7	-2.2	2.1	3.5		594	2.2	-10.7	-14.8	-13.3		594	-0.1	-10.5	-17	-16.6		594	0.6	-8.3	-19.1	-20.1		594	-2.3
595	22.7	34.7	40.9	44.5		595	22	32.5	43	48		595	24.9	24	26.1	31.2		595	22.6	24.2	23.9	27.9		595	-0.7	-2.2	2.1	3.5		595	2.2	-10.7	-14.8	-13.3		595	-0.1	-10.5	-17	-16.6		595	0.6	-8.3	-19.1	-20.1		595	-2.3
596	22.7	34.7	40.9	44.5		596	22	32.5	43	48		596	24.9	24	26.1	31.2		596	22.6	24.2	23.9	27.9		596	-0.7	-2.2	2.1	3.5		596	2.2	-10.7	-14.8	-13.3		596	-0.1	-10.5	-17	-16.6		596	0.6	-8.3	-19.1	-20.1		596	-2.3
597	22.7	34.7	40.9	44.5		597	22	32.5	43	48		597	24.9	24	26.1	31.2		597	22.6	24.2	23.9	27.9		597	-0.7	-2.2	2.1	3.5		597	2.2	-10.7	-14.8	-13.3		597	-0.1	-10.5	-17	-16.6		597	0.6	-8.3	-19.1	-20.1		597	-2.3
598	22.7	34.7	40.9	44.5		598	22	32.5	43	48		598	24.9	24	26.1	31.2		598	22.6	24.2	23.9	27.9		598	-0.7	-2.2	2.1	3.5		598	2.2	-10.7	-14.8	-13.3		598	-0.1	-10.5	-17	-16.6		598	0.6	-8.3	-19.1	-20.1		598	-2.3
599	22.7	34.7	40.9	44.5		599	22	32.5	43	48		599	24.9	24	26.1	31.2		599	22.6	24.2	23.9	27.9		599	-0.7	-2.2	2.1	3.5		599	2.2	-10.7	-14.8	-13.3		599	-0.1	-10.5	-17	-16.6		599	0.6	-8.3	-19.1	-20.1		599	-2.3
600	22.7	34.7	40.9	44.5		600	22	32.5	43	48		600	24.9	24	26.1	31.2		600	22.6	24.2	23.9	27.9		600	-0.7	-2.2	2.1	3.5		600	2.2	-10.7	-14.8	-13.3		600	-0.1	-10.5	-17	-16.6		600	0.6	-8.3	-19.1	-20.1		600	-2.3
601	22.7	34.7	40.9	44.5		601	22	32.5	43	48		601	24.9	24	26.1	31.2		601	22.6	24.2	23.9	27.9		601	-0.7	-2.2	2.1	3.5		601	2.2	-10.7	-14.8	-13.3		601	-0.1	-10.5	-17	-16.6		601	0.6	-8.3	-19.1	-20.1		601	-2.3
603	42.7	42.6	42.5	44		603	43.2	43.6	42.9	42.5		603	42.2	39.8	42.3	42.2		603	39.3	40.1	42.1	40.1		603	0.5	1	0.4	-1.5		603	-0.5	-2.8	-0.2	-1.8		603	-3.4	-2.5	-0.4	-3.9		603	-3.9	-3.5	-0.8	-2.4		603	-2.9
604	42.7	42.6	42.5	44		604	43.2	43.6	42.9	42.5		604	42.2	39.8	42.3	42.2		604	39.3	40.1	42.1	40.1		604	0.5	1	0.4	-1.5		604	-0.5	-2.8	-0.2	-1.8		604	-3.4	-2.5	-0.4	-3.9		604	-3.9	-3.5	-0.8	-2.4		604	-2.9
605	42.7	42.6	42.5	44		605	43.2	43.6	42.9	42.5		605	42.2	39.8	42.3	42.2		605	39.3	40.1	42.1	40.1		605	0.5	1	0.4	-1.5		605	-0.5	-2.8	-0.2	-1.8		605	-3.4	-2.5	-0.4	-3.9		605	-3.9	-3.5	-0.8	-2.4		605	-2.9
606	42.7	42.6	42.5	44		606	43.2	43.6	42.9	42.5		606	42.2	39.8	42.3	42.2		606	39.3	40.1	42.1	40.1		606	0.5	1	0.4	-1.5		606	-0.5	-2.8	-0.2	-1.8		606	-3.4	-2.5	-0.4	-3.9		606	-3.9	-3.5	-0.8	-2.4		606	-2.9
607	42.7	42.6	42.5	44		607	43.2	43.6	42.9	42.5		607	42.2	39.8	42.3	42.2		607	39.3	40.1	42.1	40.1		607	0.5	1	0.4	-1.5		607	-0.5	-2.8	-0.2	-1.8		607	-3.4	-2.5	-0.4	-3.9		607	-3.9	-3.5	-0.8	-2.4		607	-2.9
608	42.7	42.6	42.5	44		608	43.2	43.6	42.9	42.5		608	42.2	39.8	42.3	42.2		608	39.3	40.1	42.1	40.1		608	0.5	1	0.4	-1.5		608	-0.5	-2.8	-0.2	-1.8		608	-3.4	-2.5	-0.4	-3.9		608	-3.9	-3.5	-0.8	-2.4		608	-2.9
609	41.4	41.4	41.3	41		609	41.4	41.7	41.8	40.9		609	42.3	39.2	38.2	38.3		609	39.5	40	37	34.5		609	0	0.3	0.5	-0.1		609	0.9	-2.2	-3.1	-2.7		609	-1.9	-1.4	-4.3	-6.5		609	-1.9	-1.7	-4.8	-6.4		609	-2.8
610	22.9	25.5	32.9	39.4		610	23.1	25.7	33.8	40.3		610	24.6	28.4	34.8	45.2		610	23.4	27.8	32.4	43.1		610	0.2	0.2	0.9	0.9		610	1.7	2.9	1.9	5.8		610	0.5	2.3	-0.5	3.7		610	0.3	2.1	-1.4	2.8		610	-1.2
611	22.9	25.5	32.9	39.4		611	23.1	25.7	33.8	40.3		611	24.6	28.4	34.8	45.2		611	23.4	27.8	32.4	43.1		611	0.2	0.2	0.9	0.9		611	1.7	2.9	1.9	5.8		611	0.5	2.3	-0.5	3.7		611	0.3	2.1	-1.4	2.8		611	-1.2
612	22.9	25.5	32.9	39.4		612	23.1	25.7	33.8	40.3		612	24.6	28.4	34.8	45.2		612	23.4	27.8	32.4	43.1		612	0.2	0.2	0.9	0.9		612	1.7	2.9	1.9	5.8		612	0.5	2.3	-0.5	3.7		612	0.3	2.1	-1.4	2.8		612	-1.2
613	22.9	25.5	32.9	39.4		613	23.1	25.7	33.8	40.3		613	24.6	28.4	34.8	45.2		613	23.4	27.8	32.4	43.1		613	0.2	0.2	0.9	0.9		613	1.7	2.9	1.9	5.8		613	0.5	2.3	-0.5	3.7		613	0.3	2.1	-1.4	2.8		613	-1.2
614	22.9	25.5	32.9	39.4		614	23.1	25.7	33.8	40.3		614	24.6	28.4	34.8	45.2		614	23.4	27.8	32.4	43.1		614	0.2	0.2	0.9	0.9		614	1.7	2.9	1.9	5.8		614	0.5	2.3	-0.5	3.7		614	0.3	2.1	-1.4	2.8		614	-1.2
615	20.4	22.8	30.3	36.6		615	21.3	24	31.5	38.1		615	21.7	25.8	31.8	41.7		615	21.7	26.4	30.6	41.4		615	0.9	1.2	1.2	1.5		615	1.3	3	1.5	5.1		615	1.3	3.6	0.3	4.8		615	0.4	2.4	-0.9	3.3		615	0
616	13.8	18.4	30.3	39.1		616	13.9	18.9	30.3	39.6		616	14.8	21.6	32.3	44.6		616	14.4	21.2	31.5	43.2		616	0.1	0.5	0	0.5		616	1	3.2	2	5.5		616	0.6	2.8	1.2	4.1		616	0.5	2.3	1.2	3.6		616	-0.4
617	13.8	18.4	30.3	39.1		617	13.9	18.9	30.3	39.6		617	14.8	21.6	32.3	44.6		617	14.4	21.2	31.5	43.2		617	0.1	0.5	0	0.5		617	1	3.2	2	5.5		617	0.6	2.8	1.2	4.1		617	0.5	2.3	1.2	3.6		617	-0.4
618	0.9	2.6	9.7	17.2		618	1	3.1	9	17.8		618	1.2	3.8	9.3	16.9		618	1.7	3.9	8.9	15		618	0.1	0.5	-0.7	0.6		618	0.3	1.2	-0.4	-0.3		618	0.8	1.3	-0.8	-2.2		618	0.7	0.8	-0.1	-2.8		618	0.5
619	0.9	2.6	9.7	17.2		619	1	3.1	9	17.8		619	1.2	3.8	9.3	16.9		619	1.7	3.9	8.9	15		619	0.1	0.5	-0.7	0.6		619	0.3	1.2	-0.4	-0.3		619	0.8	1.3	-0.8	-2.2		619	0.7	0.8	-0.1	-2.8		619	0.5
620	0.9	2.6	9.7	17.2		620	1	3.1	9	17.8		620	1.2	3.8	9.3	16.9		620	1.7	3.9	8.9	15		620	0.1	0.5	-0.7	0.6		620	0.3	1.2	-0.4	-0.3		620	0.8	1.3	-0.8	-2.2		620	0.7	0.8	-0.1	-2.8		620	0.5
621	0.9	2.6	9.7	17.2		621	1	3.1	9	17.8		621	1.2	3.8	9.3	16.9		621	1.7	3.9	8.9	15		621	0.1	0.5	-0.7	0.6		621	0.3	1.2	-0.4	-0.3		621	0.8	1.3	-0.8	-2.2		621	0.7	0.8	-0.1	-2.8		621	0.5
622	0.9	2.6	9.7	17.2		622	1	3.1	9	17.8		622	1.2	3.8	9.3	16.9		622	1.7	3.9	8.9	15		622	0.1	0.5	-0.7	0.6		622	0.3	1.2	-0.4	-0.3		622	0.8	1.3	-0.8	-2.2		622	0.7	0.8	-0.1	-2.8		622	0.5
623	0.9	2.6	9.7	17.2		623	1	3.1	9	17.8		623	1.2	3.8	9.3	16.9		623	1.7	3.9	8.9	15		623	0.1	0.5	-0.7	0.6		623	0.3	1.2	-0.4	-0.3		623	0.8	1.3	-0.8	-2.2		623	0.7	0.8	-0.1	-2.8		623	0.5
624	0.9	2.6	9.7	17.2		624	1	3.1	9	17.8		624	1.2	3.8	9.3	16.9		624	1.7	3.9	8.9	15		624	0.1	0.5	-0.7	0.6		624	0.3	1.2	-0.4	-0.3		624	0.8	1.3	-0.8	-2.2		624	0.7	0.8	-0.1	-2.8		624	0.5
625	0.9	2.6	9.7	17.2		625	1	3.1	9	17.8		625	1.2	3.8	9.3	16.9		625	1.7	3.9	8.9	15		625	0.1	0.5	-0.7	0.6		625	0.3	1.2	-0.4	-0.3		625	0.8	1.3	-0.8	-2.2		625	0.7	0.8	-0.1	-2.8		625	0.5
626	0.9	2.6	9.7	17.2		626	1	3.1	9	17.8		626	1.2	3.8	9.3	16.9		626	1.7	3.9	8.9	15		626	0.1	0.5	-0.7	0.6		626	0.3	1.2	-0.4	-0.3		626	0.8	1.3	-0.8	-2.2		626	0.7	0.8	-0.1	-2.8		626	0.5
627	0.9	2.6	9.7	17.2		627	1	3.1	9	17.8		627	1.2	3.8	9.3	16.9		627	1.7	3.9	8.9	15		627	0.1	0.5	-0.7	0.6		627	0.3	1.2	-0.4	-0.3		627	0.8	1.3	-0.8	-2.2		627	0.7	0.8	-0.1	-2.8		627	0.5
628	0.9	2.6	9.7	17.2		628	1	3.1	9	17.8		628	1.2	3.8	9.3	16.9		628	1.7	3.9	8.9	15		628	0.1	0.5	-0.7	0.6		628	0.3	1.2	-0.4	-0.3		628	0.8	1.3	-0.8	-2.2		628	0.7	0.8	-0.1	-2.8		628	0.5
629	11.6	16.1	20.2	25.1		629	11.1	16.5	20.6	25.7		629	12.2	16.4	20	24.7		629	11.3	16.5	19.4	24.3		629	-0.5	0.4	0.4	0.6		629	0.6	0.3	-0.2	-0.4		629	-0.3	0.4	-0.8	-0.8		629	0.2	0	-1.2	-1.4		629	-0.9
630	11.6	16.1	20.2	25.1		630	11.1	16.5	20.6	25.7		630	12.2	16.4	20	24.7		630	11.3	16.5	19.4	24.3		630	-0.5	0.4	0.4	0.6		630	0.6	0.3	-0.2	-0.4		630	-0.3	0.4	-0.8	-0.8		630	0.2	0	-1.2	-1.4		630	-0.9
631	11.6	16.1	20.2	25.1		631	11.1	16.5	20.6	25.7		631	12.2	16.4	20	24.7		631	11.3	16.5	19.4	24.3		631	-0.5	0.4	0.4	0.6		631	0.6	0.3	-0.2	-0.4		631	-0.3	0.4	-0.8	-0.8		631	0.2	0	-1.2	-1.4		631	-0.9
632	11.6	16.1	20.2	25.1		632	11.1	16.5	20.6	25.7		632	12.2	16.4	20	24.7		632	11.3	16.5	19.4	24.3		632	-0.5	0.4	0.4	0.6		632	0.6	0.3	-0.2	-0.4		632	-0.3	0.4	-0.8	-0.8		632	0.2	0	-1.2	-1.4		632	-0.9
633	11.6	16.1	20.2	25.1		633	11.1	16.5	20.6	25.7		633	12.2	16.4	20	24.7		633	11.3	16.5	19.4	24.3		633	-0.5	0.4	0.4	0.6		633	0.6	0.3	-0.2	-0.4		633	-0.3	0.4	-0.8	-0.8		633	0.2	0	-1.2	-1.4		633	-0.9
634	11.6	16.1	20.2	25.1		634	11.1	16.5	20.6	25.7		634	12.2	16.4	20	24.7		634	11.3	16.5	19.4	24.3		634	-0.5	0.4	0.4	0.6		634	0.6	0.3	-0.2	-0.4		634	-0.3	0.4	-0.8	-0.8		634	0.2	0	-1.2	-1.4		634	-0.9
635	11.6	16.1	20.2	25.1		635	11.1	16.5	20.6	25.7		635	12.2	16.4	20	24.7		635	11.3	16.5	19.4	24.3		635	-0.5	0.4	0.4	0.6		635	0.6	0.3	-0.2	-0.4		635	-0.3	0.4	-0.8	-0.8		635	0.2	0	-1.2	-1.4		635	-0.9
636	33.5	33.3	34.1	33.2		636	35.5	35.8	36	34.8		636	33.7	31.7	32.7	31.6		636	34.5	34	34.1	32.6		636	2	2.5	1.9	1.6		636	0.2	-1.6	-1.4	-1.6		636	1	0.7	0	-0.6		636	-1	-1.8	-1.9	-2.2		636	0.8
637	33.5	33.3	34.1	33.2		637	35.5	35.8	36	34.8		637	33.7	31.7	32.7	31.6		637	34.5	34	34.1	32.6		637	2	2.5	1.9	1.6		637	0.2	-1.6	-1.4	-1.6		637	1	0.7	0	-0.6		637	-1	-1.8	-1.9	-2.2		637	0.8
638	33.5	33.3	34.1	33.2		638	35.5	35.8	36	34.8		638	33.7	31.7	32.7	31.6		638	34.5	34	34.1	32.6		638	2	2.5	1.9	1.6		638	0.2	-1.6	-1.4	-1.6		638	1	0.7	0	-0.6		638	-1	-1.8	-1.9	-2.2		638	0.8
639	33.5	33.3	34.1	33.2		639	35.5	35.8	36	34.8		639	33.7	31.7	32.7	31.6		639	34.5	34	34.1	32.6		639	2	2.5	1.9	1.6		639	0.2	-1.6	-1.4	-1.6		639	1	0.7	0	-0.6		639	-1	-1.8	-1.9	-2.2		639	0.8
640	33.5	33.3	34.1	33.2		640	35.5	35.8	36	34.8		640	33.7	31.7	32.7	31.6		640	34.5	34	34.1	32.6		640	2	2.5	1.9	1.6		640	0.2	-1.6	-1.4	-1.6		640	1	0.7	0	-0.6		640	-1	-1.8	-1.9	-2.2		640	0.8
641	33.5	33.3	34.1	33.2		641	35.5	35.8	36	34.8		641	33.7	31.7	32.7	31.6		641	34.5	34	34.1	32.6		641	2	2.5	1.9	1.6		641	0.2	-1.6	-1.4	-1.6		641	1	0.7	0	-0.6		641	-1	-1.8	-1.9	-2.2		641	0.8
642	33.5	33.3	34.1	33.2		642	35.5	35.8	36	34.8		642	33.7	31.7	32.7	31.6		642	34.5	34	34.1	32.6		642	2	2.5	1.9	1.6		642	0.2	-1.6	-1.4	-1.6		642	1	0.7	0	-0.6		642	-1	-1.8	-1.9	-2.2		642	0.8
643	33.5	33.3	34.1	33.2		643	35.5	35.8	36	34.8		643	33.7	31.7	32.7	31.6		643	34.5	34	34.1	32.6		643	2	2.5	1.9	1.6		643	0.2	-1.6	-1.4	-1.6		643	1	0.7	0	-0.6		643	-1	-1.8	-1.9	-2.2		643	0.8
644	33.5	33.3	34.1	33.2		644	35.5	35.8	36	34.8		644	33.7	31.7	32.7	31.6		644	34.5	34	34.1	32.6		644	2	2.5	1.9	1.6		644	0.2	-1.6	-1.4	-1.6		644	1	0.7	0	-0.6		644	-1	-1.8	-1.9	-2.2		644	0.8
645	33.5	33.3	34.1	33.2		645	35.5	35.8	36	34.8		645	33.7	31.7	32.7	31.6		645	34.5	34	34.1	32.6		645	2	2.5	1.9	1.6		645	0.2	-1.6	-1.4	-1.6		645	1	0.7	0	-0.6		645	-1	-1.8	-1.9	-2.2		645	0.8
646	33.5	33.3	34.1	33.2		646	35.5	35.8	36	34.8		646	33.7	31.7	32.7	31.6		646	34.5	34	34.1	32.6		646	2	2.5	1.9	1.6		646	0.2	-1.6	-1.4	-1.6		646	1	0.7	0	-0.6		646	-1	-1.8	-1.9	-2.2		646	0.8
647	33.5	33.3	34.1	33.2		647	35.5	35.8	36	34.8		647	33.7	31.7	32.7	31.6		647	34.5	34	34.1	32.6		647	2	2.5	1.9	1.6		647	0.2	-1.6	-1.4	-1.6		647	1	0.7	0	-0.6		647	-1	-1.8	-1.9	-2.2		647	0.8
648	33.5	33.3	34.1	33.2		648	35.5	35.8	36	34.8		648	33.7	31.7	32.7	31.6		648	34.5	34	34.1	32.6		648	2	2.5	1.9	1.6		648	0.2	-1.6	-1.4	-1.6		648	1	0.7	0	-0.6		648	-1	-1.8	-1.9	-2.2		648	0.8
651	14.4	18	19.4	22.4		651	14.8	19.6	20.7	23.6		651	13.2	15.9	17.5	18.9		651	12.3	16.7	16.9	18.1		651	0.4	1.6	1.3	1.2		651	-1.2	-2.1	-1.9	-3.5		651	-2.1	-1.3	-2.5	-4.3		651	-2.5	-2.9	-3.8	-5.5		651	-0.9
652	14.4	18	19.4	22.4		652	14.8	19.6	20.7	23.6		652	13.2	15.9	17.5	18.9		652	12.3	16.7	16.9	18.1		652	0.4	1.6	1.3	1.2		652	-1.2	-2.1	-1.9	-3.5		652	-2.1	-1.3	-2.5	-4.3		652	-2.5	-2.9	-3.8	-5.5		652	-0.9
653	14.4	18	19.4	22.4		653	14.8	19.6	20.7	23.6		653	13.2	15.9	17.5	18.9		653	12.3	16.7	16.9	18.1		653	0.4	1.6	1.3	1.2		653	-1.2	-2.1	-1.9	-3.5		653	-2.1	-1.3	-2.5	-4.3		653	-2.5	-2.9	-3.8	-5.5		653	-0.9
654	14.4	18	19.4	22.4		654	14.8	19.6	20.7	23.6		654	13.2	15.9	17.5	18.9		654	12.3	16.7	16.9	18.1		654	0.4	1.6	1.3	1.2		654	-1.2	-2.1	-1.9	-3.5		654	-2.1	-1.3	-2.5	-4.3		654	-2.5	-2.9	-3.8	-5.5		654	-0.9
655	14.4	18	19.4	22.4		655	14.8	19.6	20.7	23.6		655	13.2	15.9	17.5	18.9		655	12.3	16.7	16.9	18.1		655	0.4	1.6	1.3	1.2		655	-1.2	-2.1	-1.9	-3.5		655	-2.1	-1.3	-2.5	-4.3		655	-2.5	-2.9	-3.8	-5.5		655	-0.9
656	14.4	18	19.4	22.4		656	14.8	19.6	20.7	23.6		656	13.2	15.9	17.5	18.9		656	12.3	16.7	16.9	18.1		656	0.4	1.6	1.3	1.2		656	-1.2	-2.1	-1.9	-3.5		656	-2.1	-1.3	-2.5	-4.3		656	-2.5	-2.9	-3.8	-5.5		656	-0.9
657	22.7	29.7	36.2	35.6		657	23.2	30.4	35.5	36.3		657	18.4	21.8	27.1	33		657	17.6	21.9	26.2	30		657	0.5	0.7	-0.7	0.7		657	-4.3	-7.9	-9.1	-2.6		657	-5.1	-7.8	-10	-5.6		657	-5.6	-8.5	-9.3	-6.3		657	-0.8
658	22.7	29.7	36.2	35.6		658	23.2	30.4	35.5	36.3		658	18.4	21.8	27.1	33		658	17.6	21.9	26.2	30		658	0.5	0.7	-0.7	0.7		658	-4.3	-7.9	-9.1	-2.6		658	-5.1	-7.8	-10	-5.6		658	-5.6	-8.5	-9.3	-6.3		658	-0.8
659	22.7	29.7	36.2	35.6		659	23.2	30.4	35.5	36.3		659	18.4	21.8	27.1	33		659	17.6	21.9	26.2	30		659	0.5	0.7	-0.7	0.7		659	-4.3	-7.9	-9.1	-2.6		659	-5.1	-7.8	-10	-5.6		659	-5.6	-8.5	-9.3	-6.3		659	-0.8
660	22.7	29.7	36.2	35.6		660	23.2	30.4	35.5	36.3		660	18.4	21.8	27.1	33		660	17.6	21.9	26.2	30		660	0.5	0.7	-0.7	0.7		660	-4.3	-7.9	-9.1	-2.6		660	-5.1	-7.8	-10	-5.6		660	-5.6	-8.5	-9.3	-6.3		660	-0.8
661	47.9	48	48.3	48		661	49.4	49.5	48.8	48.2		661	47.5	48.6	47.4	47.8		661	46.1	48.9	45.6	42.9		661	1.5	1.5	0.5	0.2		661	-0.4	0.6	-0.9	-0.2		661	-1.8	0.9	-2.7	-5.1		661	-3.3	-0.6	-3.2	-5.3		661	-1.4
662	47.9	48	48.3	48		662	49.4	49.5	48.8	48.2		662	47.5	48.6	47.4	47.8		662	46.1	48.9	45.6	42.9		662	1.5	1.5	0.5	0.2		662	-0.4	0.6	-0.9	-0.2		662	-1.8	0.9	-2.7	-5.1		662	-3.3	-0.6	-3.2	-5.3		662	-1.4
663	47.9	48	48.3	48		663	49.4	49.5	48.8	48.2		663	47.5	48.6	47.4	47.8		663	46.1	48.9	45.6	42.9		663	1.5	1.5	0.5	0.2		663	-0.4	0.6	-0.9	-0.2		663	-1.8	0.9	-2.7	-5.1		663	-3.3	-0.6	-3.2	-5.3		663	-1.4
664	47.9	48	48.3	48		664	49.4	49.5	48.8	48.2		664	47.5	48.6	47.4	47.8		664	46.1	48.9	45.6	42.9		664	1.5	1.5	0.5	0.2		664	-0.4	0.6	-0.9	-0.2		664	-1.8	0.9	-2.7	-5.1		664	-3.3	-0.6	-3.2	-5.3		664	-1.4
665	47.9	48	48.3	48		665	49.4	49.5	48.8	48.2		665	47.5	48.6	47.4	47.8		665	46.1	48.9	45.6	42.9		665	1.5	1.5	0.5	0.2		665	-0.4	0.6	-0.9	-0.2		665	-1.8	0.9	-2.7	-5.1		665	-3.3	-0.6	-3.2	-5.3		665	-1.4
666	47.9	48	48.3	48		666	49.4	49.5	48.8	48.2		666	47.5	48.6	47.4	47.8		666	46.1	48.9	45.6	42.9		666	1.5	1.5	0.5	0.2		666	-0.4	0.6	-0.9	-0.2		666	-1.8	0.9	-2.7	-5.1		666	-3.3	-0.6	-3.2	-5.3		666	-1.4
667	47.9	48	48.3	48		667	49.4	49.5	48.8	48.2		667	47.5	48.6	47.4	47.8		667	46.1	48.9	45.6	42.9		667	1.5	1.5	0.5	0.2		667	-0.4	0.6	-0.9	-0.2		667	-1.8	0.9	-2.7	-5.1		667	-3.3	-0.6	-3.2	-5.3		667	-1.4
669	12.4	18.4	24.2	28.7		669	13.1	19.7	25.8	34.1		669	14.8	19.8	24.8	29.2		669	14.7	20.8	25.2	28.3		669	0.7	1.3	1.6	5.4		669	2.4	1.4	0.6	0.5		669	2.3	2.4	1	-0.4		669	1.6	1.1	-0.6	-5.8		669	-0.1
670	12.4	18.4	24.2	28.7		670	13.1	19.7	25.8	34.1		670	14.8	19.8	24.8	29.2		670	14.7	20.8	25.2	28.3		670	0.7	1.3	1.6	5.4		670	2.4	1.4	0.6	0.5		670	2.3	2.4	1	-0.4		670	1.6	1.1	-0.6	-5.8		670	-0.1
671	12.4	18.4	24.2	28.7		671	13.1	19.7	25.8	34.1		671	14.8	19.8	24.8	29.2		671	14.7	20.8	25.2	28.3		671	0.7	1.3	1.6	5.4		671	2.4	1.4	0.6	0.5		671	2.3	2.4	1	-0.4		671	1.6	1.1	-0.6	-5.8		671	-0.1
672	12.4	18.4	24.2	28.7		672	13.1	19.7	25.8	34.1		672	14.8	19.8	24.8	29.2		672	14.7	20.8	25.2	28.3		672	0.7	1.3	1.6	5.4		672	2.4	1.4	0.6	0.5		672	2.3	2.4	1	-0.4		672	1.6	1.1	-0.6	-5.8		672	-0.1
673	12.4	18.4	24.2	28.7		673	13.1	19.7	25.8	34.1		673	14.8	19.8	24.8	29.2		673	14.7	20.8	25.2	28.3		673	0.7	1.3	1.6	5.4		673	2.4	1.4	0.6	0.5		673	2.3	2.4	1	-0.4		673	1.6	1.1	-0.6	-5.8		673	-0.1
674	12.4	18.4	24.2	28.7		674	13.1	19.7	25.8	34.1		674	14.8	19.8	24.8	29.2		674	14.7	20.8	25.2	28.3		674	0.7	1.3	1.6	5.4		674	2.4	1.4	0.6	0.5		674	2.3	2.4	1	-0.4		674	1.6	1.1	-0.6	-5.8		674	-0.1
675	12.4	18.4	24.2	28.7		675	13.1	19.7	25.8	34.1		675	14.8	19.8	24.8	29.2		675	14.7	20.8	25.2	28.3		675	0.7	1.3	1.6	5.4		675	2.4	1.4	0.6	0.5		675	2.3	2.4	1	-0.4		675	1.6	1.1	-0.6	-5.8		675	-0.1
676	12.4	18.4	24.2	28.7		676	13.1	19.7	25.8	34.1		676	14.8	19.8	24.8	29.2		676	14.7	20.8	25.2	28.3		676	0.7	1.3	1.6	5.4		676	2.4	1.4	0.6	0.5		676	2.3	2.4	1	-0.4		676	1.6	1.1	-0.6	-5.8		676	-0.1
677	12.4	18.4	24.2	28.7		677	13.1	19.7	25.8	34.1		677	14.8	19.8	24.8	29.2		677	14.7	20.8	25.2	28.3		677	0.7	1.3	1.6	5.4		677	2.4	1.4	0.6	0.5		677	2.3	2.4	1	-0.4		677	1.6	1.1	-0.6	-5.8		677	-0.1
678	12.4	18.4	24.2	28.7		678	13.1	19.7	25.8	34.1		678	14.8	19.8	24.8	29.2		678	14.7	20.8	25.2	28.3		678	0.7	1.3	1.6	5.4		678	2.4	1.4	0.6	0.5		678	2.3	2.4	1	-0.4		678	1.6	1.1	-0.6	-5.8		678	-0.1
679	12.4	18.4	24.2	28.7		679	13.1	19.7	25.8	34.1		679	14.8	19.8	24.8	29.2		679	14.7	20.8	25.2	28.3		679	0.7	1.3	1.6	5.4		679	2.4	1.4	0.6	0.5		679	2.3	2.4	1	-0.4		679	1.6	1.1	-0.6	-5.8		679	-0.1
680	18.6	20.6	30.9	44.4		680	19.1	20.8	29.9	43.6		680	20.1	21.4	30.8	43.9		680	19.8	20.9	28.3	40.5		680	0.5	0.2	-1	-0.8		680	1.5	0.8	-0.1	-0.5		680	1.2	0.3	-2.6	-3.9		680	0.7	0.1	-1.6	-3.1		680	-0.3
681	18.6	20.6	30.9	44.4		681	19.1	20.8	29.9	43.6		681	20.1	21.4	30.8	43.9		681	19.8	20.9	28.3	40.5		681	0.5	0.2	-1	-0.8		681	1.5	0.8	-0.1	-0.5		681	1.2	0.3	-2.6	-3.9		681	0.7	0.1	-1.6	-3.1		681	-0.3
682	18.6	20.6	30.9	44.4		682	19.1	20.8	29.9	43.6		682	20.1	21.4	30.8	43.9		682	19.8	20.9	28.3	40.5		682	0.5	0.2	-1	-0.8		682	1.5	0.8	-0.1	-0.5		682	1.2	0.3	-2.6	-3.9		682	0.7	0.1	-1.6	-3.1		682	-0.3
683	18.6	20.6	30.9	44.4		683	19.1	20.8	29.9	43.6		683	20.1	21.4	30.8	43.9		683	19.8	20.9	28.3	40.5		683	0.5	0.2	-1	-0.8		683	1.5	0.8	-0.1	-0.5		683	1.2	0.3	-2.6	-3.9		683	0.7	0.1	-1.6	-3.1		683	-0.3
684	18.6	20.6	30.9	44.4		684	19.1	20.8	29.9	43.6		684	20.1	21.4	30.8	43.9		684	19.8	20.9	28.3	40.5		684	0.5	0.2	-1	-0.8		684	1.5	0.8	-0.1	-0.5		684	1.2	0.3	-2.6	-3.9		684	0.7	0.1	-1.6	-3.1		684	-0.3
685	18.6	20.6	30.9	44.4		685	19.1	20.8	29.9	43.6		685	20.1	21.4	30.8	43.9		685	19.8	20.9	28.3	40.5		685	0.5	0.2	-1	-0.8		685	1.5	0.8	-0.1	-0.5		685	1.2	0.3	-2.6	-3.9		685	0.7	0.1	-1.6	-3.1		685	-0.3
686	18.6	20.6	30.9	44.4		686	19.1	20.8	29.9	43.6		686	20.1	21.4	30.8	43.9		686	19.8	20.9	28.3	40.5		686	0.5	0.2	-1	-0.8		686	1.5	0.8	-0.1	-0.5		686	1.2	0.3	-2.6	-3.9		686	0.7	0.1	-1.6	-3.1		686	-0.3
687	16.9	24.2	36.7	43.8		687	16.2	23.3	36	43.5		687	16.5	22.7	34	41.9		687	15.4	22.2	32.3	39.7		687	-0.7	-0.9	-0.7	-0.3		687	-0.4	-1.5	-2.7	-1.9		687	-1.5	-2	-4.4	-4.1		687	-0.8	-1.1	-3.7	-3.8		687	-1.1
688	16.9	24.2	36.7	43.8		688	16.2	23.3	36	43.5		688	16.5	22.7	34	41.9		688	15.4	22.2	32.3	39.7		688	-0.7	-0.9	-0.7	-0.3		688	-0.4	-1.5	-2.7	-1.9		688	-1.5	-2	-4.4	-4.1		688	-0.8	-1.1	-3.7	-3.8		688	-1.1
689	16.9	24.2	36.7	43.8		689	16.2	23.3	36	43.5		689	16.5	22.7	34	41.9		689	15.4	22.2	32.3	39.7		689	-0.7	-0.9	-0.7	-0.3		689	-0.4	-1.5	-2.7	-1.9		689	-1.5	-2	-4.4	-4.1		689	-0.8	-1.1	-3.7	-3.8		689	-1.1
690	16.9	24.2	36.7	43.8		690	16.2	23.3	36	43.5		690	16.5	22.7	34	41.9		690	15.4	22.2	32.3	39.7		690	-0.7	-0.9	-0.7	-0.3		690	-0.4	-1.5	-2.7	-1.9		690	-1.5	-2	-4.4	-4.1		690	-0.8	-1.1	-3.7	-3.8		690	-1.1
691	16.9	24.2	36.7	43.8		691	16.2	23.3	36	43.5		691	16.5	22.7	34	41.9		691	15.4	22.2	32.3	39.7		691	-0.7	-0.9	-0.7	-0.3		691	-0.4	-1.5	-2.7	-1.9		691	-1.5	-2	-4.4	-4.1		691	-0.8	-1.1	-3.7	-3.8		691	-1.1
692	32.6	37.8	42.3	42.3		692	33.7	39.3	43.1	43		692	29.6	31.9	35.2	39.7		692	29.3	32.5	34.3	36.4		692	1.1	1.5	0.8	0.7		692	-3	-5.9	-7.1	-2.6		692	-3.3	-5.3	-8	-5.9		692	-4.4	-6.8	-8.8	-6.6		692	-0.3
693	32.6	37.8	42.3	42.3		693	33.7	39.3	43.1	43		693	29.6	31.9	35.2	39.7		693	29.3	32.5	34.3	36.4		693	1.1	1.5	0.8	0.7		693	-3	-5.9	-7.1	-2.6		693	-3.3	-5.3	-8	-5.9		693	-4.4	-6.8	-8.8	-6.6		693	-0.3
694	22.8	31.1	39.3	42.5		694	23.1	31.8	40.6	45.6		694	20.8	28.6	36.5	42.1		694	21.6	29.7	37.7	42.9		694	0.3	0.7	1.3	3.1		694	-2	-2.5	-2.8	-0.4		694	-1.2	-1.4	-1.6	0.4		694	-1.5	-2.1	-2.9	-2.7		694	0.8
695	22.8	31.1	39.3	42.5		695	23.1	31.8	40.6	45.6		695	20.8	28.6	36.5	42.1		695	21.6	29.7	37.7	42.9		695	0.3	0.7	1.3	3.1		695	-2	-2.5	-2.8	-0.4		695	-1.2	-1.4	-1.6	0.4		695	-1.5	-2.1	-2.9	-2.7		695	0.8
696	22.8	31.1	39.3	42.5		696	23.1	31.8	40.6	45.6		696	20.8	28.6	36.5	42.1		696	21.6	29.7	37.7	42.9		696	0.3	0.7	1.3	3.1		696	-2	-2.5	-2.8	-0.4		696	-1.2	-1.4	-1.6	0.4		696	-1.5	-2.1	-2.9	-2.7		696	0.8
698	5.5	10.8	28.9	48.8		698	5.7	12.5	32.9	54.9		698	3.2	6.3	19.5	35.6		698	3.4	6.9	23.2	40.2		698	0.2	1.7	4	6.1		698	-2.3	-4.5	-9.4	-13.2		698	-2.1	-3.9	-5.7	-8.6		698	-2.3	-5.6	-9.7	-14.7		698	0.2
699	5.5	10.8	28.9	48.8		699	5.7	12.5	32.9	54.9		699	3.2	6.3	19.5	35.6		699	3.4	6.9	23.2	40.2		699	0.2	1.7	4	6.1		699	-2.3	-4.5	-9.4	-13.2		699	-2.1	-3.9	-5.7	-8.6		699	-2.3	-5.6	-9.7	-14.7		699	0.2
700	5.5	10.8	28.9	48.8		700	5.7	12.5	32.9	54.9		700	3.2	6.3	19.5	35.6		700	3.4	6.9	23.2	40.2		700	0.2	1.7	4	6.1		700	-2.3	-4.5	-9.4	-13.2		700	-2.1	-3.9	-5.7	-8.6		700	-2.3	-5.6	-9.7	-14.7		700	0.2
701	5.5	10.8	28.9	48.8		701	5.7	12.5	32.9	54.9		701	3.2	6.3	19.5	35.6		701	3.4	6.9	23.2	40.2		701	0.2	1.7	4	6.1		701	-2.3	-4.5	-9.4	-13.2		701	-2.1	-3.9	-5.7	-8.6		701	-2.3	-5.6	-9.7	-14.7		701	0.2
702	5.5	10.8	28.9	48.8		702	5.7	12.5	32.9	54.9		702	3.2	6.3	19.5	35.6		702	3.4	6.9	23.2	40.2		702	0.2	1.7	4	6.1		702	-2.3	-4.5	-9.4	-13.2		702	-2.1	-3.9	-5.7	-8.6		702	-2.3	-5.6	-9.7	-14.7		702	0.2
703	5.5	10.8	28.9	48.8		703	5.7	12.5	32.9	54.9		703	3.2	6.3	19.5	35.6		703	3.4	6.9	23.2	40.2		703	0.2	1.7	4	6.1		703	-2.3	-4.5	-9.4	-13.2		703	-2.1	-3.9	-5.7	-8.6		703	-2.3	-5.6	-9.7	-14.7		703	0.2
704	5.5	10.8	28.9	48.8		704	5.7	12.5	32.9	54.9		704	3.2	6.3	19.5	35.6		704	3.4	6.9	23.2	40.2		704	0.2	1.7	4	6.1		704	-2.3	-4.5	-9.4	-13.2		704	-2.1	-3.9	-5.7	-8.6		704	-2.3	-5.6	-9.7	-14.7		704	0.2
711	3.7	5.8	14.2	30.2		711	3.6	6.2	20	42.8		711	2.6	3.2	6.5	12.6		711	2.3	3.5	6.7	13.5		711	-0.1	0.4	5.8	12.6		711	-1.1	-2.6	-7.7	-17.6		711	-1.4	-2.3	-7.5	-16.7		711	-1.3	-2.7	-13.3	-29.3		711	-0.3
712	3.3	5.6	14.1	28.2		712	3.4	6.3	19.6	39.1		712	2.8	3.4	6.2	12.2		712	2	3.2	6.2	13		712	0.1	0.7	5.5	10.9		712	-0.5	-2.2	-7.9	-16		712	-1.3	-2.4	-7.9	-15.2		712	-1.4	-3.1	-13.4	-26.1		712	-0.8
713	3.3	5.6	14.1	28.2		713	3.4	6.3	19.6	39.1		713	2.8	3.4	6.2	12.2		713	2	3.2	6.2	13		713	0.1	0.7	5.5	10.9		713	-0.5	-2.2	-7.9	-16		713	-1.3	-2.4	-7.9	-15.2		713	-1.4	-3.1	-13.4	-26.1		713	-0.8
714	3.3	5.6	14.1	28.2		714	3.4	6.3	19.6	39.1		714	2.8	3.4	6.2	12.2		714	2	3.2	6.2	13		714	0.1	0.7	5.5	10.9		714	-0.5	-2.2	-7.9	-16		714	-1.3	-2.4	-7.9	-15.2		714	-1.4	-3.1	-13.4	-26.1		714	-0.8
715	3.3	5.6	14.1	28.2		715	3.4	6.3	19.6	39.1		715	2.8	3.4	6.2	12.2		715	2	3.2	6.2	13		715	0.1	0.7	5.5	10.9		715	-0.5	-2.2	-7.9	-16		715	-1.3	-2.4	-7.9	-15.2		715	-1.4	-3.1	-13.4	-26.1		715	-0.8
716	3.3	5.6	14.1	28.2		716	3.4	6.3	19.6	39.1		716	2.8	3.4	6.2	12.2		716	2	3.2	6.2	13		716	0.1	0.7	5.5	10.9		716	-0.5	-2.2	-7.9	-16		716	-1.3	-2.4	-7.9	-15.2		716	-1.4	-3.1	-13.4	-26.1		716	-0.8
717	3.3	5.6	14.1	28.2		717	3.4	6.3	19.6	39.1		717	2.8	3.4	6.2	12.2		717	2	3.2	6.2	13		717	0.1	0.7	5.5	10.9		717	-0.5	-2.2	-7.9	-16		717	-1.3	-2.4	-7.9	-15.2		717	-1.4	-3.1	-13.4	-26.1		717	-0.8
718	3.3	5.6	14.1	28.2		718	3.4	6.3	19.6	39.1		718	2.8	3.4	6.2	12.2		718	2	3.2	6.2	13		718	0.1	0.7	5.5	10.9		718	-0.5	-2.2	-7.9	-16		718	-1.3	-2.4	-7.9	-15.2		718	-1.4	-3.1	-13.4	-26.1		718	-0.8
719	3.3	5.6	14.1	28.2		719	3.4	6.3	19.6	39.1		719	2.8	3.4	6.2	12.2		719	2	3.2	6.2	13		719	0.1	0.7	5.5	10.9		719	-0.5	-2.2	-7.9	-16		719	-1.3	-2.4	-7.9	-15.2		719	-1.4	-3.1	-13.4	-26.1		719	-0.8
720	3.3	5.6	14.1	28.2		720	3.4	6.3	19.6	39.1		720	2.8	3.4	6.2	12.2		720	2	3.2	6.2	13		720	0.1	0.7	5.5	10.9		720	-0.5	-2.2	-7.9	-16		720	-1.3	-2.4	-7.9	-15.2		720	-1.4	-3.1	-13.4	-26.1		720	-0.8
721	3.3	5.6	14.1	28.2		721	3.4	6.3	19.6	39.1		721	2.8	3.4	6.2	12.2		721	2	3.2	6.2	13		721	0.1	0.7	5.5	10.9		721	-0.5	-2.2	-7.9	-16		721	-1.3	-2.4	-7.9	-15.2		721	-1.4	-3.1	-13.4	-26.1		721	-0.8
722	3.3	5.6	14.1	28.2		722	3.4	6.3	19.6	39.1		722	2.8	3.4	6.2	12.2		722	2	3.2	6.2	13		722	0.1	0.7	5.5	10.9		722	-0.5	-2.2	-7.9	-16		722	-1.3	-2.4	-7.9	-15.2		722	-1.4	-3.1	-13.4	-26.1		722	-0.8
723	3.3	5.6	14.1	28.2		723	3.4	6.3	19.6	39.1		723	2.8	3.4	6.2	12.2		723	2	3.2	6.2	13		723	0.1	0.7	5.5	10.9		723	-0.5	-2.2	-7.9	-16		723	-1.3	-2.4	-7.9	-15.2		723	-1.4	-3.1	-13.4	-26.1		723	-0.8
724	3.3	5.6	14.1	28.2		724	3.4	6.3	19.6	39.1		724	2.8	3.4	6.2	12.2		724	2	3.2	6.2	13		724	0.1	0.7	5.5	10.9		724	-0.5	-2.2	-7.9	-16		724	-1.3	-2.4	-7.9	-15.2		724	-1.4	-3.1	-13.4	-26.1		724	-0.8
726	3.1	5	11	17.4		726	3.4	5.1	13.4	17.8		726	2.4	3.7	8	14.9		726	2	3.7	8.3	14.2		726	0.3	0.1	2.4	0.4		726	-0.7	-1.3	-3	-2.5		726	-1.1	-1.3	-2.7	-3.2		726	-1.4	-1.4	-5.1	-3.6		726	-0.4
727	3.1	5	11	17.4		727	3.4	5.1	13.4	17.8		727	2.4	3.7	8	14.9		727	2	3.7	8.3	14.2		727	0.3	0.1	2.4	0.4		727	-0.7	-1.3	-3	-2.5		727	-1.1	-1.3	-2.7	-3.2		727	-1.4	-1.4	-5.1	-3.6		727	-0.4
728	3.1	5	11	17.4		728	3.4	5.1	13.4	17.8		728	2.4	3.7	8	14.9		728	2	3.7	8.3	14.2		728	0.3	0.1	2.4	0.4		728	-0.7	-1.3	-3	-2.5		728	-1.1	-1.3	-2.7	-3.2		728	-1.4	-1.4	-5.1	-3.6		728	-0.4
729	3.1	5	11	17.4		729	3.4	5.1	13.4	17.8		729	2.4	3.7	8	14.9		729	2	3.7	8.3	14.2		729	0.3	0.1	2.4	0.4		729	-0.7	-1.3	-3	-2.5		729	-1.1	-1.3	-2.7	-3.2		729	-1.4	-1.4	-5.1	-3.6		729	-0.4
730	3.1	5	11	17.4		730	3.4	5.1	13.4	17.8		730	2.4	3.7	8	14.9		730	2	3.7	8.3	14.2		730	0.3	0.1	2.4	0.4		730	-0.7	-1.3	-3	-2.5		730	-1.1	-1.3	-2.7	-3.2		730	-1.4	-1.4	-5.1	-3.6		730	-0.4
731	3.1	5	11	17.4		731	3.4	5.1	13.4	17.8		731	2.4	3.7	8	14.9		731	2	3.7	8.3	14.2		731	0.3	0.1	2.4	0.4		731	-0.7	-1.3	-3	-2.5		731	-1.1	-1.3	-2.7	-3.2		731	-1.4	-1.4	-5.1	-3.6		731	-0.4
732	3.1	5	11	17.4		732	3.4	5.1	13.4	17.8		732	2.4	3.7	8	14.9		732	2	3.7	8.3	14.2		732	0.3	0.1	2.4	0.4		732	-0.7	-1.3	-3	-2.5		732	-1.1	-1.3	-2.7	-3.2		732	-1.4	-1.4	-5.1	-3.6		732	-0.4
733	16.9	21	29.5	41.4		733	17	20.9	32.6	45.3		733	12.6	14.1	15.1	18.6		733	12.5	14.1	14.4	18.1		733	0.1	-0.1	3.1	3.9		733	-4.3	-6.9	-14.4	-22.8		733	-4.4	-6.9	-15.1	-23.3		733	-4.5	-6.8	-18.2	-27.2		733	-0.1
734	14.1	16.5	27.9	39.8		734	14.6	17.2	31.3	44.2		734	2	2.4	3	7.2		734	0.9	1.3	2	6.4		734	0.5	0.7	3.4	4.4		734	-12.1	-14.1	-24.9	-32.6		734	-13.2	-15.2	-25.9	-33.4		734	-13.7	-15.9	-29.3	-37.8		734	-1.1
735	14.1	16.5	27.9	39.8		735	14.6	17.2	31.3	44.2		735	2	2.4	3	7.2		735	0.9	1.3	2	6.4		735	0.5	0.7	3.4	4.4		735	-12.1	-14.1	-24.9	-32.6		735	-13.2	-15.2	-25.9	-33.4		735	-13.7	-15.9	-29.3	-37.8		735	-1.1
736	14.1	16.5	27.9	39.8		736	14.6	17.2	31.3	44.2		736	2	2.4	3	7.2		736	0.9	1.3	2	6.4		736	0.5	0.7	3.4	4.4		736	-12.1	-14.1	-24.9	-32.6		736	-13.2	-15.2	-25.9	-33.4		736	-13.7	-15.9	-29.3	-37.8		736	-1.1
737	14.1	16.5	27.9	39.8		737	14.6	17.2	31.3	44.2		737	2	2.4	3	7.2		737	0.9	1.3	2	6.4		737	0.5	0.7	3.4	4.4		737	-12.1	-14.1	-24.9	-32.6		737	-13.2	-15.2	-25.9	-33.4		737	-13.7	-15.9	-29.3	-37.8		737	-1.1
738	14.1	16.5	27.9	39.8		738	14.6	17.2	31.3	44.2		738	2	2.4	3	7.2		738	0.9	1.3	2	6.4		738	0.5	0.7	3.4	4.4		738	-12.1	-14.1	-24.9	-32.6		738	-13.2	-15.2	-25.9	-33.4		738	-13.7	-15.9	-29.3	-37.8		738	-1.1
739	26.4	31.1	42.9	59		739	26	30.4	46.9	62		739	18.7	20.6	20.2	27.3		739	18.8	22.1	21.3	28.9		739	-0.4	-0.7	4	3		739	-7.7	-10.5	-22.7	-31.7		739	-7.6	-9	-21.6	-30.1		739	-7.2	-8.3	-25.6	-33.1		739	0.1
740	37.6	42.9	46.2	54		740	37	43	46.8	54.1		740	37.8	40.9	41.3	40.6		740	35	41	39.1	38.1		740	-0.6	0.1	0.6	0.1		740	0.2	-2	-4.9	-13.4		740	-2.6	-1.9	-7.1	-15.9		740	-2	-2	-7.7	-16		740	-2.8
741	37.6	42.9	46.2	54		741	37	43	46.8	54.1		741	37.8	40.9	41.3	40.6		741	35	41	39.1	38.1		741	-0.6	0.1	0.6	0.1		741	0.2	-2	-4.9	-13.4		741	-2.6	-1.9	-7.1	-15.9		741	-2	-2	-7.7	-16		741	-2.8
742	37.6	42.9	46.2	54		742	37	43	46.8	54.1		742	37.8	40.9	41.3	40.6		742	35	41	39.1	38.1		742	-0.6	0.1	0.6	0.1		742	0.2	-2	-4.9	-13.4		742	-2.6	-1.9	-7.1	-15.9		742	-2	-2	-7.7	-16		742	-2.8
743	37.6	42.9	46.2	54		743	37	43	46.8	54.1		743	37.8	40.9	41.3	40.6		743	35	41	39.1	38.1		743	-0.6	0.1	0.6	0.1		743	0.2	-2	-4.9	-13.4		743	-2.6	-1.9	-7.1	-15.9		743	-2	-2	-7.7	-16		743	-2.8
744	37.6	42.9	46.2	54		744	37	43	46.8	54.1		744	37.8	40.9	41.3	40.6		744	35	41	39.1	38.1		744	-0.6	0.1	0.6	0.1		744	0.2	-2	-4.9	-13.4		744	-2.6	-1.9	-7.1	-15.9		744	-2	-2	-7.7	-16		744	-2.8
745	37.6	42.9	46.2	54		745	37	43	46.8	54.1		745	37.8	40.9	41.3	40.6		745	35	41	39.1	38.1		745	-0.6	0.1	0.6	0.1		745	0.2	-2	-4.9	-13.4		745	-2.6	-1.9	-7.1	-15.9		745	-2	-2	-7.7	-16		745	-2.8
746	37.6	42.9	46.2	54		746	37	43	46.8	54.1		746	37.8	40.9	41.3	40.6		746	35	41	39.1	38.1		746	-0.6	0.1	0.6	0.1		746	0.2	-2	-4.9	-13.4		746	-2.6	-1.9	-7.1	-15.9		746	-2	-2	-7.7	-16		746	-2.8
747	37.6	42.9	46.2	54		747	37	43	46.8	54.1		747	37.8	40.9	41.3	40.6		747	35	41	39.1	38.1		747	-0.6	0.1	0.6	0.1		747	0.2	-2	-4.9	-13.4		747	-2.6	-1.9	-7.1	-15.9		747	-2	-2	-7.7	-16		747	-2.8
749	49.1	49.6	52.2	48.1		749	48.3	50	51.1	49.4		749	44.2	46.7	46.4	46.4		749	42.5	47.4	44.7	45		749	-0.8	0.4	-1.1	1.3		749	-4.9	-2.9	-5.8	-1.7		749	-6.6	-2.2	-7.5	-3.1		749	-5.8	-2.6	-6.4	-4.4		749	-1.7
750	50.9	51.7	52.6	51.8		750	50.3	53.7	53.3	52.3		750	46.2	51	50.6	50.4		750	45.2	51.8	49.7	48.3		750	-0.6	2	0.7	0.5		750	-4.7	-0.7	-2	-1.4		750	-5.7	0.1	-2.9	-3.5		750	-5.1	-1.9	-3.6	-4		750	-1
751	50.9	51.7	52.6	51.8		751	50.3	53.7	53.3	52.3		751	46.2	51	50.6	50.4		751	45.2	51.8	49.7	48.3		751	-0.6	2	0.7	0.5		751	-4.7	-0.7	-2	-1.4		751	-5.7	0.1	-2.9	-3.5		751	-5.1	-1.9	-3.6	-4		751	-1
752	50.9	51.7	52.6	51.8		752	50.3	53.7	53.3	52.3		752	46.2	51	50.6	50.4		752	45.2	51.8	49.7	48.3		752	-0.6	2	0.7	0.5		752	-4.7	-0.7	-2	-1.4		752	-5.7	0.1	-2.9	-3.5		752	-5.1	-1.9	-3.6	-4		752	-1
753	50.9	51.7	52.6	51.8		753	50.3	53.7	53.3	52.3		753	46.2	51	50.6	50.4		753	45.2	51.8	49.7	48.3		753	-0.6	2	0.7	0.5		753	-4.7	-0.7	-2	-1.4		753	-5.7	0.1	-2.9	-3.5		753	-5.1	-1.9	-3.6	-4		753	-1
754	50.9	51.7	52.6	51.8		754	50.3	53.7	53.3	52.3		754	46.2	51	50.6	50.4		754	45.2	51.8	49.7	48.3		754	-0.6	2	0.7	0.5		754	-4.7	-0.7	-2	-1.4		754	-5.7	0.1	-2.9	-3.5		754	-5.1	-1.9	-3.6	-4		754	-1
755	50.9	51.7	52.6	51.8		755	50.3	53.7	53.3	52.3		755	46.2	51	50.6	50.4		755	45.2	51.8	49.7	48.3		755	-0.6	2	0.7	0.5		755	-4.7	-0.7	-2	-1.4		755	-5.7	0.1	-2.9	-3.5		755	-5.1	-1.9	-3.6	-4		755	-1
756	50.9	51.7	52.6	51.8		756	50.3	53.7	53.3	52.3		756	46.2	51	50.6	50.4		756	45.2	51.8	49.7	48.3		756	-0.6	2	0.7	0.5		756	-4.7	-0.7	-2	-1.4		756	-5.7	0.1	-2.9	-3.5		756	-5.1	-1.9	-3.6	-4		756	-1
757	50.9	51.7	52.6	51.8		757	50.3	53.7	53.3	52.3		757	46.2	51	50.6	50.4		757	45.2	51.8	49.7	48.3		757	-0.6	2	0.7	0.5		757	-4.7	-0.7	-2	-1.4		757	-5.7	0.1	-2.9	-3.5		757	-5.1	-1.9	-3.6	-4		757	-1
758	50.9	51.7	52.6	51.8		758	50.3	53.7	53.3	52.3		758	46.2	51	50.6	50.4		758	45.2	51.8	49.7	48.3		758	-0.6	2	0.7	0.5		758	-4.7	-0.7	-2	-1.4		758	-5.7	0.1	-2.9	-3.5		758	-5.1	-1.9	-3.6	-4		758	-1
759	50.9	51.7	52.6	51.8		759	50.3	53.7	53.3	52.3		759	46.2	51	50.6	50.4		759	45.2	51.8	49.7	48.3		759	-0.6	2	0.7	0.5		759	-4.7	-0.7	-2	-1.4		759	-5.7	0.1	-2.9	-3.5		759	-5.1	-1.9	-3.6	-4		759	-1
760	50.9	51.7	52.6	51.8		760	50.3	53.7	53.3	52.3		760	46.2	51	50.6	50.4		760	45.2	51.8	49.7	48.3		760	-0.6	2	0.7	0.5		760	-4.7	-0.7	-2	-1.4		760	-5.7	0.1	-2.9	-3.5		760	-5.1	-1.9	-3.6	-4		760	-1
[truncated: 3 more columns]

## Sheet: Dataset2-ResidueSpecific
Pa0285317-760, GAAAF
Apo	Deuterium uptake (%)					GTP	Deuterium uptake (%)					GTP versus Apo	Difference in deuterium uptake (%)
	HDX time (s)						HDX time (s)						HDX time (s)
Residue	10	100	1000	10000		Residue	10	100	1000	10000		Residue	10	100	1000	10000
276	51	49.6	48.3	48.5		276	51.7	50.3	49.4	48.8		276	0.7	0.7	1.1	0.3
277	3.9	5.9	12.2	20.7		277	3	5.2	11.1	18.3		277	-0.9	-0.7	-1.1	-2.4
278	23	26.3	33.4	39.4		278	22.5	27.4	33	40		278	-0.5	1.1	-0.4	0.6
279	23	26.3	33.4	39.4		279	22.5	27.4	33	40		279	-0.5	1.1	-0.4	0.6
280	23	26.3	33.4	39.4		280	22.5	27.4	33	40		280	-0.5	1.1	-0.4	0.6
281	23	26.3	33.4	39.4		281	22.5	27.4	33	40		281	-0.5	1.1	-0.4	0.6
282	23	26.3	33.4	39.4		282	22.5	27.4	33	40		282	-0.5	1.1	-0.4	0.6
283	55.4	50.5	52.6	49.5		283	53.6	52.3	52.6	49.3		283	-1.8	1.8	0	-0.2
284	55.4	50.5	52.6	49.5		284	53.6	52.3	52.6	49.3		284	-1.8	1.8	0	-0.2
285	55.4	50.5	52.6	49.5		285	53.6	52.3	52.6	49.3		285	-1.8	1.8	0	-0.2
286	55.4	50.5	52.6	49.5		286	53.6	52.3	52.6	49.3		286	-1.8	1.8	0	-0.2
287	55.4	50.5	52.6	49.5		287	53.6	52.3	52.6	49.3		287	-1.8	1.8	0	-0.2
288	55.4	50.5	52.6	49.5		288	53.6	52.3	52.6	49.3		288	-1.8	1.8	0	-0.2
289	55.4	50.5	52.6	49.5		289	53.6	52.3	52.6	49.3		289	-1.8	1.8	0	-0.2
290	51	49.6	48.3	48.5		290	51.7	50.3	49.4	48.8		290	0.7	0.7	1.1	0.3
291	51	49.6	48.3	48.5		291	51.7	50.3	49.4	48.8		291	0.7	0.7	1.1	0.3
292	51	49.6	48.3	48.5		292	51.7	50.3	49.4	48.8		292	0.7	0.7	1.1	0.3
293	51	49.6	48.3	48.5		293	51.7	50.3	49.4	48.8		293	0.7	0.7	1.1	0.3
294	51	49.6	48.3	48.5		294	51.7	50.3	49.4	48.8		294	0.7	0.7	1.1	0.3
295	51	49.6	48.3	48.5		295	51.7	50.3	49.4	48.8		295	0.7	0.7	1.1	0.3
296	51	49.6	48.3	48.5		296	51.7	50.3	49.4	48.8		296	0.7	0.7	1.1	0.3
297	51	49.6	48.3	48.5		297	51.7	50.3	49.4	48.8		297	0.7	0.7	1.1	0.3
298	51	49.6	48.3	48.5		298	51.7	50.3	49.4	48.8		298	0.7	0.7	1.1	0.3
310	10.9	14.8	18.5	22.5		310	10.7	15.3	18.8	25.3		310	-0.2	0.5	0.3	2.8
311	10.9	14.8	18.5	22.5		311	10.7	15.3	18.8	25.3		311	-0.2	0.5	0.3	2.8
312	10.9	14.8	18.5	22.5		312	10.7	15.3	18.8	25.3		312	-0.2	0.5	0.3	2.8
313	10.9	14.8	18.5	22.5		313	10.7	15.3	18.8	25.3		313	-0.2	0.5	0.3	2.8
314	10.9	14.8	18.5	22.5		314	10.7	15.3	18.8	25.3		314	-0.2	0.5	0.3	2.8
315	10.9	14.8	18.5	22.5		315	10.7	15.3	18.8	25.3		315	-0.2	0.5	0.3	2.8
316	10.9	14.8	18.5	22.5		316	10.7	15.3	18.8	25.3		316	-0.2	0.5	0.3	2.8
317	10.9	14.8	18.5	22.5		317	10.7	15.3	18.8	25.3		317	-0.2	0.5	0.3	2.8
318	10.9	14.8	18.5	22.5		318	10.7	15.3	18.8	25.3		318	-0.2	0.5	0.3	2.8
319	10.9	14.8	18.5	22.5		319	10.7	15.3	18.8	25.3		319	-0.2	0.5	0.3	2.8
320	10.9	14.8	18.5	22.5		320	10.7	15.3	18.8	25.3		320	-0.2	0.5	0.3	2.8
321	10.9	14.8	18.5	22.5		321	10.7	15.3	18.8	25.3		321	-0.2	0.5	0.3	2.8
322	10.9	14.8	18.5	22.5		322	10.7	15.3	18.8	25.3		322	-0.2	0.5	0.3	2.8
323	10.9	14.8	18.5	22.5		323	10.7	15.3	18.8	25.3		323	-0.2	0.5	0.3	2.8
324	10.9	14.8	18.5	22.5		324	10.7	15.3	18.8	25.3		324	-0.2	0.5	0.3	2.8
325	10.9	14.8	18.5	22.5		325	10.7	15.3	18.8	25.3		325	-0.2	0.5	0.3	2.8
326	10.9	14.8	18.5	22.5		326	10.7	15.3	18.8	25.3		326	-0.2	0.5	0.3	2.8
327	10.9	14.8	18.5	22.5		327	10.7	15.3	18.8	25.3		327	-0.2	0.5	0.3	2.8
328	23.6	26.7	28.2	28.2		328	20.8	25.6	28.2	30.4		328	-2.8	-1.1	0	2.2
329	32.5	43.1	46.3	45.6		329	31	42.5	47.5	46.5		329	-1.5	-0.6	1.2	0.9
330	30.6	38.1	39.3	38.5		330	26.6	37.4	40.3	40.8		330	-4	-0.7	1	2.3
331	30.8	39.8	41.1	39.4		331	26.2	38.5	41.2	40.8		331	-4.6	-1.3	0.1	1.4
332	30.8	39.8	41.1	39.4		332	26.2	38.5	41.2	40.8		332	-4.6	-1.3	0.1	1.4
333	30.8	39.8	41.1	39.4		333	26.2	38.5	41.2	40.8		333	-4.6	-1.3	0.1	1.4
334	30.8	39.8	41.1	39.4		334	26.2	38.5	41.2	40.8		334	-4.6	-1.3	0.1	1.4
335	30.8	39.8	41.1	39.4		335	26.2	38.5	41.2	40.8		335	-4.6	-1.3	0.1	1.4
336	30.8	39.8	41.1	39.4		336	26.2	38.5	41.2	40.8		336	-4.6	-1.3	0.1	1.4
337	30.8	39.8	41.1	39.4		337	26.2	38.5	41.2	40.8		337	-4.6	-1.3	0.1	1.4
338	40.8	58.8	62.2	61.8		338	36.7	57.3	63.1	61.9		338	-4.1	-1.5	0.9	0.1
339	40.8	58.8	62.2	61.8		339	36.7	57.3	63.1	61.9		339	-4.1	-1.5	0.9	0.1
340	37	57.3	67.3	66.6		340	33.9	54.4	66.3	65.3		340	-3.1	-2.9	-1	-1.3
341	37	57.3	67.3	66.6		341	33.9	54.4	66.3	65.3		341	-3.1	-2.9	-1	-1.3
342	37	57.3	67.3	66.6		342	33.9	54.4	66.3	65.3		342	-3.1	-2.9	-1	-1.3
343	37	57.3	67.3	66.6		343	33.9	54.4	66.3	65.3		343	-3.1	-2.9	-1	-1.3
344	37	57.3	67.3	66.6		344	33.9	54.4	66.3	65.3		344	-3.1	-2.9	-1	-1.3
345	34.9	54.1	64.4	62.7		345	29.9	52.2	62.9	61.7		345	-5	-1.9	-1.5	-1
346	3.1	5	14	47		346	2	3.3	13.1	44.2		346	-1.1	-1.7	-0.9	-2.8
347	3.1	5	14	47		347	2	3.3	13.1	44.2		347	-1.1	-1.7	-0.9	-2.8
348	3.1	5	14	47		348	2	3.3	13.1	44.2		348	-1.1	-1.7	-0.9	-2.8
349	3.1	5	14	47		349	2	3.3	13.1	44.2		349	-1.1	-1.7	-0.9	-2.8
350	3.1	5	14	47		350	2	3.3	13.1	44.2		350	-1.1	-1.7	-0.9	-2.8
351	3.1	5	14	47		351	2	3.3	13.1	44.2		351	-1.1	-1.7	-0.9	-2.8
352	29.6	30.7	39.5	50.3		352	28.3	29.5	37.9	50.1		352	-1.3	-1.2	-1.6	-0.2
353	29.6	30.7	39.5	50.3		353	28.3	29.5	37.9	50.1		353	-1.3	-1.2	-1.6	-0.2
354	29.6	30.7	39.5	50.3		354	28.3	29.5	37.9	50.1		354	-1.3	-1.2	-1.6	-0.2
355	29.6	30.7	39.5	50.3		355	28.3	29.5	37.9	50.1		355	-1.3	-1.2	-1.6	-0.2
356	29.6	30.7	39.5	50.3		356	28.3	29.5	37.9	50.1		356	-1.3	-1.2	-1.6	-0.2
357	29.6	30.7	39.5	50.3		357	28.3	29.5	37.9	50.1		357	-1.3	-1.2	-1.6	-0.2
358	29.6	30.7	39.5	50.3		358	28.3	29.5	37.9	50.1		358	-1.3	-1.2	-1.6	-0.2
359	29.6	30.7	39.5	50.3		359	28.3	29.5	37.9	50.1		359	-1.3	-1.2	-1.6	-0.2
360	29.6	30.7	39.5	50.3		360	28.3	29.5	37.9	50.1		360	-1.3	-1.2	-1.6	-0.2
361	29.6	30.7	39.5	50.3		361	28.3	29.5	37.9	50.1		361	-1.3	-1.2	-1.6	-0.2
362	29.6	30.7	39.5	50.3		362	28.3	29.5	37.9	50.1		362	-1.3	-1.2	-1.6	-0.2
363	29.6	30.7	39.5	50.3		363	28.3	29.5	37.9	50.1		363	-1.3	-1.2	-1.6	-0.2
364	29.6	30.7	39.5	50.3		364	28.3	29.5	37.9	50.1		364	-1.3	-1.2	-1.6	-0.2
365	24.3	25.1	33.7	42.6		365	22.8	24.3	33.1	42.7		365	-1.5	-0.8	-0.6	0.1
366	22.2	23.1	31.8	40.4		366	20.8	22.1	29.5	40.5		366	-1.4	-1	-2.3	0.1
367	21	21.6	28.4	40.6		367	19.8	21.2	27.2	38.2		367	-1.2	-0.4	-1.2	-2.4
369	19.4	20.5	22.1	23.8		369	18	19.2	21.4	24.1		369	-1.4	-1.3	-0.7	0.3
370	19.4	20.5	22.1	23.8		370	18	19.2	21.4	24.1		370	-1.4	-1.3	-0.7	0.3
371	19.4	20.5	22.1	23.8		371	18	19.2	21.4	24.1		371	-1.4	-1.3	-0.7	0.3
372	19.4	20.5	22.1	23.8		372	18	19.2	21.4	24.1		372	-1.4	-1.3	-0.7	0.3
373	19.4	20.5	22.1	23.8		373	18	19.2	21.4	24.1		373	-1.4	-1.3	-0.7	0.3
374	19.4	20.5	22.1	23.8		374	18	19.2	21.4	24.1		374	-1.4	-1.3	-0.7	0.3
375	19.4	20.5	22.1	23.8		375	18	19.2	21.4	24.1		375	-1.4	-1.3	-0.7	0.3
376	19.4	20.5	22.1	23.8		376	18	19.2	21.4	24.1		376	-1.4	-1.3	-0.7	0.3
377	19.4	20.5	22.1	23.8		377	18	19.2	21.4	24.1		377	-1.4	-1.3	-0.7	0.3
378	19.4	20.5	22.1	23.8		378	18	19.2	21.4	24.1		378	-1.4	-1.3	-0.7	0.3
379	22.9	26.3	28.2	27.7		379	21.8	25.4	28.3	30.2		379	-1.1	-0.9	0.1	2.5
380	22.9	26.3	28.2	27.7		380	21.8	25.4	28.3	30.2		380	-1.1	-0.9	0.1	2.5
381	22.9	26.3	28.2	27.7		381	21.8	25.4	28.3	30.2		381	-1.1	-0.9	0.1	2.5
382	22.9	26.3	28.2	27.7		382	21.8	25.4	28.3	30.2		382	-1.1	-0.9	0.1	2.5
383	22.9	26.3	28.2	27.7		383	21.8	25.4	28.3	30.2		383	-1.1	-0.9	0.1	2.5
384	22.9	26.3	28.2	27.7		384	21.8	25.4	28.3	30.2		384	-1.1	-0.9	0.1	2.5
385	22.9	26.3	28.2	27.7		385	21.8	25.4	28.3	30.2		385	-1.1	-0.9	0.1	2.5
386	22.9	26.3	28.2	27.7		386	21.8	25.4	28.3	30.2		386	-1.1	-0.9	0.1	2.5
387	22.9	26.3	28.2	27.7		387	21.8	25.4	28.3	30.2		387	-1.1	-0.9	0.1	2.5
388	22.9	26.3	28.2	27.7		388	21.8	25.4	28.3	30.2		388	-1.1	-0.9	0.1	2.5
390	8.1	11.8	17.9	24.7		390	7	10.7	16.9	25.6		390	-1.1	-1.1	-1	0.9
391	10.8	13	18.6	24.4		391	8.9	12.2	18.1	22.9		391	-1.9	-0.8	-0.5	-1.5
392	10.8	13	18.6	24.4		392	8.9	12.2	18.1	22.9		392	-1.9	-0.8	-0.5	-1.5
393	10.8	13	18.6	24.4		393	8.9	12.2	18.1	22.9		393	-1.9	-0.8	-0.5	-1.5
394	10.8	13	18.6	24.4		394	8.9	12.2	18.1	22.9		394	-1.9	-0.8	-0.5	-1.5
395	10.8	13	18.6	24.4		395	8.9	12.2	18.1	22.9		395	-1.9	-0.8	-0.5	-1.5
396	10.8	13	18.6	24.4		396	8.9	12.2	18.1	22.9		396	-1.9	-0.8	-0.5	-1.5
397	10.8	13	18.6	24.4		397	8.9	12.2	18.1	22.9		397	-1.9	-0.8	-0.5	-1.5
398	10.8	13	18.6	24.4		398	8.9	12.2	18.1	22.9		398	-1.9	-0.8	-0.5	-1.5
399	10.8	13	18.6	24.4		399	8.9	12.2	18.1	22.9		399	-1.9	-0.8	-0.5	-1.5
400	10.8	13	18.6	24.4		400	8.9	12.2	18.1	22.9		400	-1.9	-0.8	-0.5	-1.5
401	10.8	13	18.6	24.4		401	8.9	12.2	18.1	22.9		401	-1.9	-0.8	-0.5	-1.5
402	8.4	11.4	17	22.5		402	7.6	10.9	16.5	22.7		402	-0.8	-0.5	-0.5	0.2
403	14.4	17	21.6	27.2		403	14.7	17.3	21.3	26.8		403	0.3	0.3	-0.3	-0.4
404	17.1	19.9	26.2	27.8		404	15.4	19.3	24.8	28.1		404	-1.7	-0.6	-1.4	0.3
405	13.4	20.7	27.8	31.7		405	13.9	19.7	26.7	31.9		405	0.5	-1	-1.1	0.2
406	13.4	20.7	27.8	31.7		406	13.9	19.7	26.7	31.9		406	0.5	-1	-1.1	0.2
419	16.5	23.5	33.8	36.9		419	15	23	34	38.1		419	-1.5	-0.5	0.2	1.2
420	16.5	23.5	33.8	36.9		420	15	23	34	38.1		420	-1.5	-0.5	0.2	1.2
421	16.5	23.5	33.8	36.9		421	15	23	34	38.1		421	-1.5	-0.5	0.2	1.2
422	16.5	23.5	33.8	36.9		422	15	23	34	38.1		422	-1.5	-0.5	0.2	1.2
423	16.5	23.5	33.8	36.9		423	15	23	34	38.1		423	-1.5	-0.5	0.2	1.2
424	16.5	23.5	33.8	36.9		424	15	23	34	38.1		424	-1.5	-0.5	0.2	1.2
425	16.5	23.5	33.8	36.9		425	15	23	34	38.1		425	-1.5	-0.5	0.2	1.2
427	15.5	24.4	42.5	54.4		427	13.6	22.2	40.3	53.1		427	-1.9	-2.2	-2.2	-1.3
428	15.5	24.4	42.5	54.4		428	13.6	22.2	40.3	53.1		428	-1.9	-2.2	-2.2	-1.3
429	15.5	24.4	42.5	54.4		429	13.6	22.2	40.3	53.1		429	-1.9	-2.2	-2.2	-1.3
430	15.5	24.4	32.5	44.4		430	13.6	22.2	30.3	43.1		430	-1.9	-2.2	-2.2	-1.3
431	3.1	5.7	9.5	14.8		431	1.6	4.3	10.4	15.5		431	-1.5	-1.4	0.9	0.7
432	3.1	5.7	9.5	14.8		432	1.6	4.3	10.4	15.5		432	-1.5	-1.4	0.9	0.7
433	3.1	5.7	9.5	14.8		433	1.6	4.3	10.4	15.5		433	-1.5	-1.4	0.9	0.7
434	3.1	5.7	9.5	14.8		434	1.6	4.3	10.4	15.5		434	-1.5	-1.4	0.9	0.7
435	3.1	5.7	9.5	14.8		435	1.6	4.3	10.4	15.5		435	-1.5	-1.4	0.9	0.7
436	3.1	5.7	9.5	14.8		436	1.6	4.3	10.4	15.5		436	-1.5	-1.4	0.9	0.7
437	3.8	6.3	13.3	24		437	1.6	4.7	12.1	24.2		437	-2.2	-1.6	-1.2	0.2
438	19.4	26.5	34	40.7		438	16.4	25.1	31.9	40		438	-3	-1.4	-2.1	-0.7
439	25.5	35.8	44.9	50.7		439	24.5	35	43.8	51.3		439	-1	-0.8	-1.1	0.6
440	25.5	35.8	44.9	50.7		440	24.5	35	43.8	51.3		440	-1	-0.8	-1.1	0.6
441	25.5	35.8	44.9	50.7		441	24.5	35	43.8	51.3		441	-1	-0.8	-1.1	0.6
442	25.5	35.8	44.9	50.7		442	24.5	35	43.8	51.3		442	-1	-0.8	-1.1	0.6
443	25.5	35.8	44.9	50.7		443	24.5	35	43.8	51.3		443	-1	-0.8	-1.1	0.6
444	25.5	35.8	44.9	50.7		444	24.5	35	43.8	51.3		444	-1	-0.8	-1.1	0.6
445	25.5	35.8	44.9	50.7		445	24.5	35	43.8	51.3		445	-1	-0.8	-1.1	0.6
446	25.5	35.8	44.9	50.7		446	24.5	35	43.8	51.3		446	-1	-0.8	-1.1	0.6
447	25.5	35.8	44.9	50.7		447	24.5	35	43.8	51.3		447	-1	-0.8	-1.1	0.6
448	25.5	35.8	44.9	50.7		448	24.5	35	43.8	51.3		448	-1	-0.8	-1.1	0.6
449	25.5	35.8	44.9	50.7		449	24.5	35	43.8	51.3		449	-1	-0.8	-1.1	0.6
453	7.9	13.5	24.3	32.7		453	7.2	12.7	23.1	32.8		453	-0.7	-0.8	-1.2	0.1
454	7.9	13.5	24.3	32.7		454	7.2	12.7	23.1	32.8		454	-0.7	-0.8	-1.2	0.1
455	7.9	13.5	24.3	32.7		455	7.2	12.7	23.1	32.8		455	-0.7	-0.8	-1.2	0.1
456	7.9	13.5	24.3	32.7		456	7.2	12.7	23.1	32.8		456	-0.7	-0.8	-1.2	0.1
457	7.9	13.5	24.3	32.7		457	7.2	12.7	23.1	32.8		457	-0.7	-0.8	-1.2	0.1
458	7.9	13.5	24.3	32.7		458	7.2	12.7	23.1	32.8		458	-0.7	-0.8	-1.2	0.1
459	7.9	13.5	24.3	32.7		459	7.2	12.7	23.1	32.8		459	-0.7	-0.8	-1.2	0.1
470	5.1	13.9	33.1	30.7		470	5.8	12.8	33.4	32.1		470	0.7	-1.1	0.3	1.4
471	5.1	13.9	33.1	30.7		471	5.8	12.8	33.4	32.1		471	0.7	-1.1	0.3	1.4
472	5.1	13.9	33.1	30.7		472	5.8	12.8	33.4	32.1		472	0.7	-1.1	0.3	1.4
473	5.1	13.9	33.1	30.7		473	5.8	12.8	33.4	32.1		473	0.7	-1.1	0.3	1.4
474	5.1	13.9	33.1	30.7		474	5.8	12.8	33.4	32.1		474	0.7	-1.1	0.3	1.4
475	5.1	13.9	33.1	30.7		475	5.8	12.8	33.4	32.1		475	0.7	-1.1	0.3	1.4
476	5.1	13.9	33.1	30.7		476	5.8	12.8	33.4	32.1		476	0.7	-1.1	0.3	1.4
479	47.8	46.4	46.1	45.7		479	43.1	47.7	46.9	46.2		479	-4.7	1.3	0.8	0.5
480	47.8	46.4	46.1	45.7		480	43.1	47.7	46.9	46.2		480	-4.7	1.3	0.8	0.5
481	47.8	46.4	46.1	45.7		481	43.1	47.7	46.9	46.2		481	-4.7	1.3	0.8	0.5
482	47.8	46.4	46.1	45.7		482	43.1	47.7	46.9	46.2		482	-4.7	1.3	0.8	0.5
483	47.8	46.4	46.1	45.7		483	43.1	47.7	46.9	46.2		483	-4.7	1.3	0.8	0.5
484	47.8	46.4	46.1	45.7		484	43.1	47.7	46.9	46.2		484	-4.7	1.3	0.8	0.5
485	47.8	46.4	46.1	45.7		485	43.1	47.7	46.9	46.2		485	-4.7	1.3	0.8	0.5
486	47.8	46.4	46.1	45.7		486	43.1	47.7	46.9	46.2		486	-4.7	1.3	0.8	0.5
487	47.8	46.4	46.1	45.7		487	43.1	47.7	46.9	46.2		487	-4.7	1.3	0.8	0.5
488	47.8	46.4	46.1	45.7		488	43.1	47.7	46.9	46.2		488	-4.7	1.3	0.8	0.5
489	47.8	46.4	46.1	45.7		489	43.1	47.7	46.9	46.2		489	-4.7	1.3	0.8	0.5
490	44.3	42.5	42.8	41.6		490	40.6	44.8	44.1	43.9		490	-3.7	2.3	1.3	2.3
508	13	21.2	27.7	30.6		508	10.5	19.7	27.5	30.1		508	-2.5	-1.5	-0.2	-0.5
509	13	21.2	27.7	30.6		509	10.5	19.7	27.5	30.1		509	-2.5	-1.5	-0.2	-0.5
510	13	21.2	27.7	30.6		510	10.5	19.7	27.5	30.1		510	-2.5	-1.5	-0.2	-0.5
511	13	21.2	27.7	30.6		511	10.5	19.7	27.5	30.1		511	-2.5	-1.5	-0.2	-0.5
512	13	21.2	27.7	30.6		512	10.5	19.7	27.5	30.1		512	-2.5	-1.5	-0.2	-0.5
513	13	21.2	27.7	30.6		513	10.5	19.7	27.5	30.1		513	-2.5	-1.5	-0.2	-0.5
514	13	21.2	27.7	30.6		514	10.5	19.7	27.5	30.1		514	-2.5	-1.5	-0.2	-0.5
515	13	21.2	27.7	30.6		515	10.5	19.7	27.5	30.1		515	-2.5	-1.5	-0.2	-0.5
516	13	21.2	27.7	30.6		516	10.5	19.7	27.5	30.1		516	-2.5	-1.5	-0.2	-0.5
517	13	21.2	27.7	30.6		517	10.5	19.7	27.5	30.1		517	-2.5	-1.5	-0.2	-0.5
518	13	21.2	27.7	30.6		518	10.5	19.7	27.5	30.1		518	-2.5	-1.5	-0.2	-0.5
520	8.4	16.6	22.6	22.8		520	7.4	16.4	22.4	23.1		520	-1	-0.2	-0.2	0.3
521	8.4	16.6	22.6	22.8		521	7.4	16.4	22.4	23.1		521	-1	-0.2	-0.2	0.3
522	8.4	16.6	22.6	22.8		522	7.4	16.4	22.4	23.1		522	-1	-0.2	-0.2	0.3
523	8.4	16.6	22.6	22.8		523	7.4	16.4	22.4	23.1		523	-1	-0.2	-0.2	0.3
524	8.4	16.6	22.6	22.8		524	7.4	16.4	22.4	23.1		524	-1	-0.2	-0.2	0.3
525	8.4	16.6	22.6	22.8		525	7.4	16.4	22.4	23.1		525	-1	-0.2	-0.2	0.3
526	8.4	16.6	22.6	22.8		526	7.4	16.4	22.4	23.1		526	-1	-0.2	-0.2	0.3
527	8.4	16.6	22.6	22.8		527	7.4	16.4	22.4	23.1		527	-1	-0.2	-0.2	0.3
528	8.4	16.6	22.6	22.8		528	7.4	16.4	22.4	23.1		528	-1	-0.2	-0.2	0.3
529	8.4	16.6	22.6	22.8		529	7.4	16.4	22.4	23.1		529	-1	-0.2	-0.2	0.3
530	8.4	16.6	22.6	22.8		530	7.4	16.4	22.4	23.1		530	-1	-0.2	-0.2	0.3
531	8.4	16.6	22.6	22.8		531	7.4	16.4	22.4	23.1		531	-1	-0.2	-0.2	0.3
532	8.4	16.6	22.6	22.8		532	7.4	16.4	22.4	23.1		532	-1	-0.2	-0.2	0.3
533	2.1	1.7	2.6	3.5		533	2	2.3	3	3.9		533	-0.1	0.6	0.4	0.4
534	2.1	1.7	2.6	3.5		534	2	2.3	3	3.9		534	-0.1	0.6	0.4	0.4
535	2.1	1.7	2.6	3.5		535	2	2.3	3	3.9		535	-0.1	0.6	0.4	0.4
536	2.1	1.7	2.6	3.5		536	2	2.3	3	3.9		536	-0.1	0.6	0.4	0.4
537	2.1	1.7	2.6	3.5		537	2	2.3	3	3.9		537	-0.1	0.6	0.4	0.4
538	2.1	1.7	2.6	3.5		538	2	2.3	3	3.9		538	-0.1	0.6	0.4	0.4
539	2.1	1.7	2.6	3.5		539	2	2.3	3	3.9		539	-0.1	0.6	0.4	0.4
541	26.7	33.5	40.5	42.6		541	24.5	34.2	38.7	44.5		541	-2.2	0.7	-1.8	1.9
542	26.7	33.5	40.5	42.6		542	24.5	34.2	38.7	44.5		542	-2.2	0.7	-1.8	1.9
543	26.7	33.5	40.5	42.6		543	24.5	34.2	38.7	44.5		543	-2.2	0.7	-1.8	1.9
544	26.7	33.5	40.5	42.6		544	24.5	34.2	38.7	44.5		544	-2.2	0.7	-1.8	1.9
545	26.7	33.5	40.5	42.6		545	24.5	34.2	38.7	44.5		545	-2.2	0.7	-1.8	1.9
546	26.7	33.5	40.5	42.6		546	24.5	34.2	38.7	44.5		546	-2.2	0.7	-1.8	1.9
547	26.7	33.5	40.5	42.6		547	24.5	34.2	38.7	44.5		547	-2.2	0.7	-1.8	1.9
548	26.7	33.5	40.5	42.6		548	24.5	34.2	38.7	44.5		548	-2.2	0.7	-1.8	1.9
549	26.7	33.5	40.5	42.6		549	24.5	34.2	38.7	44.5		549	-2.2	0.7	-1.8	1.9
550	26.7	33.5	40.5	42.6		550	24.5	34.2	38.7	44.5		550	-2.2	0.7	-1.8	1.9
551	26.7	33.5	40.5	42.6		551	24.5	34.2	38.7	44.5		551	-2.2	0.7	-1.8	1.9
552	26.7	33.5	40.5	42.6		552	24.5	34.2	38.7	44.5		552	-2.2	0.7	-1.8	1.9
553	26.7	33.5	40.5	42.6		553	24.5	34.2	38.7	44.5		553	-2.2	0.7	-1.8	1.9
554	26.7	33.5	40.5	42.6		554	24.5	34.2	38.7	44.5		554	-2.2	0.7	-1.8	1.9
555	26.7	33.5	40.5	42.6		555	24.5	34.2	38.7	44.5		555	-2.2	0.7	-1.8	1.9
556	37.5	47.1	51.4	51.3		556	36	47	51.8	51.8		556	-1.5	-0.1	0.4	0.5
557	37.5	47.1	51.4	51.3		557	36	47	51.8	51.8		557	-1.5	-0.1	0.4	0.5
558	37.5	47.1	51.4	51.3		558	36	47	51.8	51.8		558	-1.5	-0.1	0.4	0.5
559	37.5	47.1	51.4	51.3		559	36	47	51.8	51.8		559	-1.5	-0.1	0.4	0.5
560	37.5	47.1	51.4	51.3		560	36	47	51.8	51.8		560	-1.5	-0.1	0.4	0.5
561	37.5	47.1	51.4	51.3		561	36	47	51.8	51.8		561	-1.5	-0.1	0.4	0.5
566	6.6	9.5	20.4	32.6		566	6.7	9.6	20.3	32.1		566	0.1	0.1	-0.1	-0.5
567	6.6	9.5	20.4	32.6		567	6.7	9.6	20.3	32.1		567	0.1	0.1	-0.1	-0.5
568	6.6	9.5	20.4	32.6		568	6.7	9.6	20.3	32.1		568	0.1	0.1	-0.1	-0.5
569	6.6	9.5	20.4	32.6		569	6.7	9.6	20.3	32.1		569	0.1	0.1	-0.1	-0.5
570	6.6	9.5	20.4	32.6		570	6.7	9.6	20.3	32.1		570	0.1	0.1	-0.1	-0.5
571	6.6	9.5	20.4	32.6		571	6.7	9.6	20.3	32.1		571	0.1	0.1	-0.1	-0.5
572	6.6	9.5	20.4	32.6		572	6.7	9.6	20.3	32.1		572	0.1	0.1	-0.1	-0.5
573	1.7	3.1	6.4	9.7		573	1.5	3.1	6.9	10.7		573	-0.2	0	0.5	1
574	1.7	3.1	6.4	9.7		574	1.5	3.1	6.9	10.7		574	-0.2	0	0.5	1
575	1.7	3.1	6.4	9.7		575	1.5	3.1	6.9	10.7		575	-0.2	0	0.5	1
576	1.7	3.1	6.4	9.7		576	1.5	3.1	6.9	10.7		576	-0.2	0	0.5	1
577	1.7	3.1	6.4	9.7		577	1.5	3.1	6.9	10.7		577	-0.2	0	0.5	1
578	1.7	3.1	6.4	9.7		578	1.5	3.1	6.9	10.7		578	-0.2	0	0.5	1
579	1.7	3.1	6.4	9.7		579	1.5	3.1	6.9	10.7		579	-0.2	0	0.5	1
580	1.7	3.1	6.4	9.7		580	1.5	3.1	6.9	10.7		580	-0.2	0	0.5	1
581	14.3	16.5	29.6	33		581	14.8	16.6	28.4	34		581	0.5	0.1	-1.2	1
582	14.3	16.5	29.6	33		582	14.8	16.6	28.4	34		582	0.5	0.1	-1.2	1
583	14.3	16.5	29.6	33		583	14.8	16.6	28.4	34		583	0.5	0.1	-1.2	1
584	21.5	24	42	47.8		584	21.5	24.5	40.1	46.1		584	0	0.5	-1.9	-1.7
585	21.5	24	42	47.8		585	21.5	24.5	40.1	46.1		585	0	0.5	-1.9	-1.7
586	21.5	24	42	47.8		586	21.5	24.5	40.1	46.1		586	0	0.5	-1.9	-1.7
587	21.5	24	42	47.8		587	21.5	24.5	40.1	46.1		587	0	0.5	-1.9	-1.7
588	21.5	24	42	47.8		588	21.5	24.5	40.1	46.1		588	0	0.5	-1.9	-1.7
589	21.5	24	42	47.8		589	21.5	24.5	40.1	46.1		589	0	0.5	-1.9	-1.7
594	21.5	30.4	37.3	40.8		594	20.2	28.8	36.4	41.1		594	-1.3	-1.6	-0.9	0.3
595	21.5	30.4	37.3	40.8		595	20.2	28.8	36.4	41.1		595	-1.3	-1.6	-0.9	0.3
596	21.5	30.4	37.3	40.8		596	20.2	28.8	36.4	41.1		596	-1.3	-1.6	-0.9	0.3
597	21.5	30.4	37.3	40.8		597	20.2	28.8	36.4	41.1		597	-1.3	-1.6	-0.9	0.3
598	21.5	30.4	37.3	40.8		598	20.2	28.8	36.4	41.1		598	-1.3	-1.6	-0.9	0.3
599	21.5	30.4	37.3	40.8		599	20.2	28.8	36.4	41.1		599	-1.3	-1.6	-0.9	0.3
600	21.5	30.4	37.3	40.8		600	20.2	28.8	36.4	41.1		600	-1.3	-1.6	-0.9	0.3
601	21.5	30.4	37.3	40.8		601	20.2	28.8	36.4	41.1		601	-1.3	-1.6	-0.9	0.3
603	41.3	38.8	41.9	40.7		603	40.4	38.1	40.9	40.2		603	-0.9	-0.7	-1	-0.5
604	41.3	38.8	41.9	40.7		604	40.4	38.1	40.9	40.2		604	-0.9	-0.7	-1	-0.5
605	41.3	38.8	41.9	40.7		605	40.4	38.1	40.9	40.2		605	-0.9	-0.7	-1	-0.5
606	41.3	38.8	41.9	40.7		606	40.4	38.1	40.9	40.2		606	-0.9	-0.7	-1	-0.5
607	41.3	38.8	41.9	40.7		607	40.4	38.1	40.9	40.2		607	-0.9	-0.7	-1	-0.5
608	41.3	38.8	41.9	40.7		608	40.4	38.1	40.9	40.2		608	-0.9	-0.7	-1	-0.5
609	40.3	36.6	37.4	36.6		609	39.2	37.5	34.8	34.4		609	-1.1	0.9	-2.6	-2.2
610	23.5	23.7	31.9	40.1		610	23.4	24.9	30.7	40.4		610	-0.1	1.2	-1.2	0.3
611	23.5	23.7	31.9	40.1		611	23.4	24.9	30.7	40.4		611	-0.1	1.2	-1.2	0.3
612	23.5	23.7	31.9	40.1		612	23.4	24.9	30.7	40.4		612	-0.1	1.2	-1.2	0.3
613	23.5	23.7	31.9	40.1		613	23.4	24.9	30.7	40.4		613	-0.1	1.2	-1.2	0.3
614	23.5	23.7	31.9	40.1		614	23.4	24.9	30.7	40.4		614	-0.1	1.2	-1.2	0.3
615	21.1	21.6	29.7	36		615	20.8	22.4	29	35.7		615	-0.3	0.8	-0.7	-0.3
616	13.8	18.2	30.3	39.9		616	13.5	18.3	29.2	40.4		616	-0.3	0.1	-1.1	0.5
617	13.8	18.2	30.3	39.9		617	13.5	18.3	29.2	40.4		617	-0.3	0.1	-1.1	0.5
618	1.8	3.5	9.3	15.3		618	1.6	4.3	9.9	16.3		618	-0.2	0.8	0.6	1
619	1.8	3.5	9.3	15.3		619	1.6	4.3	9.9	16.3		619	-0.2	0.8	0.6	1
620	1.8	3.5	9.3	15.3		620	1.6	4.3	9.9	16.3		620	-0.2	0.8	0.6	1
621	1.8	3.5	9.3	15.3		621	1.6	4.3	9.9	16.3		621	-0.2	0.8	0.6	1
622	1.8	3.5	9.3	15.3		622	1.6	4.3	9.9	16.3		622	-0.2	0.8	0.6	1
623	1.8	3.5	9.3	15.3		623	1.6	4.3	9.9	16.3		623	-0.2	0.8	0.6	1
624	1.8	3.5	9.3	15.3		624	1.6	4.3	9.9	16.3		624	-0.2	0.8	0.6	1
625	1.8	3.5	9.3	15.3		625	1.6	4.3	9.9	16.3		625	-0.2	0.8	0.6	1
626	1.8	3.5	9.3	15.3		626	1.6	4.3	9.9	16.3		626	-0.2	0.8	0.6	1
627	1.8	3.5	9.3	15.3		627	1.6	4.3	9.9	16.3		627	-0.2	0.8	0.6	1
628	1.8	3.5	9.3	15.3		628	1.6	4.3	9.9	16.3		628	-0.2	0.8	0.6	1
629	11.4	16	20.3	25		629	11.3	16.4	20.2	26.4		629	-0.1	0.4	-0.1	1.4
630	11.4	16	20.3	25		630	11.3	16.4	20.2	26.4		630	-0.1	0.4	-0.1	1.4
631	11.4	16	20.3	25		631	11.3	16.4	20.2	26.4		631	-0.1	0.4	-0.1	1.4
632	11.4	16	20.3	25		632	11.3	16.4	20.2	26.4		632	-0.1	0.4	-0.1	1.4
633	11.4	16	20.3	25		633	11.3	16.4	20.2	26.4		633	-0.1	0.4	-0.1	1.4
634	11.4	16	20.3	25		634	11.3	16.4	20.2	26.4		634	-0.1	0.4	-0.1	1.4
635	11.4	16	20.3	25		635	11.3	16.4	20.2	26.4		635	-0.1	0.4	-0.1	1.4
636	36	34.3	34.5	33.4		636	37.1	36.3	35.7	34.9		636	1.1	2	1.2	1.5
637	36	34.3	34.5	33.4		637	37.1	36.3	35.7	34.9		637	1.1	2	1.2	1.5
638	36	34.3	34.5	33.4		638	37.1	36.3	35.7	34.9		638	1.1	2	1.2	1.5
639	36	34.3	34.5	33.4		639	37.1	36.3	35.7	34.9		639	1.1	2	1.2	1.5
640	36	34.3	34.5	33.4		640	37.1	36.3	35.7	34.9		640	1.1	2	1.2	1.5
641	36	34.3	34.5	33.4		641	37.1	36.3	35.7	34.9		641	1.1	2	1.2	1.5
642	36	34.3	34.5	33.4		642	37.1	36.3	35.7	34.9		642	1.1	2	1.2	1.5
643	36	34.3	34.5	33.4		643	37.1	36.3	35.7	34.9		643	1.1	2	1.2	1.5
644	36	34.3	34.5	33.4		644	37.1	36.3	35.7	34.9		644	1.1	2	1.2	1.5
645	36	34.3	34.5	33.4		645	37.1	36.3	35.7	34.9		645	1.1	2	1.2	1.5
646	36	34.3	34.5	33.4		646	37.1	36.3	35.7	34.9		646	1.1	2	1.2	1.5
647	36	34.3	34.5	33.4		647	37.1	36.3	35.7	34.9		647	1.1	2	1.2	1.5
648	36	34.3	34.5	33.4		648	37.1	36.3	35.7	34.9		648	1.1	2	1.2	1.5
651	12	15.1	15.5	18.4		651	12.1	15.3	15.4	17.6		651	0.1	0.2	-0.1	-0.8
652	12	15.1	15.5	18.4		652	12.1	15.3	15.4	17.6		652	0.1	0.2	-0.1	-0.8
653	12	15.1	15.5	18.4		653	12.1	15.3	15.4	17.6		653	0.1	0.2	-0.1	-0.8
654	12	15.1	15.5	18.4		654	12.1	15.3	15.4	17.6		654	0.1	0.2	-0.1	-0.8
655	12	15.1	15.5	18.4		655	12.1	15.3	15.4	17.6		655	0.1	0.2	-0.1	-0.8
656	12	15.1	15.5	18.4		656	12.1	15.3	15.4	17.6		656	0.1	0.2	-0.1	-0.8
657	21.8	26.8	33.4	33.2		657	21.7	27.3	31.8	33.3		657	-0.1	0.5	-1.6	0.1
658	21.8	26.8	33.4	33.2		658	21.7	27.3	31.8	33.3		658	-0.1	0.5	-1.6	0.1
659	21.8	26.8	33.4	33.2		659	21.7	27.3	31.8	33.3		659	-0.1	0.5	-1.6	0.1
660	21.8	26.8	33.4	33.2		660	21.7	27.3	31.8	33.3		660	-0.1	0.5	-1.6	0.1
661	49.9	46.9	47.5	46		661	50.6	48.1	45.6	45.5		661	0.7	1.2	-1.9	-0.5
662	49.9	46.9	47.5	46		662	50.6	48.1	45.6	45.5		662	0.7	1.2	-1.9	-0.5
663	49.9	46.9	47.5	46		663	50.6	48.1	45.6	45.5		663	0.7	1.2	-1.9	-0.5
664	49.9	46.9	47.5	46		664	50.6	48.1	45.6	45.5		664	0.7	1.2	-1.9	-0.5
665	49.9	46.9	47.5	46		665	50.6	48.1	45.6	45.5		665	0.7	1.2	-1.9	-0.5
666	49.9	46.9	47.5	46		666	50.6	48.1	45.6	45.5		666	0.7	1.2	-1.9	-0.5
667	49.9	46.9	47.5	46		667	50.6	48.1	45.6	45.5		667	0.7	1.2	-1.9	-0.5
669	15	20.4	25.5	30.2		669	15.3	20.5	26.4	35.7		669	0.3	0.1	0.9	5.5
670	15	20.4	25.5	30.2		670	15.3	20.5	26.4	35.7		670	0.3	0.1	0.9	5.5
671	15	20.4	25.5	30.2		671	15.3	20.5	26.4	35.7		671	0.3	0.1	0.9	5.5
672	15	20.4	25.5	30.2		672	15.3	20.5	26.4	35.7		672	0.3	0.1	0.9	5.5
673	15	20.4	25.5	30.2		673	15.3	20.5	26.4	35.7		673	0.3	0.1	0.9	5.5
674	15	20.4	25.5	30.2		674	15.3	20.5	26.4	35.7		674	0.3	0.1	0.9	5.5
675	15	20.4	25.5	30.2		675	15.3	20.5	26.4	35.7		675	0.3	0.1	0.9	5.5
676	15	20.4	25.5	30.2		676	15.3	20.5	26.4	35.7		676	0.3	0.1	0.9	5.5
677	15	20.4	25.5	30.2		677	15.3	20.5	26.4	35.7		677	0.3	0.1	0.9	5.5
678	15	20.4	25.5	30.2		678	15.3	20.5	26.4	35.7		678	0.3	0.1	0.9	5.5
679	15	20.4	25.5	30.2		679	15.3	20.5	26.4	35.7		679	0.3	0.1	0.9	5.5
680	19.7	20.8	30.3	43.5		680	19.9	20.8	29.1	43.4		680	0.2	0	-1.2	-0.1
681	19.7	20.8	30.3	43.5		681	19.9	20.8	29.1	43.4		681	0.2	0	-1.2	-0.1
682	19.7	20.8	30.3	43.5		682	19.9	20.8	29.1	43.4		682	0.2	0	-1.2	-0.1
683	19.7	20.8	30.3	43.5		683	19.9	20.8	29.1	43.4		683	0.2	0	-1.2	-0.1
684	19.7	20.8	30.3	43.5		684	19.9	20.8	29.1	43.4		684	0.2	0	-1.2	-0.1
685	19.7	20.8	30.3	43.5		685	19.9	20.8	29.1	43.4		685	0.2	0	-1.2	-0.1
686	19.7	20.8	30.3	43.5		686	19.9	20.8	29.1	43.4		686	0.2	0	-1.2	-0.1
687	15.5	21.8	33.7	41.7		687	15.5	21.5	32.3	39.9		687	0	-0.3	-1.4	-1.8
688	15.5	21.8	33.7	41.7		688	15.5	21.5	32.3	39.9		688	0	-0.3	-1.4	-1.8
689	15.5	21.8	33.7	41.7		689	15.5	21.5	32.3	39.9		689	0	-0.3	-1.4	-1.8
690	15.5	21.8	33.7	41.7		690	15.5	21.5	32.3	39.9		690	0	-0.3	-1.4	-1.8
691	15.5	21.8	33.7	41.7		691	15.5	21.5	32.3	39.9		691	0	-0.3	-1.4	-1.8
692	32.5	35.2	40	38.9		692	33.1	36.6	39.8	39.1		692	0.6	1.4	-0.2	0.2
693	32.5	35.2	40	38.9		693	33.1	36.6	39.8	39.1		693	0.6	1.4	-0.2	0.2
694	23.6	32.1	40	43.5		694	23.6	32.4	41.4	46.9		694	0	0.3	1.4	3.4
695	23.6	32.1	40	43.5		695	23.6	32.4	41.4	46.9		695	0	0.3	1.4	3.4
696	23.6	32.1	40	43.5		696	23.6	32.4	41.4	46.9		696	0	0.3	1.4	3.4
698	2.6	8.5	27.2	47.5		698	3.5	10.2	30.6	50.9		698	0.9	1.7	3.4	3.4
699	2.6	8.5	27.2	47.5		699	3.5	10.2	30.6	50.9		699	0.9	1.7	3.4	3.4
700	2.6	8.5	27.2	47.5		700	3.5	10.2	30.6	50.9		700	0.9	1.7	3.4	3.4
701	2.6	8.5	27.2	47.5		701	3.5	10.2	30.6	50.9		701	0.9	1.7	3.4	3.4
702	2.6	8.5	27.2	47.5		702	3.5	10.2	30.6	50.9		702	0.9	1.7	3.4	3.4
703	2.6	8.5	27.2	47.5		703	3.5	10.2	30.6	50.9		703	0.9	1.7	3.4	3.4
704	2.6	8.5	27.2	47.5		704	3.5	10.2	30.6	50.9		704	0.9	1.7	3.4	3.4
711	3.3	5	14.6	30.2		711	2.9	5.2	15.5	32.5		711	-0.4	0.2	0.9	2.3
712	3.9	5.9	14.5	28		712	3.3	6.1	14.3	29.4		712	-0.6	0.2	-0.2	1.4
713	3.9	5.9	14.5	28		713	3.3	6.1	14.3	29.4		713	-0.6	0.2	-0.2	1.4
714	3.9	5.9	14.5	28		714	3.3	6.1	14.3	29.4		714	-0.6	0.2	-0.2	1.4
715	3.9	5.9	14.5	28		715	3.3	6.1	14.3	29.4		715	-0.6	0.2	-0.2	1.4
716	3.9	5.9	14.5	28		716	3.3	6.1	14.3	29.4		716	-0.6	0.2	-0.2	1.4
717	3.9	5.9	14.5	28		717	3.3	6.1	14.3	29.4		717	-0.6	0.2	-0.2	1.4
718	3.9	5.9	14.5	28		718	3.3	6.1	14.3	29.4		718	-0.6	0.2	-0.2	1.4
719	3.9	5.9	14.5	28		719	3.3	6.1	14.3	29.4		719	-0.6	0.2	-0.2	1.4
720	3.9	5.9	14.5	28		720	3.3	6.1	14.3	29.4		720	-0.6	0.2	-0.2	1.4
721	3.9	5.9	14.5	28		721	3.3	6.1	14.3	29.4		721	-0.6	0.2	-0.2	1.4
722	3.9	5.9	14.5	28		722	3.3	6.1	14.3	29.4		722	-0.6	0.2	-0.2	1.4
723	3.9	5.9	14.5	28		723	3.3	6.1	14.3	29.4		723	-0.6	0.2	-0.2	1.4
724	3.9	5.9	14.5	28		724	3.3	6.1	14.3	29.4		724	-0.6	0.2	-0.2	1.4
726	2.7	4.1	10.2	15.4		726	2	3.9	11.1	14.2		726	-0.7	-0.2	0.9	-1.2
727	2.7	4.1	10.2	15.4		727	2	3.9	11.1	14.2		727	-0.7	-0.2	0.9	-1.2
728	2.7	4.1	10.2	15.4		728	2	3.9	11.1	14.2		728	-0.7	-0.2	0.9	-1.2
729	2.7	4.1	10.2	15.4		729	2	3.9	11.1	14.2		729	-0.7	-0.2	0.9	-1.2
730	2.7	4.1	10.2	15.4		730	2	3.9	11.1	14.2		730	-0.7	-0.2	0.9	-1.2
731	2.7	4.1	10.2	15.4		731	2	3.9	11.1	14.2		731	-0.7	-0.2	0.9	-1.2
732	2.7	4.1	10.2	15.4		732	2	3.9	11.1	14.2		732	-0.7	-0.2	0.9	-1.2
733	16.4	20.5	29.4	42		733	15.7	20	32.3	44.5		733	-0.7	-0.5	2.9	2.5
734	14.8	16.6	29.3	41.1		734	14.9	16.8	31.4	44.6		734	0.1	0.2	2.1	3.5
735	14.8	16.6	29.3	41.1		735	14.9	16.8	31.4	44.6		735	0.1	0.2	2.1	3.5
736	14.8	16.6	29.3	41.1		736	14.9	16.8	31.4	44.6		736	0.1	0.2	2.1	3.5
737	14.8	16.6	29.3	41.1		737	14.9	16.8	31.4	44.6		737	0.1	0.2	2.1	3.5
738	14.8	16.6	29.3	41.1		738	14.9	16.8	31.4	44.6		738	0.1	0.2	2.1	3.5
739	24.7	29.3	40.2	59.6		739	24.4	29.7	46.3	63.1		739	-0.3	0.4	6.1	3.5
740	37.3	40.1	43.6	49.6		740	36	40.3	41.8	47.8		740	-1.3	0.2	-1.8	-1.8
741	37.3	40.1	43.6	49.6		741	36	40.3	41.8	47.8		741	-1.3	0.2	-1.8	-1.8
742	37.3	40.1	43.6	49.6		742	36	40.3	41.8	47.8		742	-1.3	0.2	-1.8	-1.8
743	37.3	40.1	43.6	49.6		743	36	40.3	41.8	47.8		743	-1.3	0.2	-1.8	-1.8
744	37.3	40.1	43.6	49.6		744	36	40.3	41.8	47.8		744	-1.3	0.2	-1.8	-1.8
745	37.3	40.1	43.6	49.6		745	36	40.3	41.8	47.8		745	-1.3	0.2	-1.8	-1.8
746	37.3	40.1	43.6	49.6		746	36	40.3	41.8	47.8		746	-1.3	0.2	-1.8	-1.8
747	37.3	40.1	43.6	49.6		747	36	40.3	41.8	47.8		747	-1.3	0.2	-1.8	-1.8
749	49.5	48.2	47.8	45.7		749	47.4	47.9	46.1	46.6		749	-2.1	-0.3	-1.7	0.9
750	51.3	49.2	49.6	48.1		750	49.9	51	49.4	48.3		750	-1.4	1.8	-0.2	0.2
751	51.3	49.2	49.6	48.1		751	49.9	51	49.4	48.3		751	-1.4	1.8	-0.2	0.2
752	51.3	49.2	49.6	48.1		752	49.9	51	49.4	48.3		752	-1.4	1.8	-0.2	0.2
753	51.3	49.2	49.6	48.1		753	49.9	51	49.4	48.3		753	-1.4	1.8	-0.2	0.2
754	51.3	49.2	49.6	48.1		754	49.9	51	49.4	48.3		754	-1.4	1.8	-0.2	0.2
755	51.3	49.2	49.6	48.1		755	49.9	51	49.4	48.3		755	-1.4	1.8	-0.2	0.2
756	51.3	49.2	49.6	48.1		756	49.9	51	49.4	48.3		756	-1.4	1.8	-0.2	0.2
757	51.3	49.2	49.6	48.1		757	49.9	51	49.4	48.3		757	-1.4	1.8	-0.2	0.2
758	51.3	49.2	49.6	48.1		758	49.9	51	49.4	48.3		758	-1.4	1.8	-0.2	0.2
759	51.3	49.2	49.6	48.1		759	49.9	51	49.4	48.3		759	-1.4	1.8	-0.2	0.2
760	51.3	49.2	49.6	48.1		760	49.9	51	49.4	48.3		760	-1.4	1.8	-0.2	0.2

## Sheet: Dataset1-versus-Dataset2-Apo
Pa0285317-760						Pa0285317-760, GAAAF						Pa0285317-760 versus
Apo	Deuterium uptake (%)					Apo	Deuterium uptake (%)					Pa0285317-760, GAAAF	Difference in deuterium uptake (%)
	HDX time (s)						HDX time (s)						HDX time (s)
Residue	10	100	1000	10000		Residue	10	100	1000	10000		Residue	10	100	1000	10000
276	48.1	47.9	48.6	47.7		276	51	49.6	48.3	48.5		276	-2.9	-1.7	0.3	-0.8
277	3.8	6.5	13.2	21.1		277	3.9	5.9	12.2	20.7		277	-0.1	0.6	1	0.4
278	21.3	25.7	32.8	38.6		278	23	26.3	33.4	39.4		278	-1.7	-0.6	-0.6	-0.8
279	21.3	25.7	32.8	38.6		279	23	26.3	33.4	39.4		279	-1.7	-0.6	-0.6	-0.8
280	21.3	25.7	32.8	38.6		280	23	26.3	33.4	39.4		280	-1.7	-0.6	-0.6	-0.8
281	21.3	25.7	32.8	38.6		281	23	26.3	33.4	39.4		281	-1.7	-0.6	-0.6	-0.8
282	21.3	25.7	32.8	38.6		282	23	26.3	33.4	39.4		282	-1.7	-0.6	-0.6	-0.8
283	54.3	53.3	53.8	53.1		283	55.4	50.5	52.6	49.5		283	-1.1	2.8	1.2	3.6
284	54.3	53.3	53.8	53.1		284	55.4	50.5	52.6	49.5		284	-1.1	2.8	1.2	3.6
285	54.3	53.3	53.8	53.1		285	55.4	50.5	52.6	49.5		285	-1.1	2.8	1.2	3.6
286	54.3	53.3	53.8	53.1		286	55.4	50.5	52.6	49.5		286	-1.1	2.8	1.2	3.6
287	54.3	53.3	53.8	53.1		287	55.4	50.5	52.6	49.5		287	-1.1	2.8	1.2	3.6
288	54.3	53.3	53.8	53.1		288	55.4	50.5	52.6	49.5		288	-1.1	2.8	1.2	3.6
289	54.3	53.3	53.8	53.1		289	55.4	50.5	52.6	49.5		289	-1.1	2.8	1.2	3.6
290	48.1	47.9	48.6	47.7		290	51	49.6	48.3	48.5		290	-2.9	-1.7	0.3	-0.8
291	48.1	47.9	48.6	47.7		291	51	49.6	48.3	48.5		291	-2.9	-1.7	0.3	-0.8
292	48.1	47.9	48.6	47.7		292	51	49.6	48.3	48.5		292	-2.9	-1.7	0.3	-0.8
293	48.1	47.9	48.6	47.7		293	51	49.6	48.3	48.5		293	-2.9	-1.7	0.3	-0.8
294	48.1	47.9	48.6	47.7		294	51	49.6	48.3	48.5		294	-2.9	-1.7	0.3	-0.8
295	48.1	47.9	48.6	47.7		295	51	49.6	48.3	48.5		295	-2.9	-1.7	0.3	-0.8
296	48.1	47.9	48.6	47.7		296	51	49.6	48.3	48.5		296	-2.9	-1.7	0.3	-0.8
297	48.1	47.9	48.6	47.7		297	51	49.6	48.3	48.5		297	-2.9	-1.7	0.3	-0.8
298	48.1	47.9	48.6	47.7		298	51	49.6	48.3	48.5		298	-2.9	-1.7	0.3	-0.8
310	10.9	15.2	19.2	23.9		310	10.9	14.8	18.5	22.5		310	0	0.4	0.7	1.4
311	10.9	15.2	19.2	23.9		311	10.9	14.8	18.5	22.5		311	0	0.4	0.7	1.4
312	10.9	15.2	19.2	23.9		312	10.9	14.8	18.5	22.5		312	0	0.4	0.7	1.4
313	10.9	15.2	19.2	23.9		313	10.9	14.8	18.5	22.5		313	0	0.4	0.7	1.4
314	10.9	15.2	19.2	23.9		314	10.9	14.8	18.5	22.5		314	0	0.4	0.7	1.4
315	10.9	15.2	19.2	23.9		315	10.9	14.8	18.5	22.5		315	0	0.4	0.7	1.4
316	10.9	15.2	19.2	23.9		316	10.9	14.8	18.5	22.5		316	0	0.4	0.7	1.4
317	10.9	15.2	19.2	23.9		317	10.9	14.8	18.5	22.5		317	0	0.4	0.7	1.4
318	10.9	15.2	19.2	23.9		318	10.9	14.8	18.5	22.5		318	0	0.4	0.7	1.4
319	10.9	15.2	19.2	23.9		319	10.9	14.8	18.5	22.5		319	0	0.4	0.7	1.4
320	10.9	15.2	19.2	23.9		320	10.9	14.8	18.5	22.5		320	0	0.4	0.7	1.4
321	10.9	15.2	19.2	23.9		321	10.9	14.8	18.5	22.5		321	0	0.4	0.7	1.4
322	10.9	15.2	19.2	23.9		322	10.9	14.8	18.5	22.5		322	0	0.4	0.7	1.4
323	10.9	15.2	19.2	23.9		323	10.9	14.8	18.5	22.5		323	0	0.4	0.7	1.4
324	10.9	15.2	19.2	23.9		324	10.9	14.8	18.5	22.5		324	0	0.4	0.7	1.4
325	10.9	15.2	19.2	23.9		325	10.9	14.8	18.5	22.5		325	0	0.4	0.7	1.4
326	10.9	15.2	19.2	23.9		326	10.9	14.8	18.5	22.5		326	0	0.4	0.7	1.4
327	10.9	15.2	19.2	23.9		327	10.9	14.8	18.5	22.5		327	0	0.4	0.7	1.4
328	20.9	24.3	28.5	28.7		328	23.6	26.7	28.2	28.2		328	-2.7	-2.4	0.3	0.5
329	30.9	40.7	46.3	45.6		329	32.5	43.1	46.3	45.6		329	-1.6	-2.4	0	0
330	28.9	38.4	41.1	40.5		330	30.6	38.1	39.3	38.5		330	-1.7	0.3	1.8	2
331	27.8	37.8	40.7	40.1		331	30.8	39.8	41.1	39.4		331	-3	-2	-0.4	0.7
332	27.8	37.8	40.7	40.1		332	30.8	39.8	41.1	39.4		332	-3	-2	-0.4	0.7
333	27.8	37.8	40.7	40.1		333	30.8	39.8	41.1	39.4		333	-3	-2	-0.4	0.7
334	27.8	37.8	40.7	40.1		334	30.8	39.8	41.1	39.4		334	-3	-2	-0.4	0.7
335	27.8	37.8	40.7	40.1		335	30.8	39.8	41.1	39.4		335	-3	-2	-0.4	0.7
336	27.8	37.8	40.7	40.1		336	30.8	39.8	41.1	39.4		336	-3	-2	-0.4	0.7
337	27.8	37.8	40.7	40.1		337	30.8	39.8	41.1	39.4		337	-3	-2	-0.4	0.7
338	38.1	58	64.1	63.4		338	40.8	58.8	62.2	61.8		338	-2.7	-0.8	1.9	1.6
339	38.1	58	64.1	63.4		339	40.8	58.8	62.2	61.8		339	-2.7	-0.8	1.9	1.6
340	36.4	56	69.3	69.7		340	37	57.3	67.3	66.6		340	-0.6	-1.3	2	3.1
341	36.4	56	69.3	69.7		341	37	57.3	67.3	66.6		341	-0.6	-1.3	2	3.1
342	36.4	56	69.3	69.7		342	37	57.3	67.3	66.6		342	-0.6	-1.3	2	3.1
343	36.4	56	69.3	69.7		343	37	57.3	67.3	66.6		343	-0.6	-1.3	2	3.1
344	36.4	56	69.3	69.7		344	37	57.3	67.3	66.6		344	-0.6	-1.3	2	3.1
345	32.2	52.9	65.4	64.9		345	34.9	54.1	64.4	62.7		345	-2.7	-1.2	1	2.2
346	2.1	3.4	16.1	46.7		346	3.1	5	14	47		346	-1	-1.6	2.1	-0.3
347	2.1	3.4	16.1	46.7		347	3.1	5	14	47		347	-1	-1.6	2.1	-0.3
348	2.1	3.4	16.1	46.7		348	3.1	5	14	47		348	-1	-1.6	2.1	-0.3
349	2.1	3.4	16.1	46.7		349	3.1	5	14	47		349	-1	-1.6	2.1	-0.3
350	2.1	3.4	16.1	46.7		350	3.1	5	14	47		350	-1	-1.6	2.1	-0.3
351	2.1	3.4	16.1	46.7		351	3.1	5	14	47		351	-1	-1.6	2.1	-0.3
352	26.4	28.4	39	50.9		352	29.6	30.7	39.5	50.3		352	-3.2	-2.3	-0.5	0.6
353	26.4	28.4	39	50.9		353	29.6	30.7	39.5	50.3		353	-3.2	-2.3	-0.5	0.6
354	26.4	28.4	39	50.9		354	29.6	30.7	39.5	50.3		354	-3.2	-2.3	-0.5	0.6
355	26.4	28.4	39	50.9		355	29.6	30.7	39.5	50.3		355	-3.2	-2.3	-0.5	0.6
356	26.4	28.4	39	50.9		356	29.6	30.7	39.5	50.3		356	-3.2	-2.3	-0.5	0.6
357	26.4	28.4	39	50.9		357	29.6	30.7	39.5	50.3		357	-3.2	-2.3	-0.5	0.6
358	26.4	28.4	39	50.9		358	29.6	30.7	39.5	50.3		358	-3.2	-2.3	-0.5	0.6
359	26.4	28.4	39	50.9		359	29.6	30.7	39.5	50.3		359	-3.2	-2.3	-0.5	0.6
360	26.4	28.4	39	50.9		360	29.6	30.7	39.5	50.3		360	-3.2	-2.3	-0.5	0.6
361	26.4	28.4	39	50.9		361	29.6	30.7	39.5	50.3		361	-3.2	-2.3	-0.5	0.6
362	26.4	28.4	39	50.9		362	29.6	30.7	39.5	50.3		362	-3.2	-2.3	-0.5	0.6
363	26.4	28.4	39	50.9		363	29.6	30.7	39.5	50.3		363	-3.2	-2.3	-0.5	0.6
364	26.4	28.4	39	50.9		364	29.6	30.7	39.5	50.3		364	-3.2	-2.3	-0.5	0.6
365	20.9	22.8	32.4	43.8		365	24.3	25.1	33.7	42.6		365	-3.4	-2.3	-1.3	1.2
366	18.7	20.6	28.9	40.1		366	22.2	23.1	31.8	40.4		366	-3.5	-2.5	-2.9	-0.3
367	18	19.5	27.3	37.9		367	21	21.6	28.4	40.6		367	-3	-2.1	-1.1	-2.7
369	22.6	21.9	22.5	24.3		369	19.4	20.5	22.1	23.8		369	3.2	1.4	0.4	0.5
370	22.6	21.9	22.5	24.3		370	19.4	20.5	22.1	23.8		370	3.2	1.4	0.4	0.5
371	22.6	21.9	22.5	24.3		371	19.4	20.5	22.1	23.8		371	3.2	1.4	0.4	0.5
372	22.6	21.9	22.5	24.3		372	19.4	20.5	22.1	23.8		372	3.2	1.4	0.4	0.5
373	22.6	21.9	22.5	24.3		373	19.4	20.5	22.1	23.8		373	3.2	1.4	0.4	0.5
374	22.6	21.9	22.5	24.3		374	19.4	20.5	22.1	23.8		374	3.2	1.4	0.4	0.5
375	22.6	21.9	22.5	24.3		375	19.4	20.5	22.1	23.8		375	3.2	1.4	0.4	0.5
376	22.6	21.9	22.5	24.3		376	19.4	20.5	22.1	23.8		376	3.2	1.4	0.4	0.5
377	22.6	21.9	22.5	24.3		377	19.4	20.5	22.1	23.8		377	3.2	1.4	0.4	0.5
378	22.6	21.9	22.5	24.3		378	19.4	20.5	22.1	23.8		378	3.2	1.4	0.4	0.5
379	24	27.1	29.2	29.5		379	22.9	26.3	28.2	27.7		379	1.1	0.8	1	1.8
380	24	27.1	29.2	29.5		380	22.9	26.3	28.2	27.7		380	1.1	0.8	1	1.8
381	24	27.1	29.2	29.5		381	22.9	26.3	28.2	27.7		381	1.1	0.8	1	1.8
382	24	27.1	29.2	29.5		382	22.9	26.3	28.2	27.7		382	1.1	0.8	1	1.8
383	24	27.1	29.2	29.5		383	22.9	26.3	28.2	27.7		383	1.1	0.8	1	1.8
384	24	27.1	29.2	29.5		384	22.9	26.3	28.2	27.7		384	1.1	0.8	1	1.8
385	24	27.1	29.2	29.5		385	22.9	26.3	28.2	27.7		385	1.1	0.8	1	1.8
386	24	27.1	29.2	29.5		386	22.9	26.3	28.2	27.7		386	1.1	0.8	1	1.8
387	24	27.1	29.2	29.5		387	22.9	26.3	28.2	27.7		387	1.1	0.8	1	1.8
388	24	27.1	29.2	29.5		388	22.9	26.3	28.2	27.7		388	1.1	0.8	1	1.8
390	7.1	9.9	15.2	22.2		390	8.1	11.8	17.9	24.7		390	-1	-1.9	-2.7	-2.5
391	8.2	11.2	16.3	23.5		391	10.8	13	18.6	24.4		391	-2.6	-1.8	-2.3	-0.9
392	8.2	11.2	16.3	23.5		392	10.8	13	18.6	24.4		392	-2.6	-1.8	-2.3	-0.9
393	8.2	11.2	16.3	23.5		393	10.8	13	18.6	24.4		393	-2.6	-1.8	-2.3	-0.9
394	8.2	11.2	16.3	23.5		394	10.8	13	18.6	24.4		394	-2.6	-1.8	-2.3	-0.9
395	8.2	11.2	16.3	23.5		395	10.8	13	18.6	24.4		395	-2.6	-1.8	-2.3	-0.9
396	8.2	11.2	16.3	23.5		396	10.8	13	18.6	24.4		396	-2.6	-1.8	-2.3	-0.9
397	8.2	11.2	16.3	23.5		397	10.8	13	18.6	24.4		397	-2.6	-1.8	-2.3	-0.9
398	8.2	11.2	16.3	23.5		398	10.8	13	18.6	24.4		398	-2.6	-1.8	-2.3	-0.9
399	8.2	11.2	16.3	23.5		399	10.8	13	18.6	24.4		399	-2.6	-1.8	-2.3	-0.9
400	8.2	11.2	16.3	23.5		400	10.8	13	18.6	24.4		400	-2.6	-1.8	-2.3	-0.9
401	8.2	11.2	16.3	23.5		401	10.8	13	18.6	24.4		401	-2.6	-1.8	-2.3	-0.9
402	6.9	9.5	14.3	20.6		402	8.4	11.4	17	22.5		402	-1.5	-1.9	-2.7	-1.9
403	12.9	15.4	20.1	25.3		403	14.4	17	21.6	27.2		403	-1.5	-1.6	-1.5	-1.9
404	13.5	17.7	23.6	26.9		404	17.1	19.9	26.2	27.8		404	-3.6	-2.2	-2.6	-0.9
405	11.7	18.6	25.6	30.8		405	13.4	20.7	27.8	31.7		405	-1.7	-2.1	-2.2	-0.9
406	18.4	21.2	26.8	33.3		406	13.4	20.7	27.8	31.7		406	5	0.5	-1	1.6
407	21.5	24.7	30.7	36.2
408	21.5	24.7	30.7	36.2
409	21.5	24.7	30.7	36.2
410	21.5	24.7	30.7	36.2
411	21.5	24.7	30.7	36.2
412	21.5	24.7	30.7	36.2
413	21.5	24.7	30.7	36.2
414	17.1	25.1	32.2	39.3
415	17.1	25.1	32.2	39.3
416	17.1	25.1	32.2	39.3
417	12.7	26	42.6	52
418	12.7	26	42.6	52
419	14.3	21.5	33.2	38.5		419	16.5	23.5	33.8	36.9		419	-2.2	-2	-0.6	1.6
420	14.3	21.5	33.2	38.5		420	16.5	23.5	33.8	36.9		420	-2.2	-2	-0.6	1.6
421	14.3	21.5	33.2	38.5		421	16.5	23.5	33.8	36.9		421	-2.2	-2	-0.6	1.6
422	14.3	21.5	33.2	38.5		422	16.5	23.5	33.8	36.9		422	-2.2	-2	-0.6	1.6
423	14.3	21.5	33.2	38.5		423	16.5	23.5	33.8	36.9		423	-2.2	-2	-0.6	1.6
424	14.3	21.5	33.2	38.5		424	16.5	23.5	33.8	36.9		424	-2.2	-2	-0.6	1.6
425	14.3	21.5	33.2	38.5		425	16.5	23.5	33.8	36.9		425	-2.2	-2	-0.6	1.6
426	12.7	26	42.6	52
427	12.7	26	42.6	52		427	15.5	24.4	42.5	54.4		427	-2.8	1.6	0.1	-2.4
428	12.7	26	42.6	52		428	15.5	24.4	42.5	54.4		428	-2.8	1.6	0.1	-2.4
429	12.7	26	42.6	52		429	15.5	24.4	42.5	54.4		429	-2.8	1.6	0.1	-2.4
430	14.8	22	30.6	42		430	15.5	24.4	32.5	44.4		430	-0.7	-2.4	-1.9	-2.4
431	2.2	4.4	9.2	16.1		431	3.1	5.7	9.5	14.8		431	-0.9	-1.3	-0.3	1.3
432	2.2	4.4	9.2	16.1		432	3.1	5.7	9.5	14.8		432	-0.9	-1.3	-0.3	1.3
433	2.2	4.4	9.2	16.1		433	3.1	5.7	9.5	14.8		433	-0.9	-1.3	-0.3	1.3
434	2.2	4.4	9.2	16.1		434	3.1	5.7	9.5	14.8		434	-0.9	-1.3	-0.3	1.3
435	2.2	4.4	9.2	16.1		435	3.1	5.7	9.5	14.8		435	-0.9	-1.3	-0.3	1.3
436	2.2	4.4	9.2	16.1		436	3.1	5.7	9.5	14.8		436	-0.9	-1.3	-0.3	1.3
437	2.3	4.9	11.9	24.1		437	3.8	6.3	13.3	24		437	-1.5	-1.4	-1.4	0.1
438	17.4	24.4	31.8	39		438	19.4	26.5	34	40.7		438	-2	-2.1	-2.2	-1.7
439	23.5	34.9	44.3	50.7		439	25.5	35.8	44.9	50.7		439	-2	-0.9	-0.6	0
440	23.5	34.9	44.3	50.7		440	25.5	35.8	44.9	50.7		440	-2	-0.9	-0.6	0
441	23.5	34.9	44.3	50.7		441	25.5	35.8	44.9	50.7		441	-2	-0.9	-0.6	0
442	23.5	34.9	44.3	50.7		442	25.5	35.8	44.9	50.7		442	-2	-0.9	-0.6	0
443	23.5	34.9	44.3	50.7		443	25.5	35.8	44.9	50.7		443	-2	-0.9	-0.6	0
444	23.5	34.9	44.3	50.7		444	25.5	35.8	44.9	50.7		444	-2	-0.9	-0.6	0
445	23.5	34.9	44.3	50.7		445	25.5	35.8	44.9	50.7		445	-2	-0.9	-0.6	0
446	23.5	34.9	44.3	50.7		446	25.5	35.8	44.9	50.7		446	-2	-0.9	-0.6	0
447	23.5	34.9	44.3	50.7		447	25.5	35.8	44.9	50.7		447	-2	-0.9	-0.6	0
448	23.5	34.9	44.3	50.7		448	25.5	35.8	44.9	50.7		448	-2	-0.9	-0.6	0
449	23.5	34.9	44.3	50.7		449	25.5	35.8	44.9	50.7		449	-2	-0.9	-0.6	0
450	24.7	26.9	37.1	51.2
451	15.8	17.9	22.8	29.9
452	15.8	17.9	22.8	29.9
453	9.1	15.4	24.5	33.4		453	7.9	13.5	24.3	32.7		453	1.2	1.9	0.2	0.7
454	9.1	15.4	24.5	33.4		454	7.9	13.5	24.3	32.7		454	1.2	1.9	0.2	0.7
455	9.1	15.4	24.5	33.4		455	7.9	13.5	24.3	32.7		455	1.2	1.9	0.2	0.7
456	9.1	15.4	24.5	33.4		456	7.9	13.5	24.3	32.7		456	1.2	1.9	0.2	0.7
457	9.1	15.4	24.5	33.4		457	7.9	13.5	24.3	32.7		457	1.2	1.9	0.2	0.7
458	9.1	15.4	24.5	33.4		458	7.9	13.5	24.3	32.7		458	1.2	1.9	0.2	0.7
459	9.1	15.4	24.5	33.4		459	7.9	13.5	24.3	32.7		459	1.2	1.9	0.2	0.7
460	15.8	17.9	22.8	29.9
461	15.1	23.1	32.8	37.6
462	15.1	23.1	32.8	37.6
463	15.1	23.1	32.8	37.6
464	15.1	23.1	32.8	37.6
465	15.1	23.1	32.8	37.6
466	19.9	26	32.5	38.2
467	19.9	26	32.5	38.2
468	19.9	26	32.5	38.2
469	12.6	22.3	39.2	43.4
470	3	12	31.9	32.4		470	5.1	13.9	33.1	30.7		470	-2.1	-1.9	-1.2	1.7
471	3	12	31.9	32.4		471	5.1	13.9	33.1	30.7		471	-2.1	-1.9	-1.2	1.7
472	3	12	31.9	32.4		472	5.1	13.9	33.1	30.7		472	-2.1	-1.9	-1.2	1.7
473	3	12	31.9	32.4		473	5.1	13.9	33.1	30.7		473	-2.1	-1.9	-1.2	1.7
474	3	12	31.9	32.4		474	5.1	13.9	33.1	30.7		474	-2.1	-1.9	-1.2	1.7
475	3	12	31.9	32.4		475	5.1	13.9	33.1	30.7		475	-2.1	-1.9	-1.2	1.7
476	3	12	31.9	32.4		476	5.1	13.9	33.1	30.7		476	-2.1	-1.9	-1.2	1.7
477	12.6	22.3	39.2	43.4
479	45.1	46.5	47.1	46.5		479	47.8	46.4	46.1	45.7		479	-2.7	0.1	1	0.8
480	45.1	46.5	47.1	46.5		480	47.8	46.4	46.1	45.7		480	-2.7	0.1	1	0.8
481	45.1	46.5	47.1	46.5		481	47.8	46.4	46.1	45.7		481	-2.7	0.1	1	0.8
482	45.1	46.5	47.1	46.5		482	47.8	46.4	46.1	45.7		482	-2.7	0.1	1	0.8
483	45.1	46.5	47.1	46.5		483	47.8	46.4	46.1	45.7		483	-2.7	0.1	1	0.8
484	45.1	46.5	47.1	46.5		484	47.8	46.4	46.1	45.7		484	-2.7	0.1	1	0.8
485	45.1	46.5	47.1	46.5		485	47.8	46.4	46.1	45.7		485	-2.7	0.1	1	0.8
486	45.1	46.5	47.1	46.5		486	47.8	46.4	46.1	45.7		486	-2.7	0.1	1	0.8
487	45.1	46.5	47.1	46.5		487	47.8	46.4	46.1	45.7		487	-2.7	0.1	1	0.8
488	45.1	46.5	47.1	46.5		488	47.8	46.4	46.1	45.7		488	-2.7	0.1	1	0.8
489	45.1	46.5	47.1	46.5		489	47.8	46.4	46.1	45.7		489	-2.7	0.1	1	0.8
490	42.6	43.4	43.9	43.3		490	44.3	42.5	42.8	41.6		490	-1.7	0.9	1.1	1.7
508	12.7	20.9	27.7	31.1		508	13	21.2	27.7	30.6		508	-0.3	-0.3	0	0.5
509	12.7	20.9	27.7	31.1		509	13	21.2	27.7	30.6		509	-0.3	-0.3	0	0.5
510	12.7	20.9	27.7	31.1		510	13	21.2	27.7	30.6		510	-0.3	-0.3	0	0.5
511	12.7	20.9	27.7	31.1		511	13	21.2	27.7	30.6		511	-0.3	-0.3	0	0.5
512	12.7	20.9	27.7	31.1		512	13	21.2	27.7	30.6		512	-0.3	-0.3	0	0.5
513	12.7	20.9	27.7	31.1		513	13	21.2	27.7	30.6		513	-0.3	-0.3	0	0.5
514	12.7	20.9	27.7	31.1		514	13	21.2	27.7	30.6		514	-0.3	-0.3	0	0.5
515	12.7	20.9	27.7	31.1		515	13	21.2	27.7	30.6		515	-0.3	-0.3	0	0.5
516	12.7	20.9	27.7	31.1		516	13	21.2	27.7	30.6		516	-0.3	-0.3	0	0.5
517	12.7	20.9	27.7	31.1		517	13	21.2	27.7	30.6		517	-0.3	-0.3	0	0.5
518	12.7	20.9	27.7	31.1		518	13	21.2	27.7	30.6		518	-0.3	-0.3	0	0.5
520	8	17.5	22.8	23		520	8.4	16.6	22.6	22.8		520	-0.4	0.9	0.2	0.2
521	8	17.5	22.8	23		521	8.4	16.6	22.6	22.8		521	-0.4	0.9	0.2	0.2
522	8	17.5	22.8	23		522	8.4	16.6	22.6	22.8		522	-0.4	0.9	0.2	0.2
523	8	17.5	22.8	23		523	8.4	16.6	22.6	22.8		523	-0.4	0.9	0.2	0.2
524	8	17.5	22.8	23		524	8.4	16.6	22.6	22.8		524	-0.4	0.9	0.2	0.2
525	8	17.5	22.8	23		525	8.4	16.6	22.6	22.8		525	-0.4	0.9	0.2	0.2
526	8	17.5	22.8	23		526	8.4	16.6	22.6	22.8		526	-0.4	0.9	0.2	0.2
527	8	17.5	22.8	23		527	8.4	16.6	22.6	22.8		527	-0.4	0.9	0.2	0.2
528	8	17.5	22.8	23		528	8.4	16.6	22.6	22.8		528	-0.4	0.9	0.2	0.2
529	8	17.5	22.8	23		529	8.4	16.6	22.6	22.8		529	-0.4	0.9	0.2	0.2
530	8	17.5	22.8	23		530	8.4	16.6	22.6	22.8		530	-0.4	0.9	0.2	0.2
531	8	17.5	22.8	23		531	8.4	16.6	22.6	22.8		531	-0.4	0.9	0.2	0.2
532	8	17.5	22.8	23		532	8.4	16.6	22.6	22.8		532	-0.4	0.9	0.2	0.2
533	2.9	3.8	3.9	4.8		533	2.1	1.7	2.6	3.5		533	0.8	2.1	1.3	1.3
534	2.9	3.8	3.9	4.8		534	2.1	1.7	2.6	3.5		534	0.8	2.1	1.3	1.3
535	2.9	3.8	3.9	4.8		535	2.1	1.7	2.6	3.5		535	0.8	2.1	1.3	1.3
536	2.9	3.8	3.9	4.8		536	2.1	1.7	2.6	3.5		536	0.8	2.1	1.3	1.3
537	2.9	3.8	3.9	4.8		537	2.1	1.7	2.6	3.5		537	0.8	2.1	1.3	1.3
538	2.9	3.8	3.9	4.8		538	2.1	1.7	2.6	3.5		538	0.8	2.1	1.3	1.3
539	2.9	3.8	3.9	4.8		539	2.1	1.7	2.6	3.5		539	0.8	2.1	1.3	1.3
541	26.8	36.4	43	42.8		541	26.7	33.5	40.5	42.6		541	0.1	2.9	2.5	0.2
542	26.8	36.4	43	42.8		542	26.7	33.5	40.5	42.6		542	0.1	2.9	2.5	0.2
543	26.8	36.4	43	42.8		543	26.7	33.5	40.5	42.6		543	0.1	2.9	2.5	0.2
544	26.8	36.4	43	42.8		544	26.7	33.5	40.5	42.6		544	0.1	2.9	2.5	0.2
545	26.8	36.4	43	42.8		545	26.7	33.5	40.5	42.6		545	0.1	2.9	2.5	0.2
546	26.8	36.4	43	42.8		546	26.7	33.5	40.5	42.6		546	0.1	2.9	2.5	0.2
547	26.8	36.4	43	42.8		547	26.7	33.5	40.5	42.6		547	0.1	2.9	2.5	0.2
548	26.8	36.4	43	42.8		548	26.7	33.5	40.5	42.6		548	0.1	2.9	2.5	0.2
549	26.8	36.4	43	42.8		549	26.7	33.5	40.5	42.6		549	0.1	2.9	2.5	0.2
550	26.8	36.4	43	42.8		550	26.7	33.5	40.5	42.6		550	0.1	2.9	2.5	0.2
551	26.8	36.4	43	42.8		551	26.7	33.5	40.5	42.6		551	0.1	2.9	2.5	0.2
552	26.8	36.4	43	42.8		552	26.7	33.5	40.5	42.6		552	0.1	2.9	2.5	0.2
553	26.8	36.4	43	42.8		553	26.7	33.5	40.5	42.6		553	0.1	2.9	2.5	0.2
554	26.8	36.4	43	42.8		554	26.7	33.5	40.5	42.6		554	0.1	2.9	2.5	0.2
555	26.8	36.4	43	42.8		555	26.7	33.5	40.5	42.6		555	0.1	2.9	2.5	0.2
556	36.3	46	51.3	51.2		556	37.5	47.1	51.4	51.3		556	-1.2	-1.1	-0.1	-0.1
557	36.3	46	51.3	51.2		557	37.5	47.1	51.4	51.3		557	-1.2	-1.1	-0.1	-0.1
558	36.3	46	51.3	51.2		558	37.5	47.1	51.4	51.3		558	-1.2	-1.1	-0.1	-0.1
559	36.3	46	51.3	51.2		559	37.5	47.1	51.4	51.3		559	-1.2	-1.1	-0.1	-0.1
560	36.3	46	51.3	51.2		560	37.5	47.1	51.4	51.3		560	-1.2	-1.1	-0.1	-0.1
561	36.3	46	51.3	51.2		561	37.5	47.1	51.4	51.3		561	-1.2	-1.1	-0.1	-0.1
566	7.1	10.2	21.1	32.4		566	6.6	9.5	20.4	32.6		566	0.5	0.7	0.7	-0.2
567	7.1	10.2	21.1	32.4		567	6.6	9.5	20.4	32.6		567	0.5	0.7	0.7	-0.2
568	7.1	10.2	21.1	32.4		568	6.6	9.5	20.4	32.6		568	0.5	0.7	0.7	-0.2
569	7.1	10.2	21.1	32.4		569	6.6	9.5	20.4	32.6		569	0.5	0.7	0.7	-0.2
570	7.1	10.2	21.1	32.4		570	6.6	9.5	20.4	32.6		570	0.5	0.7	0.7	-0.2
571	7.1	10.2	21.1	32.4		571	6.6	9.5	20.4	32.6		571	0.5	0.7	0.7	-0.2
572	7.1	10.2	21.1	32.4		572	6.6	9.5	20.4	32.6		572	0.5	0.7	0.7	-0.2
573	1.3	2.9	6	9.9		573	1.7	3.1	6.4	9.7		573	-0.4	-0.2	-0.4	0.2
574	1.3	2.9	6	9.9		574	1.7	3.1	6.4	9.7		574	-0.4	-0.2	-0.4	0.2
575	1.3	2.9	6	9.9		575	1.7	3.1	6.4	9.7		575	-0.4	-0.2	-0.4	0.2
576	1.3	2.9	6	9.9		576	1.7	3.1	6.4	9.7		576	-0.4	-0.2	-0.4	0.2
577	1.3	2.9	6	9.9		577	1.7	3.1	6.4	9.7		577	-0.4	-0.2	-0.4	0.2
578	1.3	2.9	6	9.9		578	1.7	3.1	6.4	9.7		578	-0.4	-0.2	-0.4	0.2
579	1.3	2.9	6	9.9		579	1.7	3.1	6.4	9.7		579	-0.4	-0.2	-0.4	0.2
580	1.3	2.9	6	9.9		580	1.7	3.1	6.4	9.7		580	-0.4	-0.2	-0.4	0.2
581	15.1	18.6	31.1	35.9		581	14.3	16.5	29.6	33		581	0.8	2.1	1.5	2.9
582	15.1	18.6	31.1	35.9		582	14.3	16.5	29.6	33		582	0.8	2.1	1.5	2.9
583	15.1	18.6	31.1	35.9		583	14.3	16.5	29.6	33		583	0.8	2.1	1.5	2.9
584	22.4	27.5	46.8	52.9		584	21.5	24	42	47.8		584	0.9	3.5	4.8	5.1
585	22.4	27.5	46.8	52.9		585	21.5	24	42	47.8		585	0.9	3.5	4.8	5.1
586	22.4	27.5	46.8	52.9		586	21.5	24	42	47.8		586	0.9	3.5	4.8	5.1
587	22.4	27.5	46.8	52.9		587	21.5	24	42	47.8		587	0.9	3.5	4.8	5.1
588	22.4	27.5	46.8	52.9		588	21.5	24	42	47.8		588	0.9	3.5	4.8	5.1
589	22.4	27.5	46.8	52.9		589	21.5	24	42	47.8		589	0.9	3.5	4.8	5.1
594	22.7	34.7	40.9	44.5		594	21.5	30.4	37.3	40.8		594	1.2	4.3	3.6	3.7
595	22.7	34.7	40.9	44.5		595	21.5	30.4	37.3	40.8		595	1.2	4.3	3.6	3.7
596	22.7	34.7	40.9	44.5		596	21.5	30.4	37.3	40.8		596	1.2	4.3	3.6	3.7
597	22.7	34.7	40.9	44.5		597	21.5	30.4	37.3	40.8		597	1.2	4.3	3.6	3.7
598	22.7	34.7	40.9	44.5		598	21.5	30.4	37.3	40.8		598	1.2	4.3	3.6	3.7
599	22.7	34.7	40.9	44.5		599	21.5	30.4	37.3	40.8		599	1.2	4.3	3.6	3.7
600	22.7	34.7	40.9	44.5		600	21.5	30.4	37.3	40.8		600	1.2	4.3	3.6	3.7
601	22.7	34.7	40.9	44.5		601	21.5	30.4	37.3	40.8		601	1.2	4.3	3.6	3.7
603	42.7	42.6	42.5	44		603	41.3	38.8	41.9	40.7		603	1.4	3.8	0.6	3.3
604	42.7	42.6	42.5	44		604	41.3	38.8	41.9	40.7		604	1.4	3.8	0.6	3.3
605	42.7	42.6	42.5	44		605	41.3	38.8	41.9	40.7		605	1.4	3.8	0.6	3.3
606	42.7	42.6	42.5	44		606	41.3	38.8	41.9	40.7		606	1.4	3.8	0.6	3.3
607	42.7	42.6	42.5	44		607	41.3	38.8	41.9	40.7		607	1.4	3.8	0.6	3.3
608	42.7	42.6	42.5	44		608	41.3	38.8	41.9	40.7		608	1.4	3.8	0.6	3.3
609	41.4	41.4	41.3	41		609	40.3	36.6	37.4	36.6		609	1.1	4.8	3.9	4.4
610	22.9	25.5	32.9	39.4		610	23.5	23.7	31.9	40.1		610	-0.6	1.8	1	-0.7
611	22.9	25.5	32.9	39.4		611	23.5	23.7	31.9	40.1		611	-0.6	1.8	1	-0.7
612	22.9	25.5	32.9	39.4		612	23.5	23.7	31.9	40.1		612	-0.6	1.8	1	-0.7
613	22.9	25.5	32.9	39.4		613	23.5	23.7	31.9	40.1		613	-0.6	1.8	1	-0.7
614	22.9	25.5	32.9	39.4		614	23.5	23.7	31.9	40.1		614	-0.6	1.8	1	-0.7
615	20.4	22.8	30.3	36.6		615	21.1	21.6	29.7	36		615	-0.7	1.2	0.6	0.6
616	13.8	18.4	30.3	39.1		616	13.8	18.2	30.3	39.9		616	0	0.2	0	-0.8
617	13.8	18.4	30.3	39.1		617	13.8	18.2	30.3	39.9		617	0	0.2	0	-0.8
618	0.9	2.6	9.7	17.2		618	1.8	3.5	9.3	15.3		618	-0.9	-0.9	0.4	1.9
619	0.9	2.6	9.7	17.2		619	1.8	3.5	9.3	15.3		619	-0.9	-0.9	0.4	1.9
620	0.9	2.6	9.7	17.2		620	1.8	3.5	9.3	15.3		620	-0.9	-0.9	0.4	1.9
621	0.9	2.6	9.7	17.2		621	1.8	3.5	9.3	15.3		621	-0.9	-0.9	0.4	1.9
622	0.9	2.6	9.7	17.2		622	1.8	3.5	9.3	15.3		622	-0.9	-0.9	0.4	1.9
623	0.9	2.6	9.7	17.2		623	1.8	3.5	9.3	15.3		623	-0.9	-0.9	0.4	1.9
624	0.9	2.6	9.7	17.2		624	1.8	3.5	9.3	15.3		624	-0.9	-0.9	0.4	1.9
625	0.9	2.6	9.7	17.2		625	1.8	3.5	9.3	15.3		625	-0.9	-0.9	0.4	1.9
626	0.9	2.6	9.7	17.2		626	1.8	3.5	9.3	15.3		626	-0.9	-0.9	0.4	1.9
627	0.9	2.6	9.7	17.2		627	1.8	3.5	9.3	15.3		627	-0.9	-0.9	0.4	1.9
628	0.9	2.6	9.7	17.2		628	1.8	3.5	9.3	15.3		628	-0.9	-0.9	0.4	1.9
629	11.6	16.1	20.2	25.1		629	11.4	16	20.3	25		629	0.2	0.1	-0.1	0.1
630	11.6	16.1	20.2	25.1		630	11.4	16	20.3	25		630	0.2	0.1	-0.1	0.1
631	11.6	16.1	20.2	25.1		631	11.4	16	20.3	25		631	0.2	0.1	-0.1	0.1
632	11.6	16.1	20.2	25.1		632	11.4	16	20.3	25		632	0.2	0.1	-0.1	0.1
633	11.6	16.1	20.2	25.1		633	11.4	16	20.3	25		633	0.2	0.1	-0.1	0.1
634	11.6	16.1	20.2	25.1		634	11.4	16	20.3	25		634	0.2	0.1	-0.1	0.1
635	11.6	16.1	20.2	25.1		635	11.4	16	20.3	25		635	0.2	0.1	-0.1	0.1
636	33.5	33.3	34.1	33.2		636	36	34.3	34.5	33.4		636	-2.5	-1	-0.4	-0.2
637	33.5	33.3	34.1	33.2		637	36	34.3	34.5	33.4		637	-2.5	-1	-0.4	-0.2
638	33.5	33.3	34.1	33.2		638	36	34.3	34.5	33.4		638	-2.5	-1	-0.4	-0.2
639	33.5	33.3	34.1	33.2		639	36	34.3	34.5	33.4		639	-2.5	-1	-0.4	-0.2
640	33.5	33.3	34.1	33.2		640	36	34.3	34.5	33.4		640	-2.5	-1	-0.4	-0.2
641	33.5	33.3	34.1	33.2		641	36	34.3	34.5	33.4		641	-2.5	-1	-0.4	-0.2
642	33.5	33.3	34.1	33.2		642	36	34.3	34.5	33.4		642	-2.5	-1	-0.4	-0.2
643	33.5	33.3	34.1	33.2		643	36	34.3	34.5	33.4		643	-2.5	-1	-0.4	-0.2
644	33.5	33.3	34.1	33.2		644	36	34.3	34.5	33.4		644	-2.5	-1	-0.4	-0.2
645	33.5	33.3	34.1	33.2		645	36	34.3	34.5	33.4		645	-2.5	-1	-0.4	-0.2
646	33.5	33.3	34.1	33.2		646	36	34.3	34.5	33.4		646	-2.5	-1	-0.4	-0.2
647	33.5	33.3	34.1	33.2		647	36	34.3	34.5	33.4		647	-2.5	-1	-0.4	-0.2
648	33.5	33.3	34.1	33.2		648	36	34.3	34.5	33.4		648	-2.5	-1	-0.4	-0.2
651	14.4	18	19.4	22.4		651	12	15.1	15.5	18.4		651	2.4	2.9	3.9	4
652	14.4	18	19.4	22.4		652	12	15.1	15.5	18.4		652	2.4	2.9	3.9	4
653	14.4	18	19.4	22.4		653	12	15.1	15.5	18.4		653	2.4	2.9	3.9	4
654	14.4	18	19.4	22.4		654	12	15.1	15.5	18.4		654	2.4	2.9	3.9	4
655	14.4	18	19.4	22.4		655	12	15.1	15.5	18.4		655	2.4	2.9	3.9	4
656	14.4	18	19.4	22.4		656	12	15.1	15.5	18.4		656	2.4	2.9	3.9	4
657	22.7	29.7	36.2	35.6		657	21.8	26.8	33.4	33.2		657	0.9	2.9	2.8	2.4
658	22.7	29.7	36.2	35.6		658	21.8	26.8	33.4	33.2		658	0.9	2.9	2.8	2.4
659	22.7	29.7	36.2	35.6		659	21.8	26.8	33.4	33.2		659	0.9	2.9	2.8	2.4
660	22.7	29.7	36.2	35.6		660	21.8	26.8	33.4	33.2		660	0.9	2.9	2.8	2.4
661	47.9	48	48.3	48		661	49.9	46.9	47.5	46		661	-2	1.1	0.8	2
662	47.9	48	48.3	48		662	49.9	46.9	47.5	46		662	-2	1.1	0.8	2
663	47.9	48	48.3	48		663	49.9	46.9	47.5	46		663	-2	1.1	0.8	2
664	47.9	48	48.3	48		664	49.9	46.9	47.5	46		664	-2	1.1	0.8	2
665	47.9	48	48.3	48		665	49.9	46.9	47.5	46		665	-2	1.1	0.8	2
666	47.9	48	48.3	48		666	49.9	46.9	47.5	46		666	-2	1.1	0.8	2
667	47.9	48	48.3	48		667	49.9	46.9	47.5	46		667	-2	1.1	0.8	2
669	12.4	18.4	24.2	28.7		669	15	20.4	25.5	30.2		669	-2.6	-2	-1.3	-1.5
670	12.4	18.4	24.2	28.7		670	15	20.4	25.5	30.2		670	-2.6	-2	-1.3	-1.5
671	12.4	18.4	24.2	28.7		671	15	20.4	25.5	30.2		671	-2.6	-2	-1.3	-1.5
672	12.4	18.4	24.2	28.7		672	15	20.4	25.5	30.2		672	-2.6	-2	-1.3	-1.5
673	12.4	18.4	24.2	28.7		673	15	20.4	25.5	30.2		673	-2.6	-2	-1.3	-1.5
674	12.4	18.4	24.2	28.7		674	15	20.4	25.5	30.2		674	-2.6	-2	-1.3	-1.5
675	12.4	18.4	24.2	28.7		675	15	20.4	25.5	30.2		675	-2.6	-2	-1.3	-1.5
676	12.4	18.4	24.2	28.7		676	15	20.4	25.5	30.2		676	-2.6	-2	-1.3	-1.5
677	12.4	18.4	24.2	28.7		677	15	20.4	25.5	30.2		677	-2.6	-2	-1.3	-1.5
678	12.4	18.4	24.2	28.7		678	15	20.4	25.5	30.2		678	-2.6	-2	-1.3	-1.5
679	12.4	18.4	24.2	28.7		679	15	20.4	25.5	30.2		679	-2.6	-2	-1.3	-1.5
680	18.6	20.6	30.9	44.4		680	19.7	20.8	30.3	43.5		680	-1.1	-0.2	0.6	0.9
681	18.6	20.6	30.9	44.4		681	19.7	20.8	30.3	43.5		681	-1.1	-0.2	0.6	0.9
682	18.6	20.6	30.9	44.4		682	19.7	20.8	30.3	43.5		682	-1.1	-0.2	0.6	0.9
683	18.6	20.6	30.9	44.4		683	19.7	20.8	30.3	43.5		683	-1.1	-0.2	0.6	0.9
684	18.6	20.6	30.9	44.4		684	19.7	20.8	30.3	43.5		684	-1.1	-0.2	0.6	0.9
685	18.6	20.6	30.9	44.4		685	19.7	20.8	30.3	43.5		685	-1.1	-0.2	0.6	0.9
686	18.6	20.6	30.9	44.4		686	19.7	20.8	30.3	43.5		686	-1.1	-0.2	0.6	0.9
687	16.9	24.2	36.7	43.8		687	15.5	21.8	33.7	41.7		687	1.4	2.4	3	2.1
688	16.9	24.2	36.7	43.8		688	15.5	21.8	33.7	41.7		688	1.4	2.4	3	2.1
689	16.9	24.2	36.7	43.8		689	15.5	21.8	33.7	41.7		689	1.4	2.4	3	2.1
690	16.9	24.2	36.7	43.8		690	15.5	21.8	33.7	41.7		690	1.4	2.4	3	2.1
691	16.9	24.2	36.7	43.8		691	15.5	21.8	33.7	41.7		691	1.4	2.4	3	2.1
692	32.6	37.8	42.3	42.3		692	32.5	35.2	40	38.9		692	0.1	2.6	2.3	3.4
693	32.6	37.8	42.3	42.3		693	32.5	35.2	40	38.9		693	0.1	2.6	2.3	3.4
694	22.8	31.1	39.3	42.5		694	23.6	32.1	40	43.5		694	-0.8	-1	-0.7	-1
695	22.8	31.1	39.3	42.5		695	23.6	32.1	40	43.5		695	-0.8	-1	-0.7	-1
696	22.8	31.1	39.3	42.5		696	23.6	32.1	40	43.5		696	-0.8	-1	-0.7	-1
698	5.5	10.8	28.9	48.8		698	2.6	8.5	27.2	47.5		698	2.9	2.3	1.7	1.3
699	5.5	10.8	28.9	48.8		699	2.6	8.5	27.2	47.5		699	2.9	2.3	1.7	1.3
700	5.5	10.8	28.9	48.8		700	2.6	8.5	27.2	47.5		700	2.9	2.3	1.7	1.3
701	5.5	10.8	28.9	48.8		701	2.6	8.5	27.2	47.5		701	2.9	2.3	1.7	1.3
702	5.5	10.8	28.9	48.8		702	2.6	8.5	27.2	47.5		702	2.9	2.3	1.7	1.3
703	5.5	10.8	28.9	48.8		703	2.6	8.5	27.2	47.5		703	2.9	2.3	1.7	1.3
704	5.5	10.8	28.9	48.8		704	2.6	8.5	27.2	47.5		704	2.9	2.3	1.7	1.3
711	3.7	5.8	14.2	30.2		711	3.3	5	14.6	30.2		711	0.4	0.8	-0.4	0
712	3.3	5.6	14.1	28.2		712	3.9	5.9	14.5	28		712	-0.6	-0.3	-0.4	0.2
713	3.3	5.6	14.1	28.2		713	3.9	5.9	14.5	28		713	-0.6	-0.3	-0.4	0.2
714	3.3	5.6	14.1	28.2		714	3.9	5.9	14.5	28		714	-0.6	-0.3	-0.4	0.2
715	3.3	5.6	14.1	28.2		715	3.9	5.9	14.5	28		715	-0.6	-0.3	-0.4	0.2
716	3.3	5.6	14.1	28.2		716	3.9	5.9	14.5	28		716	-0.6	-0.3	-0.4	0.2
717	3.3	5.6	14.1	28.2		717	3.9	5.9	14.5	28		717	-0.6	-0.3	-0.4	0.2
718	3.3	5.6	14.1	28.2		718	3.9	5.9	14.5	28		718	-0.6	-0.3	-0.4	0.2
719	3.3	5.6	14.1	28.2		719	3.9	5.9	14.5	28		719	-0.6	-0.3	-0.4	0.2
720	3.3	5.6	14.1	28.2		720	3.9	5.9	14.5	28		720	-0.6	-0.3	-0.4	0.2
721	3.3	5.6	14.1	28.2		721	3.9	5.9	14.5	28		721	-0.6	-0.3	-0.4	0.2
722	3.3	5.6	14.1	28.2		722	3.9	5.9	14.5	28		722	-0.6	-0.3	-0.4	0.2
723	3.3	5.6	14.1	28.2		723	3.9	5.9	14.5	28		723	-0.6	-0.3	-0.4	0.2
724	3.3	5.6	14.1	28.2		724	3.9	5.9	14.5	28		724	-0.6	-0.3	-0.4	0.2
726	3.1	5	11	17.4		726	2.7	4.1	10.2	15.4		726	0.4	0.9	0.8	2
727	3.1	5	11	17.4		727	2.7	4.1	10.2	15.4		727	0.4	0.9	0.8	2
728	3.1	5	11	17.4		728	2.7	4.1	10.2	15.4		728	0.4	0.9	0.8	2
729	3.1	5	11	17.4		729	2.7	4.1	10.2	15.4		729	0.4	0.9	0.8	2
730	3.1	5	11	17.4		730	2.7	4.1	10.2	15.4		730	0.4	0.9	0.8	2
731	3.1	5	11	17.4		731	2.7	4.1	10.2	15.4		731	0.4	0.9	0.8	2
732	3.1	5	11	17.4		732	2.7	4.1	10.2	15.4		732	0.4	0.9	0.8	2
733	16.9	21	29.5	41.4		733	16.4	20.5	29.4	42		733	0.5	0.5	0.1	-0.6
734	14.1	16.5	27.9	39.8		734	14.8	16.6	29.3	41.1		734	-0.7	-0.1	-1.4	-1.3
735	14.1	16.5	27.9	39.8		735	14.8	16.6	29.3	41.1		735	-0.7	-0.1	-1.4	-1.3
736	14.1	16.5	27.9	39.8		736	14.8	16.6	29.3	41.1		736	-0.7	-0.1	-1.4	-1.3
737	14.1	16.5	27.9	39.8		737	14.8	16.6	29.3	41.1		737	-0.7	-0.1	-1.4	-1.3
738	14.1	16.5	27.9	39.8		738	14.8	16.6	29.3	41.1		738	-0.7	-0.1	-1.4	-1.3
739	26.4	31.1	42.9	59		739	24.7	29.3	40.2	59.6		739	1.7	1.8	2.7	-0.6
740	37.6	42.9	46.2	54		740	37.3	40.1	43.6	49.6		740	0.3	2.8	2.6	4.4
741	37.6	42.9	46.2	54		741	37.3	40.1	43.6	49.6		741	0.3	2.8	2.6	4.4
742	37.6	42.9	46.2	54		742	37.3	40.1	43.6	49.6		742	0.3	2.8	2.6	4.4
743	37.6	42.9	46.2	54		743	37.3	40.1	43.6	49.6		743	0.3	2.8	2.6	4.4
744	37.6	42.9	46.2	54		744	37.3	40.1	43.6	49.6		744	0.3	2.8	2.6	4.4
745	37.6	42.9	46.2	54		745	37.3	40.1	43.6	49.6		745	0.3	2.8	2.6	4.4
746	37.6	42.9	46.2	54		746	37.3	40.1	43.6	49.6		746	0.3	2.8	2.6	4.4
747	37.6	42.9	46.2	54		747	37.3	40.1	43.6	49.6		747	0.3	2.8	2.6	4.4
749	49.1	49.6	52.2	48.1		749	49.5	48.2	47.8	45.7		749	-0.4	1.4	4.4	2.4
750	50.9	51.7	52.6	51.8		750	51.3	49.2	49.6	48.1		750	-0.4	2.5	3	3.7
751	50.9	51.7	52.6	51.8		751	51.3	49.2	49.6	48.1		751	-0.4	2.5	3	3.7
752	50.9	51.7	52.6	51.8		752	51.3	49.2	49.6	48.1		752	-0.4	2.5	3	3.7
753	50.9	51.7	52.6	51.8		753	51.3	49.2	49.6	48.1		753	-0.4	2.5	3	3.7
754	50.9	51.7	52.6	51.8		754	51.3	49.2	49.6	48.1		754	-0.4	2.5	3	3.7
755	50.9	51.7	52.6	51.8		755	51.3	49.2	49.6	48.1		755	-0.4	2.5	3	3.7
756	50.9	51.7	52.6	51.8		756	51.3	49.2	49.6	48.1		756	-0.4	2.5	3	3.7
757	50.9	51.7	52.6	51.8		757	51.3	49.2	49.6	48.1		757	-0.4	2.5	3	3.7
758	50.9	51.7	52.6	51.8		758	51.3	49.2	49.6	48.1		758	-0.4	2.5	3	3.7
759	50.9	51.7	52.6	51.8		759	51.3	49.2	49.6	48.1		759	-0.4	2.5	3	3.7
760	50.9	51.7	52.6	51.8		760	51.3	49.2	49.6	48.1		760	-0.4	2.5	3	3.7
