# Supplementary material for: The dual GGDEF/EAL domain enzyme PA0285 is a Pseudomonas species housekeeping phosphodiesterase regulating early attachment and biofilm architecture
Source: J Biol Chem. 2024 Jan 16;300(2):105659. doi: 10.1016/j.jbc.2024.105659 (PMC10874727; doi:10.1016/j.jbc.2024.105659)
Supplement: Supplemental Dataset 2 [file mmc2.xlsx]

## Sheet: Planktonic
locusid	symbol	Fold Change	up/down	log2FoldChange.Planktonic	padj.Planktonic	DEGs.Planktonic	product	name	Description
PA0740	PA0740;sdsA1;yjcS	8.49556	up	3.08671	0.001779	1	Alkyl sulfatase and related hydrolases, MBL-fold metallo-hydrolase superfamily	SDS hydrolase SdsA1	Alkyl sulfatase dimerisation
PA4563	PA4563;rpsT	3.06247	up	1.6147	5.51659e-06	1	SSU ribosomal protein S20p	30S ribosomal protein S20	Binds directly to 16S ribosomal RNA
PA5383	PA5383;yeiH	2.80767	up	1.48938	1.06203e-05	1	UPF0324 inner membrane protein YeiH	conserved hypothetical protein	Conserved hypothetical protein 698
PA0283	PA0283;sbp	2.5977	up	1.37723	5.35464e-05	1	Sulfate and thiosulfate binding protein CysP	sulfate-binding protein precursor	sulfate ABC transporter
PA0172	PA0172;siaA	2.50056	up	1.32225	2.17287e-06	1	FIG017431: Sigma factor-like phosphatase with CBS pair domains	hypothetical protein	Sigma factor PP2C-like phosphatases
PA0171	PA0171;siaB	2.49115	up	1.31681	0.00024476	1	FIG062788: hypothetical protein	hypothetical protein	-
PA1168	PA1168	2.34514	up	1.22968	1.64573e-05	1	hypothetical protein	hypothetical protein	-
PA2204	PA2204	2.30954	up	1.20761	0.000286609	1	ABC transporter, substrate-binding protein (cluster 3, basic aa/glutamine/opines)	probable binding protein component of ABC transporter	Bacterial periplasmic substrate-binding proteins
PA0284	PA0284	2.30271	up	1.20333	9.74807e-05	1	Uncharacterized protein PA0284	hypothetical protein	Uncharacterized small protein (DUF2292)
PA4451	PA4451;yrbA	2.28031	up	1.18923	0.013115	1	YrbA protein	conserved hypothetical protein	Belongs to the BolA IbaG family
PA1791	PA1791	2.24884	up	1.16918	0.00768701	1	hypothetical protein	hypothetical protein	SPFH domain / Band 7 family
PA4443	cysD;PA4443	2.24426	up	1.16624	0.000844062	1	Sulfate adenylyltransferase subunit 2 (EC 2.7.7.4)	ATP sulfurylase small subunit	Sulfate adenylyltransferase
PA0579	PA0579;rpsU	2.2241	up	1.15322	0.0180629	1	SSU ribosomal protein S21p	30S ribosomal protein S21	Belongs to the bacterial ribosomal protein bS21 family
PA0128	PA0128;phnA	2.19343	up	1.13319	0.000396994	1	Protein PhnA	conserved hypothetical protein	PhnA Zinc-Ribbon
PA3938	PA3938;tauA	2.17793	up	1.12296	0.00195649	1	Taurine ABC transporter, substrate-binding protein TauA	probable periplasmic taurine-binding protein precursor	ABC transporter, phosphonate, periplasmic substrate-binding protein
PA2619	infA;PA2619	2.17735	up	1.12258	0.00304089	1	Translation initiation factor 1	initiation factor	One of the essential components for the initiation of protein synthesis. Stabilizes the binding of IF-2 and IF-3 on the 30S subunit to which N-formylmethionyl-tRNA(fMet) subsequently binds. Helps modulate mRNA selection, yielding the 30S pre- initiation complex (PIC). Upon addition of the 50S ribosomal subunit IF-1, IF-2 and IF-3 are released leaving the mature 70S translation initation complex
PA4433	PA4433;rplM	2.17598	up	1.12167	0.0189798	1	LSU ribosomal protein L13p (L13Ae)	50S ribosomal protein L13	This protein is one of the early assembly proteins of the 50S ribosomal subunit, although it is not seen to bind rRNA by itself. It is important during the early stages of 50S assembly
PA0282	cysT;PA0282	2.15307	up	1.10639	0.00487622	1	Sulfate transport system permease protein CysT	sulfate transport protein CysT	Binding-protein-dependent transport system inner membrane component
PA4195	PA4195	2.14624	up	1.10181	0.000307055	1	ABC transporter, substrate-binding protein (cluster 3, basic aa/glutamine/opines)	probable binding protein component of ABC transporter	Belongs to the bacterial solute-binding protein 3 family
PA3822	PA3822;yajC	2.08101	up	1.05728	0.0143639	1	Protein translocase subunit YajC	conserved hypothetical protein	Preprotein translocase subunit YajC
PA2851	efp;PA2851	2.06887	up	1.04884	0.013115	1	Translation elongation factor P	translation elongation factor P	Involved in peptide bond synthesis. Stimulates efficient translation and peptide-bond synthesis on native or reconstituted 70S ribosomes in vitro. Probably functions indirectly by altering the affinity of the ribosome for aminoacyl-tRNA, thus increasing their reactivity as acceptors for peptidyl transferase
PA1927	metE;PA1927	2.05263	up	1.03748	9.65233e-06	1	5-methyltetrahydropteroyltriglutamate--homocysteine methyltransferase (EC 2.1.1.14)	5-methyltetrahydropteroyltriglutamate-homocysteine S-methyltransferase	Catalyzes the transfer of a methyl group from 5- methyltetrahydrofolate to homocysteine resulting in methionine formation
PA0170	PA0170;siaC	2.05212	up	1.03711	0.00257939	1	FIG057251: Fe-S oxidoreductase	hypothetical protein	Domain of unknown function (DUF1987)
PA0045	PA0045	2.04918	up	1.03505	0.00966225	1	putative lipoprotein	hypothetical protein	Curli production assembly/transport component CsgG
PA4438	PA4438;yhcM	2.04746	up	1.03383	0.0321011	1	Cell division protein ZapE	conserved hypothetical protein	Reduces the stability of FtsZ polymers in the presence of ATP
PA4602	glyA3;PA4602	2.04308	up	1.03074	0.00966225	1	Serine hydroxymethyltransferase (EC 2.1.2.1)	serine hydroxymethyltransferase	Catalyzes the reversible interconversion of serine and glycine with tetrahydrofolate (THF) serving as the one-carbon carrier. This reaction serves as the major source of one-carbon groups required for the biosynthesis of purines, thymidylate, methionine, and other important biomolecules. Also exhibits THF- independent aldolase activity toward beta-hydroxyamino acids, producing glycine and aldehyd…
PA1838	cysI;PA1838	2.01546	up	1.01111	0.00635986	1	Sulfite reductase [NADPH] hemoprotein beta-component (EC 1.8.1.2)	sulfite reductase	Sulfite reductase
PA0215	madL;PA0215	2.00347	down	-1.0025	0.00304089	1	Malonate transporter, MadL subunit	malonate transporter MadL	Malonate transporter MadL subunit
PA0212	mdcE;PA0212	2.02034	down	-1.0146	0.00469778	1	Malonate decarboxylase gamma subunit	malonate decarboxylase gamma subunit	Malonate decarboxylase gamma subunit (MdcE)
PA2181	PA2181	2.03403	down	-1.02434	0.00640048	1	hypothetical protein	hypothetical protein	ATP-dependent carboxylate-amine ligase which exhibits weak glutamate--cysteine ligase activity
PA0108	coIII;PA0108	2.04144	down	-1.02959	0.01016	1	Cytochrome c oxidase polypeptide III (EC 1.9.3.1)	cytochrome c oxidase, subunit III	Cytochrome c oxidase subunit III
PA0200	PA0200	2.07628	down	-1.054	0.00728858	1	hypothetical protein	hypothetical protein	Protein of unknown function (DUF3079)
PA0199	exbD1;PA0199	2.08208	down	-1.05802	2.63925e-05	1	Biopolymer transport protein ExbD/TolR	transport protein ExbD	Biopolymer transport protein ExbD/TolR
PA0177	PA0177	2.11253	down	-1.07897	0.00423838	1	Positive regulator of CheA protein activity (CheW)	probable purine-binding chemotaxis protein	Two component signalling adaptor domain
PA4523	PA4523	2.1777	down	-1.12281	8.18879e-05	1	Thymidine phosphorylase (EC 2.4.2.4)	hypothetical protein	Protein of unknown function (DUF1631)
PA0106	coI;coxA;PA0106	2.18764	down	-1.12937	0.0368893	1	Cytochrome c oxidase polypeptide I (EC 1.9.3.1)	cytochrome c oxidase, subunit I	Cytochrome c oxidase is the component of the respiratory chain that catalyzes the reduction of oxygen to water. Subunits 1- 3 form the functional core of the enzyme complex. CO I is the catalytic subunit of the enzyme. Electrons originating in cytochrome c are transferred via the copper A center of subunit 2 and heme A of subunit 1 to the bimetallic center formed by heme A3 and copper B
PA0179	PA0179	2.18967	down	-1.13071	0.000239077	1	Chemotaxis regulator - transmits chemoreceptor signals to flagellar motor components CheY	probable two-component response regulator	cheY-homologous receiver domain
PA0105	coII;coxB;PA0105	2.20211	down	-1.13889	0.0288814	1	Cytochrome c oxidase polypeptide II (EC 1.9.3.1)	cytochrome c oxidase, subunit II	Subunits I and II form the functional core of the enzyme complex. Electrons originating in cytochrome c are transferred via heme a and Cu(A) to the binuclear center formed by heme a3 and Cu(B)
PA0178	PA0178	2.2181	down	-1.14932	0.00111136	1	Signal transduction histidine kinase CheA	probable two-component sensor	Signal transducing histidine kinase, homodimeric domain
PA1983	exaB;PA1983	2.24122	down	-1.16429	0.0271754	1	Cytochrome c550, associated with quino(hemo)protein alcohol dehydrogenase (EC 1.1.99.8)	cytochrome c550	Cytochrome C oxidase, cbb3-type, subunit III
PA0525	norD;PA0525	2.25169	down	-1.17101	1.59748e-06	1	Nitric oxide reductase activation protein NorD	probable dinitrification protein NorD	von Willebrand factor (vWF) type A domain
PA1190	PA1190;yohC	2.25608	down	-1.17382	0.0395654	1	Inner membrane protein YohC	conserved hypothetical protein	Yip1 domain
PA2261	kgk;kguK;PA2261	2.29213	down	-1.19669	0.004141	1	2-ketogluconate kinase (EC 2.7.1.13)	probable 2-ketogluconate kinase	pfkB family carbohydrate kinase
PA0523	norC;PA0523	2.30092	down	-1.20221	0.0010029	1	Nitric-oxide reductase subunit C (EC 1.7.99.7)	nitric-oxide reductase subunit C	Cytochrome c
PA2262	kguT;PA2262	2.41638	down	-1.27285	0.00257939	1	2-ketogluconate transporter	probable 2-ketogluconate transporter	Major Facilitator Superfamily
PA2260	kguE;PA2260	2.54445	down	-1.34735	0.00103372	1	Epimerase KguE	hypothetical protein	Xylose isomerase domain protein TIM barrel
PA0524	norB;PA0524	2.55466	down	-1.35313	2.17287e-06	1	Nitric-oxide reductase subunit B (EC 1.7.99.7)	nitric-oxide reductase subunit B	Cytochrome C and Quinol oxidase polypeptide I
PA2662	PA2662	2.56897	down	-1.36119	2.17287e-06	1	NnrS protein involved in response to NO	conserved hypothetical protein	NnrS protein
PA2663	PA2663;ppyR	2.76906	down	-1.4694	7.87276e-08	1	hypothetical protein	psl and pyoverdine operon regulator, PpyR	-
PA0285	PA0285;pipA	2.78788	down	-1.47917	4.36366e-09	1	hypothetical protein	conserved hypothetical protein	Diguanylate cyclase
PA2664	fhp;PA2664	3.19145	down	-1.67421	2.63003e-06	1	Flavohemoglobin / Nitric oxide dioxygenase (EC 1.14.12.17)	flavohemoprotein	Is involved in NO detoxification in an aerobic process, termed nitric oxide dioxygenase (NOD) reaction that utilizes O(2) and NAD(P)H to convert NO to nitrate, which protects the bacterium from various noxious nitrogen compounds. Therefore, plays a central role in the inducible response to nitrosative stress
PA1974	PA1974	3.90002	down	-1.96348	1.99543e-06	1	Outer membrane porin	hypothetical protein	Gram-negative porin
PA1982	exaA;PA1982	5.37114	down	-2.42523	0.0430991	1	Quino(hemo)protein alcohol dehydrogenase, PQQ-dependent (EC 1.1.2.8)	quinoprotein ethanol dehydrogenase	PQQ-like domain

## Sheet: Biofilm
locusid	symbol	Fold Change	up/down	log2FoldChange.Biofilm	padj.Biofilm	DEGs.Biofilm	product	name	Description
PA4596	esrC;PA4596	4.19546	up	2.06883	0.0458113	1	Transcriptional regulator NfxB	probable transcriptional regulator	Transcriptional regulator
PA2129	cupA2;PA2129	3.04547	up	1.60666	0.049009	1	hypothetical protein	chaperone CupA2	Pili assembly chaperone PapD, C-terminal domain
PA0209	mdcB;PA0209	3.03936	up	1.60377	2.42122e-07	1	Triphosphoribosyl-dephospho-CoA synthase (EC 2.4.2.52)	conserved hypothetical protein	Involved in the formation of 2-(5''-phosphoribosyl)-3'- dephosphocoenzyme-A, the prosthetic group of the acyl-carrier protein of the malonate decarboxylase
PA2128	cupA1;PA2128	3.03714	up	1.60271	6.22994e-06	1	hypothetical protein	fimbrial subunit CupA1	Type-1 fimbrial protein, A
PA1913	PA1913	2.84718	up	1.50953	4.73146e-16	1	hypothetical protein	hypothetical protein	-
PA2133	PA2133	2.70791	up	1.43718	0.00296013	1	hypothetical protein	hypothetical protein	Putative diguanylate phosphodiesterase
PA0210	mdcC;PA0210	2.4519	up	1.2939	0.00224816	1	Malonate decarboxylase delta subunit	malonate decarboxylase delta subunit	Subunit of malonate decarboxylase, it is an acyl carrier protein to which acetyl and malonyl thioester residues are bound via a 2'-(5''-phosphoribosyl)-3'-dephospho-CoA prosthetic group and turn over during the catalytic mechanism
PA2126	cgrC;PA2126	2.41938	up	1.27464	6.22994e-06	1	Co-activator of prophage gene expression IbrB	conserved hypothetical protein	ParB-like nuclease domain
PA5384	hocS;PA5384	2.33277	up	1.22205	0.000550213	1	Lipolytic enzyme	probable lipolytic enzyme	alpha/beta hydrolase fold
PA4203	nmoR;PA4203	2.24942	up	1.16955	0.0079166	1	Transcriptional regulator PA4203, LysR family	probable transcriptional regulator	LysR substrate binding domain
PA3973	PA3973	2.16846	up	1.11667	0.00795737	1	Transcriptional regulator, AcrR family	probable transcriptional regulator	Bacterial regulatory proteins, tetR family
PA4202	nmoA;PA4202	2.1666	up	1.11543	0.00503486	1	Nitronate monooxygenase (EC 1.13.12.16)	hypothetical protein	2-nitropropane dioxygenase
PA2867	PA2867	2.16106	up	1.11174	7.0206e-06	1	probable chemotaxis transducer	probable chemotaxis transducer	Methyl-accepting chemotaxis-like domains (chemotaxis sensory transducer).
PA1912	femI;PA1912	2.127	up	1.08882	0.0108852	1	FIG006045: Sigma factor, ECF subfamily	ECF sigma factor, FemI	Sigma-70 region 2
PA4889	PA4889	2.11757	up	1.08241	0.000693368	1	Flavodoxin reductases (ferredoxin-NADPH reductases) family 1	probable oxidoreductase	Oxidoreductase FAD-binding domain
PA4197	bfiS;PA4197	2.10652	up	1.07486	0.00407143	1	Putative two-component sensor	BfiS	PAS domain
PA2125	PA2125	2.07345	up	1.05203	0.000133942	1	Aldehyde dehydrogenase (EC 1.2.1.3)	probable aldehyde dehydrogenase	Aldehyde dehydrogenase family
PA4358	feoB;PA4358	2.03862	up	1.02759	5.37328e-06	1	Ferrous iron transporter FeoB	probable ferrous iron transport protein	Ferrous iron transport protein B C terminus
PA1891	PA1891	2.02079	up	1.01492	0.00303515	1	hypothetical protein	hypothetical protein	NA
PA2875	PA2875	2.00052	down	-1.00038	3.217e-05	1	FIG022979: MoxR-like ATPases	conserved hypothetical protein	ATPase family associated with various cellular activities (AAA)
PA2566	PA2566	2.00167	down	-1.0012	4.06835e-07	1	Sulfide:quinone oxidoreductase, Type III	conserved hypothetical protein	Pyridine nucleotide-disulphide oxidoreductase
PA1719	PA1719;pscF	2.02168	down	-1.01556	0.00695056	1	Type III secretion cytoplasmic protein (YscF)	type III export protein PscF	Type III secretion
PA2183	PA2183	2.02574	down	-1.01845	0.00177624	1	Uncharacterized membrane protein SO_4740	hypothetical protein	Predicted membrane protein (DUF2061)
PA2153	glgB;PA2153	2.028	down	-1.02006	5.03011e-05	1	1,4-alpha-glucan (glycogen) branching enzyme, GH-13-type (EC 2.4.1.18)	1,4-alpha-glucan branching enzyme	Catalyzes the formation of the alpha-1,6-glucosidic linkages in glycogen by scission of a 1,4-alpha-linked oligosaccharide from growing alpha-1,4-glucan chains and the subsequent attachment of the oligosaccharide to the alpha-1,6 position
PA1998	dhcR;PA1998	2.03051	down	-1.02184	3.54643e-07	1	Transcriptional activator PhbR	DhcR, transcriptional regulator	LysR substrate binding domain
PA2164	PA2164	2.03336	down	-1.02386	0.00270574	1	Malto-oligosyltrehalose trehalohydrolase (EC 3.2.1.141)	probable glycosyl hydrolase	Domain of unknown function (DUF3459)
PA2147	katE;PA2147	2.03362	down	-1.02405	7.61368e-05	1	Catalase KatE-intracellular protease (EC 1.11.1.6)	catalase HPII	Serves to protect cells from the toxic effects of hydrogen peroxide
PA2838	PA2838	2.04487	down	-1.03201	4.57093e-05	1	Transcriptional regulator, LysR family	probable transcriptional regulator	Transcriptional regulator
PA5472	PA5472	2.04688	down	-1.03343	0.000445527	1	hypothetical protein	hypothetical protein	amino acid transport
PA0602	PA0602	2.07321	down	-1.05187	4.00267e-06	1	Spermidine/putrescine import ABC transporter substrate-binding protein PotD (TC 3.A.1.11.1)	probable binding protein component of ABC transporter	Bacterial extracellular solute-binding protein
PA3273	PA3273	2.07721	down	-1.05465	0.000996776	1	hypothetical protein	hypothetical protein	-
PA2137	PA2137	2.09032	down	-1.06373	0.000239664	1	FOG: CheY-like receiver	hypothetical protein	cheY-homologous receiver domain
PA1118	PA1118	2.09726	down	-1.06851	9.22206e-08	1	NAD/FAD-utilizing enzyme apparently involved in cell division	hypothetical protein	-
PA2173	PA2173	2.1021	down	-1.07183	0.0018166	1	hypothetical protein	hypothetical protein	Protein of unknown function (DUF2892)
PA2151	PA2151	2.10446	down	-1.07345	5.01078e-07	1	Alpha-amylase (EC 3.2.1.1)	conserved hypothetical protein	Maltosyltransferase that uses maltose 1-phosphate (M1P) as the sugar donor to elongate linear or branched alpha-(1- 4)- glucans. Is involved in a branched alpha-glucan biosynthetic pathway from trehalose, together with TreS, Mak and GlgB
PA2165	glgA;PA2165	2.10529	down	-1.07402	0.00116277	1	Glycogen synthase, ADP-glucose transglucosylase (EC 2.4.1.21)	probable glycogen synthase	Synthesizes alpha-1,4-glucan chains using ADP-glucose
PA1724	PA1724;pscK	2.11344	down	-1.07959	0.0159934	1	Type III secretion cytoplasmic protein (YscK)	type III export protein PscK	YOP proteins translocation protein K (YscK)
PA3091	PA3091	2.11819	down	-1.08283	6.07866e-05	1	ATPase involved in DNA repair	hypothetical protein	Transposase
PA3274	PA3274	2.14458	down	-1.10069	1.21411e-05	1	Chromosome segregation ATPases	hypothetical protein	-
PA2180	PA2180	2.15889	down	-1.11029	6.7073e-05	1	hypothetical protein	hypothetical protein	Iron-containing redox enzyme
PA2150	PA2150	2.16065	down	-1.11146	2.78641e-05	1	Ku domain protein	conserved hypothetical protein	With LigD forms a non-homologous end joining (NHEJ) DNA repair enzyme, which repairs dsDNA breaks with reduced fidelity. Binds linear dsDNA with 5'- and 3'- overhangs but not closed circular dsDNA nor ssDNA. Recruits and stimulates the ligase activity of LigD
PA5481	PA5481	2.16207	down	-1.11241	5.01078e-07	1	Inhibitor of vertebrate c-type lysozyme, periplasmic => Ivy	hypothetical protein	Inhibitor of vertebrate lysozyme (Ivy)
PA2158	PA2158	2.16603	down	-1.11505	0.00019804	1	Threonine dehydrogenase and related Zn-dependent dehydrogenases	probable alcohol dehydrogenase (Zn-dependent)	Alcohol dehydrogenase GroES-like domain
PA2135	PA2135	2.17449	down	-1.12068	0.00019804	1	Putative transporter	probable transporter	Sodium/hydrogen exchanger family
PA1722	PA1722;pscI	2.17988	down	-1.12425	0.00315567	1	Type III secretion cytoplasmic protein (YscI)	type III export protein PscI	Type III
PA5139	PA5139	2.19503	down	-1.13424	0.000632963	1	ABC-type amino acid transport/signal transduction system, periplasmic component/domain	hypothetical protein	Bacterial extracellular solute-binding proteins, family 3
PA4396	PA4396	2.19901	down	-1.13685	2.31609e-05	1	Two-component system response regulator protein	probable two-component response regulator	cheY-homologous receiver domain
PA1713	exsA;PA1713	2.21649	down	-1.14828	0.000412798	1	Type III secretion thermoregulatory protein (LcrF,VirF,transcription regulation of virulence plasmid)	transcriptional regulator ExsA	COG2207 AraC-type DNA-binding domain-containing proteins
PA4553	PA4553;pilX	2.22175	down	-1.15169	5.91457e-17	1	Type IV fimbrial biogenesis protein PilX	type 4 fimbrial biogenesis protein PilX	PilX N-terminal
PA1693	PA1693;pscR	2.24035	down	-1.16373	0.00522131	1	Type III secretion inner membrane protein (YscR,SpaR,HrcR,EscR,homologous to flagellar export components)	translocation protein in type III secretion	FliP family
PA2781	PA2781	2.25298	down	-1.17184	6.36483e-16	1	hypothetical protein	hypothetical protein	NA
PA5033	PA5033	2.25378	down	-1.17235	0.000412798	1	hypothetical protein	hypothetical protein	-
PA3496	PA3496	2.25504	down	-1.17315	5.54501e-05	1	FIG00350425: hypothetical protein	hypothetical protein	-
PA2139	PA2139	2.28793	down	-1.19404	0.00674485	1	hypothetical protein	hypothetical protein	NA
PA2148	PA2148	2.29049	down	-1.19566	0.000223771	1	Mg(2+)-transport-ATPase-associated protein MgtC	conserved hypothetical protein	MgtC family
PA4738	PA4738;yjbJ	2.29606	down	-1.19916	2.59138e-11	1	UPF0337 protein YjbJ	conserved hypothetical protein	Belongs to the UPF0337 (CsbD) family
PA2321	gntK;gntV;gnuK;PA2321	2.30983	down	-1.20779	0.000112406	1	Gluconokinase (EC 2.7.1.12)	gluconokinase	Shikimate kinase
PA1404	PA1404	2.33262	down	-1.22195	3.50296e-07	1	hypothetical protein	hypothetical protein	-
PA2140	PA2140	2.34555	down	-1.22992	0.00155366	1	Metallothionein	probable metallothionein	Prokaryotic metallothionein
PA0391	PA0391	2.3534	down	-1.23474	1.59832e-08	1	hypothetical protein	hypothetical protein	Dynamin family
PA0285	PA0285;pipA	2.3636	down	-1.24099	1.77084e-15	1	hypothetical protein	conserved hypothetical protein	Diguanylate cyclase
PA2182	PA2182	2.36621	down	-1.24258	2.01189e-15	1	hypothetical protein	hypothetical protein	NA
PA2170	PA2170	2.37044	down	-1.24515	0.0059983	1	Uncharacterized membrane protein RSP_1259	hypothetical protein	Phospholipase_D-nuclease N-terminal
PA2780	bswR;PA2780	2.37626	down	-1.24869	8.99745e-13	1	hypothetical protein	hypothetical protein	Helix-turn-helix XRE-family like proteins
PA2785	PA2785	2.38652	down	-1.25491	0.000148388	1	Uncharacterized transcriptional regulator YozG, Cro/CI family	conserved hypothetical protein	Cro/C1-type HTH DNA-binding domain
PA2747	PA2747	2.40086	down	-1.26355	3.65291e-07	1	hypothetical protein	hypothetical protein	Protein of unknown function (DUF3509)
PA4739	PA4739	2.41665	down	-1.27301	3.48012e-11	1	Osmotically inducible protein Y precursor	conserved hypothetical protein	BON domain
PA1723	PA1723;pscJ	2.41696	down	-1.2732	0.00117821	1	Type III secretion bridge between inner and outermembrane lipoprotein (YscJ,HrcJ,EscJ, PscJ)	type III export protein PscJ	type III secretion apparatus lipoprotein, YscJ HrcJ family
PA4780	PA4780	2.43589	down	-1.28445	6.84389e-14	1	hypothetical protein	conserved hypothetical protein	RIO1 family
PA5482	PA5482	2.4738	down	-1.30673	4.8389e-12	1	UPF0391 membrane protein YtjA	hypothetical protein	UPF0391 membrane protein
PA2159	PA2159	2.48903	down	-1.31558	3.72308e-05	1	CBS domain protein	conserved hypothetical protein	Domain in cystathionine beta-synthase and other proteins.
PA2181	PA2181	2.50876	down	-1.32698	5.7797e-15	1	hypothetical protein	hypothetical protein	ATP-dependent carboxylate-amine ligase which exhibits weak glutamate--cysteine ligase activity
PA2172	PA2172	2.53206	down	-1.34031	0.00036217	1	Cellulase M and related proteins	hypothetical protein	M42 glutamyl aminopeptidase
PA0776	PA0776	2.54551	down	-1.34796	1.67865e-12	1	hypothetical protein	hypothetical protein	-
PA2143	PA2143	2.57887	down	-1.36674	3.65291e-07	1	hypothetical protein	hypothetical protein	Hypothetical protein (DUF2513)
PA2784	PA2784	2.588	down	-1.37184	0.000186992	1	hypothetical protein	hypothetical protein	Protein of unknown function (DUF2975)
PA2141	PA2141	2.59826	down	-1.37754	0.000996371	1	Nicotinamide-nucleotide amidase (EC 3.5.1.42)	hypothetical protein	Competence-damaged protein
PA2184	PA2184;yciE	2.60841	down	-1.38317	0.000203817	1	Protein YciE	conserved hypothetical protein	Domain of unknown function (DUF892)
PA4552	PA4552;pilW	2.65004	down	-1.40602	2.51736e-18	1	Type IV fimbrial biogenesis protein PilW	type 4 fimbrial biogenesis protein PilW	pilus assembly protein PilW
PA2154	PA2154;ybhN	2.65226	down	-1.40722	3.50296e-07	1	Inner membrane protein YbhQ	conserved hypothetical protein	Lysylphosphatidylglycerol synthase TM region
PA4781	PA4781	2.6581	down	-1.4104	2.72978e-17	1	Response regulator c-di-GMP phosphodiesterase, RpfG family	cyclic di-GMP phosphodiesterase	Metal dependent phosphohydrolases with conserved 'HD' motif.
PA2190	PA2190	2.68447	down	-1.42464	0.0459006	1	Uncharacterized protein YmdF	conserved hypothetical protein	Stress-induced protein
PA3369	PA3369	2.70388	down	-1.43503	2.18418e-08	1	hypothetical protein	hypothetical protein	NA
PA3371	PA3371	2.73773	down	-1.45298	1.21324e-08	1	hypothetical protein	hypothetical protein	NA
PA4551	PA4551;pilV	2.84888	down	-1.5104	4.1877e-16	1	Type IV fimbrial biogenesis protein PilV	type 4 fimbrial biogenesis protein PilV	Pilus assembly protein PilV
PA2134	PA2134	2.92807	down	-1.54995	6.9645e-07	1	hypothetical protein	hypothetical protein	Domain of unknown function (DUF4142)
PA2782	bamI;PA2782	2.9403	down	-1.55596	0.0292646	1	hypothetical protein	hypothetical protein	-
PA3577	PA3577	2.97054	down	-1.57072	2.15644e-10	1	NA	hypothetical protein	NA
PA4550	fimU;PA4550	3.0341	down	-1.60127	6.36483e-16	1	type 4 fimbrial biogenesis protein FimU	type 4 fimbrial biogenesis protein FimU	Type II transport protein GspH
PA3370	PA3370	3.05362	down	-1.61052	5.83129e-11	1	hypothetical protein	hypothetical protein	NA
PA2171	PA2171	3.11587	down	-1.63964	0.015206	1	Repair of Iron Centers di-iron protein	hypothetical protein	Hemerythrin HHE cation binding domain
PA2783	mep72;PA2783	3.79302	down	-1.92335	4.8389e-12	1	hypothetical protein	hypothetical protein	Metallo-peptidase family M12B Reprolysin-like
PA3578	PA3578	3.80953	down	-1.92961	4.77911e-21	1	Phenazine biosynthesis protein PhzF like	conserved hypothetical protein	Phenazine biosynthesis-like protein
PA2166	PA2166	4.0792	down	-2.02829	6.979e-10	1	hypothetical protein	hypothetical protein	Protein of unknown function (DUF3509)
