# Supplementary material for: The dual GGDEF/EAL domain enzyme PA0285 is a Pseudomonas species housekeeping phosphodiesterase regulating early attachment and biofilm architecture
Source: J Biol Chem. 2024 Jan 16;300(2):105659. doi: 10.1016/j.jbc.2024.105659 (PMC10874727; doi:10.1016/j.jbc.2024.105659)
Supplement: Supplemental Dataset 3 [file mmc3.xlsx]

## Sheet: Sheet1
locusid	symbol	Genes	Fold Change	log2FoldChange.Planktonic	padj.Planktonic	DEGs.Planktonic	Fold Change	log2FoldChange.Biofilm	padj.Biofilm	DEGs.Biofilm	log2FoldChange.Liang	Fold.change.Liang	Adjusted.p.value.Liang	DEGs.Liang	start	end	strand	na_length	product	GO	name	symbol	K	evalue	score	eggNOG_OGs	max_annot_lvl	COG_category	Description	Preferred_name	GOs	EC	KEGG_ko	KEGG_Pathway	KEGG_Module	KEGG_Reaction	KEGG_rclass	BRITE	KEGG_TC	CAZy	BiGG_Reaction	PFAMs	name2	Subcellular.Localization..Confidence.Class.
PA0001	dnaA;PA0001	NA	1.12245	0.166654	0.512809	0	1.00502	-0.00721735	0.976373	0	NA	NA	NA	0	489	2027	+	1539	Chromosomal replication initiator protein DnaA	NA	chromosomal replication initiator protein DnaA	dnaA	K02313	0	989	COG0593@1|root,COG0593@2|Bacteria,1MU5H@1224|Proteobacteria,1RNHP@1236|Gammaproteobacteria,1YD44@136841|Pseudomonas aeruginosa group	1236|Gammaproteobacteria	L	it binds specifically double-stranded DNA at a 9 bp consensus (dnaA box) 5'-TTATC CA A CA A-3'. DnaA binds to ATP and to acidic phospholipids	dnaA	GO:0000166,GO:0003674,GO:0003676,GO:0003677,GO:0003688,GO:0003690,GO:0005488,GO:0005515,GO:0005524,GO:0005575,GO:0005622,GO:0005623,GO:0005737,GO:0005829,GO:0005886,GO:0006139,GO:0006259,GO:0006260,GO:0006261,GO:0006270,GO:0006275,GO:0006725,GO:0006807,GO:0008144,GO:0008150,GO:0008152,GO:0009058,GO:0009059,GO:0009889,GO:0009987,GO:0010556,GO:0016020,GO:0017076,GO:0019219,GO:0019222,GO:0030554,GO:…	-	ko:K02313	ko02020,ko04112,map02020,map04112	-	-	-	ko00000,ko00001,ko03032,ko03036	-	-	-	Bac_DnaA,Bac_DnaA_C,DnaA_N	dnaA	Cytoplasmic [Class 3]
PA0002	dnaN;PA0002	NA	1.0148	0.021189	0.952664	0	1.00125	-0.00180832	0.994772	0	NA	NA	NA	0	2056	3159	+	1104	DNA polymerase III beta subunit (EC 2.7.7.7)	GO:0003887|DNA-directed DNA polymerase activity	DNA polymerase III, beta chain	dnaN	K02338	5.86e-254	697	COG0592@1|root,COG0592@2|Bacteria,1MVD9@1224|Proteobacteria,1RMNP@1236|Gammaproteobacteria,1YDYY@136841|Pseudomonas aeruginosa group	1236|Gammaproteobacteria	L	Confers DNA tethering and processivity to DNA polymerases and other proteins. Acts as a clamp, forming a ring around DNA (a reaction catalyzed by the clamp-loading complex) which diffuses in an ATP-independent manner freely and bidirectionally along dsDNA. Initially characterized for its ability to contact the catalytic subunit of DNA polymerase III (Pol III), a complex, multichain enzyme respons…	dnaN	GO:0003674,GO:0003824,GO:0003887,GO:0005488,GO:0005515,GO:0005575,GO:0005622,GO:0005623,GO:0005737,GO:0005829,GO:0006139,GO:0006259,GO:0006260,GO:0006261,GO:0006271,GO:0006725,GO:0006807,GO:0006950,GO:0006974,GO:0008150,GO:0008152,GO:0009058,GO:0009059,GO:0009360,GO:0009987,GO:0016740,GO:0016772,GO:0016779,GO:0018130,GO:0019438,GO:0022616,GO:0032991,GO:0033554,GO:0034061,GO:0034641,GO:0034645,GO:…	2.7.7.7	ko:K02338	ko00230,ko00240,ko01100,ko03030,ko03430,ko03440,map00230,map00240,map01100,map03030,map03430,map03440	M00260	R00375,R00376,R00377,R00378	RC02795	ko00000,ko00001,ko00002,ko01000,ko03032,ko03400	-	-	-	DNA_pol3_beta,DNA_pol3_beta_2,DNA_pol3_beta_3	dnaN	Cytoplasmic [Class 3]
PA0003	PA0003;recF	NA	1.09137	0.126136	0.676649	0	1.03817	-0.0540473	0.856179	0	NA	NA	NA	0	3169	4278	+	1110	DNA recombination and repair protein RecF	NA	RecF protein	recF	K03629	3.91e-269	736	COG1195@1|root,COG1195@2|Bacteria,1MX8N@1224|Proteobacteria,1RN5P@1236|Gammaproteobacteria,1YETD@136841|Pseudomonas aeruginosa group	1236|Gammaproteobacteria	L	it is required for DNA replication and normal SOS inducibility. RecF binds preferentially to single-stranded, linear DNA. It also seems to bind ATP	recF	GO:0000731,GO:0003674,GO:0003676,GO:0003677,GO:0003697,GO:0005488,GO:0005575,GO:0005622,GO:0005623,GO:0005737,GO:0005829,GO:0006139,GO:0006259,GO:0006260,GO:0006281,GO:0006302,GO:0006725,GO:0006807,GO:0006950,GO:0006974,GO:0007154,GO:0008150,GO:0008152,GO:0009058,GO:0009059,GO:0009314,GO:0009411,GO:0009416,GO:0009432,GO:0009605,GO:0009628,GO:0009987,GO:0009991,GO:0018130,GO:0019438,GO:0031668,GO:…	-	ko:K03629	ko03440,map03440	-	-	-	ko00000,ko00001,ko03400	-	-	-	SMC_N	recF	Cytoplasmic [Class 3]
PA0004	gyrB;PA0004	NA	1.04238	-0.0598826	0.828554	0	1.15099	0.202879	0.256321	0	NA	NA	NA	0	4275	6695	+	2421	DNA gyrase subunit B (EC 5.99.1.3)	GO:0003918|DNA topoisomerase (ATP-hydrolyzing) activity	DNA gyrase subunit B	gyrB	K02470	0	1595	COG0187@1|root,COG0187@2|Bacteria,1MVKT@1224|Proteobacteria,1RNB2@1236|Gammaproteobacteria,1YEV8@136841|Pseudomonas aeruginosa group	1236|Gammaproteobacteria	L	A type II topoisomerase that negatively supercoils closed circular double-stranded (ds) DNA in an ATP-dependent manner to modulate DNA topology and maintain chromosomes in an underwound state. Negative supercoiling favors strand separation, and DNA replication, transcription, recombination and repair, all of which involve strand separation. Also able to catalyze the interconversion of other topol…	gyrB	GO:0000166,GO:0003674,GO:0003676,GO:0003677,GO:0003824,GO:0003916,GO:0003918,GO:0005488,GO:0005524,GO:0005575,GO:0005622,GO:0005623,GO:0005737,GO:0005829,GO:0006139,GO:0006259,GO:0006265,GO:0006351,GO:0006725,GO:0006807,GO:0006996,GO:0007059,GO:0008094,GO:0008144,GO:0008150,GO:0008152,GO:0009058,GO:0009059,GO:0009295,GO:0009330,GO:0009987,GO:0010467,GO:0016043,GO:0016070,GO:0016462,GO:0016787,GO:…	5.99.1.3	ko:K02470	-	-	-	-	ko00000,ko01000,ko03032,ko03400	-	-	-	DNA_gyraseB,DNA_gyraseB_C,HATPase_c,Toprim	gyrB	Cytoplasmic [Class 3]
PA0005	lptA;PA0005;plsC	NA	1.21195	0.277334	0.447771	0	1.07168	-0.0998763	0.713656	0	NA	NA	NA	0	7018	7791	-	774	Acyl-CoA:1-acyl-sn-glycerol-3-phosphate acyltransferase (EC 2.3.1.51)	GO:0003841|1-acylglycerol-3-phosphate O-acyltransferase activity	lysophosphatidic acid acyltransferase, LptA	lptA	K00655	5.26e-188	521	COG0204@1|root,COG0204@2|Bacteria,1MY51@1224|Proteobacteria,1RQYC@1236|Gammaproteobacteria,1YD1Z@136841|Pseudomonas aeruginosa group	1236|Gammaproteobacteria	I	Phosphate acyltransferases	plsC	-	2.3.1.51	ko:K00655	ko00561,ko00564,ko01100,ko01110,map00561,map00564,map01100,map01110	M00089	R02241,R09381	RC00004,RC00037,RC00039	ko00000,ko00001,ko00002,ko01000,ko01004	-	-	-	Acyltransferase	lptA	Cytoplasmic Membrane [Class 3]
PA0006	PA0006;yaeD	NA	1.2509	0.322965	0.207346	0	1.15723	-0.21067	0.272585	0	NA	NA	NA	0	7803	8357	-	555	Histidinol-phosphatase (EC 3.1.3.15)	GO:0004401|histidinol-phosphatase activity	conserved hypothetical protein	NA	K03273	8.07e-128	363	COG0241@1|root,COG0241@2|Bacteria,1RDGR@1224|Proteobacteria,1S3UD@1236|Gammaproteobacteria,1YDW4@136841|Pseudomonas aeruginosa group	1236|Gammaproteobacteria	G	D,D-heptose 1,7-bisphosphate phosphatase	gmhB	-	3.1.3.82,3.1.3.83	ko:K03273	ko00540,ko01100,map00540,map01100	M00064	R05647,R09771	RC00017	ko00000,ko00001,ko00002,ko01000,ko01005	-	-	iJN746.PP_0059	Hydrolase_like	PA0006	Cytoplasmic [Class 3]
PA0007	PA0007	NA	1.57416	-0.65458	0.048989	0	1.23429	-0.303684	0.0429606	0	NA	NA	NA	0	8671	10377	+	1707	hypothetical protein	NA	hypothetical protein	NA	NA	0	1129	COG2010@1|root,COG2010@2|Bacteria,1MVYK@1224|Proteobacteria,1RQH2@1236|Gammaproteobacteria,1YEVD@136841|Pseudomonas aeruginosa group	1236|Gammaproteobacteria	C	Cytochrome c	-	-	-	-	-	-	-	-	-	-	-	-	-	PA0007	Unknown (This protein may have multiple localization sites) [Class 3]
PA0008	glyS;PA0008	NA	1.33811	0.420199	0.153974	0	1.22952	0.298091	0.090511	0	NA	NA	NA	0	10434	12491	-	2058	Glycyl-tRNA synthetase beta chain (EC 6.1.1.14)	GO:0004820|glycine-tRNA ligase activity	glycyl-tRNA synthetase beta chain	glyS	K01879	0	1298	COG0751@1|root,COG0751@2|Bacteria,1MV2F@1224|Proteobacteria,1RNR3@1236|Gammaproteobacteria,1YCS2@136841|Pseudomonas aeruginosa group	1236|Gammaproteobacteria	J	Glycyl-tRNA synthetase beta subunit	glyS	GO:0003674,GO:0003824,GO:0004812,GO:0004820,GO:0005575,GO:0005622,GO:0005623,GO:0005737,GO:0005829,GO:0006082,GO:0006139,GO:0006399,GO:0006412,GO:0006418,GO:0006426,GO:0006518,GO:0006520,GO:0006725,GO:0006807,GO:0008150,GO:0008152,GO:0009058,GO:0009059,GO:0009987,GO:0010467,GO:0016070,GO:0016874,GO:0016875,GO:0019538,GO:0019752,GO:0034641,GO:0034645,GO:0034660,GO:0043038,GO:0043039,GO:0043043,GO:…	6.1.1.14	ko:K01879	ko00970,map00970	M00360	R03654	RC00055,RC00523	ko00000,ko00001,ko00002,ko01000,ko01007,ko03016	-	-	iAPECO1_1312.APECO1_2891,iE2348C_1286.E2348C_3810,iECABU_c1320.ECABU_c40010,iECED1_1282.ECED1_4242,iECH74115_1262.ECH74115_4934,iECNA114_1301.ECNA114_3710,iECOK1_1307.ECOK1_4005,iECP_1309.ECP_3661,iECS88_1305.ECS88_3976,iECSF_1327.ECSF_3393,iECSP_1301.ECSP_4554,iECs_1301.ECs4442,iG2583_1286.G2583_4300,iUMN146_1321.UM146_17960,iUTI89_1310.UTI89_C4099,ic_1306.c4378	DALR_1,tRNA_synt_2f	glyS	Cytoplasmic [Class 3]
PA0009	glyQ;PA0009	NA	1.56501	0.646172	0.0590617	0	1.09579	-0.131969	0.658307	0	NA	NA	NA	0	12488	13435	-	948	Glycyl-tRNA synthetase alpha chain (EC 6.1.1.14)	GO:0004820|glycine-tRNA ligase activity	glycyl-tRNA synthetase alpha chain	glyQ	K01878	2.32e-236	649	COG0752@1|root,COG0752@2|Bacteria,1MVCJ@1224|Proteobacteria,1RMYI@1236|Gammaproteobacteria,1YF4N@136841|Pseudomonas aeruginosa group	1236|Gammaproteobacteria	J	Glycyl-tRNA synthetase alpha subunit	glyQ	GO:0005575,GO:0005622,GO:0005623,GO:0005737,GO:0005829,GO:0044424,GO:0044444,GO:0044464	6.1.1.14	ko:K01878	ko00970,map00970	M00360	R03654	RC00055,RC00523	ko00000,ko00001,ko00002,ko01000,ko01007,ko03016	-	-	iAF1260.b3560,iJO1366.b3560,iPC815.YPO4072,iY75_1357.Y75_RS19360	tRNA-synt_2e	glyQ	Cytoplasmic [Class 2] ; Cytoplasmic [Class 3]
PA0010	PA0010;tag	NA	1.22527	0.293095	0.349264	0	1.03384	0.0480188	0.872942	0	NA	NA	NA	0	13540	14091	+	552	DNA-3-methyladenine glycosylase (EC 3.2.2.20)	GO:0008725|DNA-3-methyladenine glycosylase I activity	DNA-3-methyladenine glycosidase I	tag	K01246	2.91e-137	387	COG2818@1|root,COG2818@2|Bacteria,1R9X5@1224|Proteobacteria,1S25K@1236|Gammaproteobacteria,1YEK0@136841|Pseudomonas aeruginosa group	1236|Gammaproteobacteria	L	Methyladenine glycosylase	tag	-	3.2.2.20	ko:K01246	ko03410,map03410	-	-	-	ko00000,ko00001,ko01000,ko03400	-	-	-	Adenine_glyco	tag	Cytoplasmic [Class 3]
PA0011	htrB1;PA0011	NA	1.39505	0.480317	0.1454	0	1.02399	-0.0342034	0.904339	0	NA	NA	NA	0	14235	15122	+	888	Lipid A biosynthesis lauroyl acyltransferase (EC 2.3.1.241)	NA	probable 2-OH-lauroyltransferase	NA	K02517	7.94e-218	600	COG1560@1|root,COG1560@2|Bacteria,1Q41N@1224|Proteobacteria,1RRRE@1236|Gammaproteobacteria,1YEUA@136841|Pseudomonas aeruginosa group	1236|Gammaproteobacteria	M	Bacterial lipid A biosynthesis acyltransferase	htrB	-	2.3.1.241	ko:K02517	ko00540,ko01100,map00540,map01100	M00060	R05146	RC00037,RC00039	ko00000,ko00001,ko00002,ko01000,ko01005	-	-	-	Lip_A_acyltrans	PA0011	Cytoplasmic Membrane [Class 2] ; Cytoplasmic Membrane [Class 3]
PA0012	PA0012	NA	1.05255	0.0738867	0.846358	0	1.04609	-0.0650057	0.831018	0	NA	NA	NA	0	15285	15473	+	189	hypothetical protein	NA	hypothetical protein	NA	NA	3.27e-57	177	2E9Z2@1|root,3344J@2|Bacteria,1N825@1224|Proteobacteria,1SE0S@1236|Gammaproteobacteria,1YGYP@136841|Pseudomonas aeruginosa group	1236|Gammaproteobacteria	S	PilZ domain	-	-	-	-	-	-	-	-	-	-	-	-	PilZ	PA0012	Unknown [Class 3]
PA0013	PA0013;yhhQ	NA	1.02736	0.0389484	0.932553	0	1.17017	-0.226717	0.380931	0	NA	NA	NA	0	15620	16273	+	654	Putative preQ0 transporter YhhQ	NA	conserved hypothetical protein	NA	K09125	2.13e-149	421	COG1738@1|root,COG1738@2|Bacteria,1MVQU@1224|Proteobacteria,1RNX0@1236|Gammaproteobacteria,1YFFG@136841|Pseudomonas aeruginosa group	1236|Gammaproteobacteria	U	Involved in the import of queuosine (Q) precursors, required for Q precursor salvage	yhhQ	GO:0005575,GO:0005623,GO:0005886,GO:0006139,GO:0006725,GO:0006807,GO:0006810,GO:0008150,GO:0008152,GO:0008616,GO:0009058,GO:0009116,GO:0009119,GO:0009163,GO:0009987,GO:0016020,GO:0018130,GO:0019438,GO:0034404,GO:0034641,GO:0034654,GO:0042455,GO:0043094,GO:0043174,GO:0044237,GO:0044238,GO:0044249,GO:0044271,GO:0044281,GO:0044283,GO:0044464,GO:0046116,GO:0046483,GO:0051179,GO:0051234,GO:0055085,GO:…	-	ko:K09125	-	-	-	-	ko00000	-	-	-	Vut_1	PA0013	Cytoplasmic Membrane [Class 3]
PA0014	PA0014	NA	1.14877	0.200091	0.665375	0	1.15088	-0.202733	0.559322	0	NA	NA	NA	0	NA	NA	NA	NA	NA	NA	hypothetical protein	NA	NA	NA	NA	NA	NA	NA	NA	NA	NA	NA	NA	NA	NA	NA	NA	NA	NA	NA	NA	NA	PA0014	Unknown [Class 3]
PA0015	PA0015	NA	1.00375	-0.00540507	0.989379	0	1.10246	0.140723	0.572476	0	NA	NA	NA	0	16900	17217	-	318	FIG140336: TPR domain protein	NA	hypothetical protein	NA	NA	4.78e-69	208	COG3063@1|root,COG3063@2|Bacteria,1N24B@1224|Proteobacteria,1T0PC@1236|Gammaproteobacteria,1YKXW@136841|Pseudomonas aeruginosa group	1236|Gammaproteobacteria	NU	Type IV pilus biogenesis stability protein PilW	-	-	-	-	-	-	-	-	-	-	-	-	TPR_14,TPR_19,TPR_2,TPR_8	PA0015	Unknown [Class 3]
PA0016	PA0016;trkA	NA	1.02914	0.0414419	0.881983	0	1.12681	0.172248	0.404465	0	NA	NA	NA	0	17366	18739	-	1374	Trk potassium uptake system protein TrkA	NA	potassium uptake protein TrkA	trkA	K03499	6.85000000000001e-310	847	COG0569@1|root,COG0569@2|Bacteria,1MW8R@1224|Proteobacteria,1RNVQ@1236|Gammaproteobacteria,1YDXI@136841|Pseudomonas aeruginosa group	1236|Gammaproteobacteria	P	TrkA-N domain	trkA	GO:0003674,GO:0005215,GO:0005575,GO:0006810,GO:0006811,GO:0006812,GO:0006813,GO:0008150,GO:0008324,GO:0015075,GO:0015672,GO:0016020,GO:0022857,GO:0030001,GO:0034220,GO:0051179,GO:0051234,GO:0055085,GO:0098655	-	ko:K03499	-	-	-	-	ko00000,ko02000	2.A.38.1,2.A.38.4	-	iE2348C_1286.E2348C_3552	TrkA_C,TrkA_N	trkA	Cytoplasmic Membrane [Class 3]
PA0017	fmu;PA0017;sun	NA	1.14128	0.190657	0.48282	0	1.35214	0.435243	0.00992391	0	NA	NA	NA	0	18767	20071	-	1305	16S rRNA (cytosine(967)-C(5))-methyltransferase (EC 2.1.1.176)	NA	conserved hypothetical protein	NA	K03500	1.92000001803322e-316	861	COG0144@1|root,COG0144@2|Bacteria,1MWPE@1224|Proteobacteria,1RN8X@1236|Gammaproteobacteria,1YE4T@136841|Pseudomonas aeruginosa group	1236|Gammaproteobacteria	J	Specifically methylates the cytosine at position 967 (m5C967) of 16S rRNA	sun	GO:0000154,GO:0001510,GO:0003674,GO:0003824,GO:0005575,GO:0005622,GO:0005623,GO:0005737,GO:0005829,GO:0006139,GO:0006364,GO:0006396,GO:0006725,GO:0006807,GO:0008150,GO:0008152,GO:0008168,GO:0008169,GO:0008173,GO:0008649,GO:0008757,GO:0009383,GO:0009451,GO:0009987,GO:0010467,GO:0016070,GO:0016072,GO:0016434,GO:0016740,GO:0016741,GO:0022613,GO:0031167,GO:0032259,GO:0034470,GO:0034641,GO:0034660,GO:…	2.1.1.176	ko:K03500	-	-	-	-	ko00000,ko01000,ko03009	-	-	-	Methyltr_RsmB-F,Methyltr_RsmF_N,NusB	PA0017	Cytoplasmic [Class 3]
PA0018	fmt;PA0018	NA	1.27303	0.348268	0.305514	0	1.32589	0.406959	0.0566652	0	NA	NA	NA	0	20068	21000	-	933	Methionyl-tRNA formyltransferase (EC 2.1.2.9)	GO:0004479|methionyl-tRNA formyltransferase activity	methionyl-tRNA formyltransferase	fmt	K00604	2.66e-221	610	COG0223@1|root,COG0223@2|Bacteria,1MU4Q@1224|Proteobacteria,1RP1T@1236|Gammaproteobacteria,1YE83@136841|Pseudomonas aeruginosa group	1236|Gammaproteobacteria	J	Attaches a formyl group to the free amino group of methionyl-tRNA(fMet). The formyl group appears to play a dual role in the initiator identity of N-formylmethionyl-tRNA by promoting its recognition by IF2 and preventing the misappropriation of this tRNA by the elongation apparatus	fmt	GO:0003674,GO:0003824,GO:0004479,GO:0005575,GO:0005622,GO:0005623,GO:0005737,GO:0005829,GO:0006082,GO:0006139,GO:0006396,GO:0006399,GO:0006400,GO:0006412,GO:0006413,GO:0006418,GO:0006431,GO:0006464,GO:0006518,GO:0006520,GO:0006725,GO:0006807,GO:0008033,GO:0008150,GO:0008152,GO:0009058,GO:0009059,GO:0009451,GO:0009987,GO:0010467,GO:0016070,GO:0016740,GO:0016741,GO:0016742,GO:0019538,GO:0019752,GO:…	2.1.2.9	ko:K00604	ko00670,ko00970,map00670,map00970	-	R03940	RC00026,RC00165	ko00000,ko00001,ko01000	-	-	iECABU_c1320.ECABU_c37050,iECUMN_1333.ECUMN_3761,ic_1306.c4048	Formyl_trans_C,Formyl_trans_N	fmt	Cytoplasmic [Class 3]
PA0019	def;PA0019	NA	1.07723	0.107332	0.754833	0	1.04931	0.0694352	0.829119	0	NA	NA	NA	0	21067	21573	-	507	Peptide deformylase (EC 3.5.1.88)	GO:0042586|peptide deformylase activity	polypeptide deformylase	def	K01462	1.26e-117	336	COG0242@1|root,COG0242@2|Bacteria,1RA2P@1224|Proteobacteria,1S247@1236|Gammaproteobacteria,1YDAH@136841|Pseudomonas aeruginosa group	1236|Gammaproteobacteria	J	Removes the formyl group from the N-terminal Met of newly synthesized proteins. Requires at least a dipeptide for an efficient rate of reaction. N-terminal L-methionine is a prerequisite for activity but the enzyme has broad specificity at other positions	def	-	3.5.1.88	ko:K01462	-	-	-	-	ko00000,ko01000	-	-	-	Pep_deformylase	def	Cytoplasmic [Class 3]
PA0020	PA0020;tsaP	NA	1.43774	0.523805	0.123444	0	1.96735	-0.976252	0.00167265	0	NA	NA	NA	0	21712	22737	+	1026	Uncharacterized protein with LysM domain, COG1652	NA	hypothetical protein	NA	NA	1.31e-246	677	COG1652@1|root,COG1652@2|Bacteria,1MUBV@1224|Proteobacteria,1RPMB@1236|Gammaproteobacteria,1YFA7@136841|Pseudomonas aeruginosa group	1236|Gammaproteobacteria	S	LysM domain	lysM	-	-	-	-	-	-	-	-	-	-	-	LysM	PA0020	Unknown [Class 3]
PA0021	PA0021;smf	NA	1.21469	-0.280593	NA	0	1.33061	-0.412084	0.221926	0	NA	NA	NA	0	22872	23960	+	1089	Rossmann fold nucleotide-binding protein Smf possibly involved in DNA uptake	NA	conserved hypothetical protein	NA	K04096	6.3e-251	689	COG0758@1|root,COG0758@2|Bacteria,1MVF6@1224|Proteobacteria,1RPJE@1236|Gammaproteobacteria,1YCZM@136841|Pseudomonas aeruginosa group	1236|Gammaproteobacteria	LU	DNA protecting protein DprA	smf	-	-	ko:K04096	-	-	-	-	ko00000	-	-	-	DNA_processg_A	PA0021	Unknown (This protein may have multiple localization sites) [Class 3]
PA0022	PA0022;yrdC	NA	1.1934	0.255073	0.198998	0	1.05672	0.0795864	0.800085	0	NA	NA	NA	0	24001	24558	+	558	Threonylcarbamoyl-AMP synthase (EC 2.7.7.87)	NA	conserved hypothetical protein	NA	K07566	4.82e-137	387	COG0009@1|root,COG0009@2|Bacteria,1MVPM@1224|Proteobacteria,1S610@1236|Gammaproteobacteria,1YE97@136841|Pseudomonas aeruginosa group	1236|Gammaproteobacteria	J	Required for the formation of a threonylcarbamoyl group on adenosine at position 37 (t(6)A37) in tRNAs that read codons beginning with adenine. Catalyzes the conversion of L-threonine, HCO(3)(-) CO(2) and ATP to give threonylcarbamoyl-AMP (TC-AMP) as the acyladenylate intermediate, with the release of diphosphate	tsaC	GO:0000049,GO:0000166,GO:0002949,GO:0003674,GO:0003676,GO:0003723,GO:0003725,GO:0003824,GO:0005488,GO:0005524,GO:0005575,GO:0005622,GO:0005623,GO:0005737,GO:0005829,GO:0006139,GO:0006396,GO:0006399,GO:0006400,GO:0006450,GO:0006725,GO:0006807,GO:0008033,GO:0008144,GO:0008150,GO:0008152,GO:0009451,GO:0009987,GO:0010467,GO:0016070,GO:0016740,GO:0016772,GO:0016779,GO:0017076,GO:0030554,GO:0032553,GO:…	2.7.7.87	ko:K07566	-	-	R10463	RC00745	ko00000,ko01000,ko03009,ko03016	-	-	-	Sua5_yciO_yrdC	PA0022	Cytoplasmic [Class 3]
PA0023	PA0023;qor	NA	1.0347	0.0492135	0.856884	0	1.1788	0.237318	0.218127	0	NA	NA	NA	0	24568	25545	-	978	Quinone oxidoreductase (EC 1.6.5.5)	NA	quinone oxidoreductase	qor	K00344	2.41e-234	644	COG0604@1|root,COG0604@2|Bacteria,1MWBD@1224|Proteobacteria,1RPCQ@1236|Gammaproteobacteria,1YEJI@136841|Pseudomonas aeruginosa group	1236|Gammaproteobacteria	C	Zinc-binding dehydrogenase	qor	GO:0003674,GO:0003676,GO:0003723,GO:0003824,GO:0003960,GO:0005488,GO:0005575,GO:0005622,GO:0005623,GO:0005737,GO:0005829,GO:0006950,GO:0006979,GO:0008150,GO:0008152,GO:0009987,GO:0016491,GO:0016651,GO:0016655,GO:0017091,GO:0033554,GO:0034599,GO:0042221,GO:0044424,GO:0044444,GO:0044464,GO:0050896,GO:0051716,GO:0055114,GO:0070887,GO:0097159,GO:1901363	1.6.5.5	ko:K00344	-	-	-	-	ko00000,ko01000	-	-	-	ADH_N,ADH_zinc_N	qor	Cytoplasmic [Class 3]
PA0024	hemF;PA0024	NA	1.1935	0.255198	0.553638	0	1.22121	0.288312	0.156432	0	NA	NA	NA	0	25736	26653	+	918	Coproporphyrinogen III oxidase, aerobic (EC 1.3.3.3)	GO:0004109|coproporphyrinogen oxidase activity	coproporphyrinogen III oxidase, aerobic	hemF	K00228	1.4e-241	661	COG0408@1|root,COG0408@2|Bacteria,1MWMF@1224|Proteobacteria,1RMM8@1236|Gammaproteobacteria,1YEHF@136841|Pseudomonas aeruginosa group	1236|Gammaproteobacteria	H	Involved in the heme biosynthesis. Catalyzes the aerobic oxidative decarboxylation of propionate groups of rings A and B of coproporphyrinogen-III to yield the vinyl groups in protoporphyrinogen-IX	hemF	GO:0003674,GO:0003824,GO:0004109,GO:0005488,GO:0005515,GO:0005575,GO:0005622,GO:0005623,GO:0005737,GO:0006725,GO:0006778,GO:0006779,GO:0006783,GO:0006807,GO:0008150,GO:0008152,GO:0009058,GO:0009987,GO:0016491,GO:0016627,GO:0016634,GO:0018130,GO:0019438,GO:0030145,GO:0033013,GO:0033014,GO:0034641,GO:0042168,GO:0042440,GO:0042802,GO:0042803,GO:0043167,GO:0043169,GO:0044237,GO:0044249,GO:0044271,GO:…	1.3.3.3	ko:K00228	ko00860,ko01100,ko01110,map00860,map01100,map01110	M00121	R03220	RC00884	ko00000,ko00001,ko00002,ko01000	-	-	iAF1260.b2436,iBWG_1329.BWG_2198,iECDH10B_1368.ECDH10B_2601,iECDH1ME8569_1439.ECDH1ME8569_2370,iETEC_1333.ETEC_2549,iEcDH1_1363.EcDH1_1225,iEcHS_1320.EcHS_A2573,iEcolC_1368.EcolC_1243,iJO1366.b2436,iJR904.b2436,iY75_1357.Y75_RS12760	Coprogen_oxidas	hemF	Cytoplasmic [Class 3]
PA0025	aroE;PA0025	NA	1.21359	0.279281	0.436999	0	1.26373	0.337692	0.0645148	0	NA	NA	NA	0	26711	27535	+	825	Shikimate 5-dehydrogenase I alpha (EC 1.1.1.25)	NA	shikimate dehydrogenase	aroE	K00014	9.85e-197	545	COG0169@1|root,COG0169@2|Bacteria,1MVH4@1224|Proteobacteria,1RPB7@1236|Gammaproteobacteria,1YD2Z@136841|Pseudomonas aeruginosa group	1236|Gammaproteobacteria	E	Involved in the biosynthesis of the chorismate, which leads to the biosynthesis of aromatic amino acids. Catalyzes the reversible NADPH linked reduction of 3-dehydroshikimate (DHSA) to yield shikimate (SA)	aroE	GO:0000166,GO:0003674,GO:0003824,GO:0004764,GO:0005488,GO:0005575,GO:0005622,GO:0005623,GO:0005737,GO:0005829,GO:0006082,GO:0008150,GO:0008152,GO:0009058,GO:0009423,GO:0009987,GO:0016053,GO:0016491,GO:0016614,GO:0016616,GO:0019632,GO:0019752,GO:0032787,GO:0036094,GO:0043436,GO:0043648,GO:0043650,GO:0044237,GO:0044249,GO:0044281,GO:0044283,GO:0044424,GO:0044444,GO:0044464,GO:0046394,GO:0046417,GO:…	1.1.1.25	ko:K00014	ko00400,ko01100,ko01110,ko01130,ko01230,map00400,map01100,map01110,map01130,map01230	M00022	R02413	RC00206	ko00000,ko00001,ko00002,ko01000	-	-	iAPECO1_1312.APECO1_3165,iECOK1_1307.ECOK1_3701,iECS88_1305.ECS88_3669,iECUMN_1333.ECUMN_3755,iSBO_1134.SBO_3275,iUMN146_1321.UM146_16315,iUTI89_1310.UTI89_C3726	Shikimate_DH,Shikimate_dh_N	aroE	Cytoplasmic [Class 3]
PA0026	PA0026;plcB	NA	1.09566	0.131804	0.69006	0	1.54419	-0.626852	0.0215875	0	NA	NA	NA	0	27646	28632	+	987	hypothetical protein	NA	phospholipase C, PlcB	plcB	NA	9.61e-247	676	28HN1@1|root,2Z7WF@2|Bacteria,1R5H4@1224|Proteobacteria,1RN0K@1236|Gammaproteobacteria	1236|Gammaproteobacteria	-	-	-	-	-	-	-	-	-	-	-	-	-	-	-	plcB	Extracellular [Class 1] ; Unknown [Class 3]
PA0027	PA0027	NA	1.00719	-0.0103351	0.98112	0	1.3704	-0.454595	0.15653	0	NA	NA	NA	0	28613	29899	+	1287	Parvulin-like peptidyl-prolyl isomerase	NA	hypothetical protein	NA	NA	5.73e-301	822	COG0760@1|root,COG0760@2|Bacteria,1N0EW@1224|Proteobacteria,1SBG5@1236|Gammaproteobacteria	1236|Gammaproteobacteria	O	Chaperone involved in the correct folding and assembly of outer membrane proteins. Recognizes specific patterns of aromatic residues and the orientation of their side chains, which are found more frequently in integral outer membrane proteins. May act in both early periplasmic and late outer membrane-associated steps of protein maturation	-	-	-	-	-	-	-	-	-	-	-	-	Rotamase_2,Rotamase_3	PA0027	Unknown (This protein may have multiple localization sites) [Class 3]
PA0028	PA0028	NA	1.04916	-0.0692356	NA	0	1.0952	-0.1312	0.777696	0	NA	NA	NA	0	29896	30498	+	603	hypothetical protein	NA	hypothetical protein	NA	NA	3.29e-78	236	28RZG@1|root,2ZEBD@2|Bacteria,1P43U@1224|Proteobacteria,1SVQQ@1236|Gammaproteobacteria	1236|Gammaproteobacteria	-	-	-	-	-	-	-	-	-	-	-	-	-	-	-	PA0028	Unknown [Class 3]
PA0029	PA0029	NA	1.22634	-0.294363	NA	0	1.03935	-0.0556799	0.898841	0	NA	NA	NA	0	30502	32001	-	1500	Sulfate permease	GO:0005215|transporter activity;GO:0006810|transport;GO:0006813|potassium ion transport;GO:0008324|cation transmembrane transporter activity;GO:0015137|citrate transmembrane transporter activity;GO:0015746|citrate transport;GO:0016021|integral to membrane	probable sulfate transporter	NA	K03321	0	975	COG0659@1|root,COG0659@2|Bacteria,1MWDF@1224|Proteobacteria,1SYC8@1236|Gammaproteobacteria,1YDQX@136841|Pseudomonas aeruginosa group	1236|Gammaproteobacteria	P	Sulfate permease family	-	-	-	ko:K03321	-	-	-	-	ko00000,ko02000	2.A.53.3	-	-	STAS,STAS_2,Sulfate_transp	PA0029	Cytoplasmic Membrane [Class 3]
PA0030	cosX;PA0030	cosX	1.31816	-0.39853	NA	0	1.0458	-0.0646081	0.904982	0	-1.09	-2.13	0.000213179	1	32060	32983	-	924	Choline binding ABC transport system substrate-binding protein ChoX	NA	hypothetical protein	NA	K02002	2.49e-227	625	COG2113@1|root,COG2113@2|Bacteria,1MVIG@1224|Proteobacteria,1RRNK@1236|Gammaproteobacteria,1YF99@136841|Pseudomonas aeruginosa group	1236|Gammaproteobacteria	E	glycine betaine	proX	-	-	ko:K02002	ko02010,map02010	M00208	-	-	ko00000,ko00001,ko00002,ko02000	3.A.1.12	-	-	OpuAC	PA0030	Unknown [Class 3]
PA0031	betC;PA0031	betC	1.15339	-0.205884	0.488482	0	1.05436	-0.0763717	0.791865	0	-1.25	-2.37	8.21e-08	1	33000	34511	-	1512	Choline-sulfatase (EC 3.1.6.6)	GO:0047753|choline-sulfatase activity	choline sulfatase	betC	K01133	0	1041	COG3119@1|root,COG3119@2|Bacteria,1MV0B@1224|Proteobacteria,1RMJ0@1236|Gammaproteobacteria,1YEXD@136841|Pseudomonas aeruginosa group	1236|Gammaproteobacteria	P	Choline sulfatase enzyme C terminal	betC	-	3.1.6.6	ko:K01133	-	-	-	-	ko00000,ko01000	-	-	-	Choline_sulf_C,DUF4976,Sulfatase	betC	Cytoplasmic [Class 3]
PA0032	PA0032	NA	1.04578	-0.0645809	0.84288	0	1.05103	0.0718101	0.851597	0	NA	NA	NA	0	34639	35538	+	900	Transcriptional regulator, LysR family	NA	probable transcriptional regulator	NA	NA	1.33e-217	600	COG0583@1|root,COG0583@2|Bacteria,1R43D@1224|Proteobacteria,1S33J@1236|Gammaproteobacteria,1YDVV@136841|Pseudomonas aeruginosa group	1236|Gammaproteobacteria	K	LysR substrate binding domain	-	-	-	-	-	-	-	-	-	-	-	-	HTH_1,LysR_substrate	PA0032	Cytoplasmic [Class 3]
PA0033	hptC;PA0033	NA	1.18371	-0.243322	0.409824	0	1.37148	0.455738	0.00779618	0	NA	NA	NA	0	35905	36270	-	366	hypothetical protein	NA	hypothetical protein	NA	NA	5.59e-78	232	COG2198@1|root,COG2198@2|Bacteria	2|Bacteria	T	Histidine kinase	torS	GO:0000155,GO:0000160,GO:0003674,GO:0003824,GO:0004672,GO:0004673,GO:0004721,GO:0005488,GO:0005515,GO:0005575,GO:0005623,GO:0005886,GO:0006091,GO:0006464,GO:0006468,GO:0006470,GO:0006793,GO:0006796,GO:0006807,GO:0007154,GO:0007165,GO:0008150,GO:0008152,GO:0009061,GO:0009987,GO:0010033,GO:0015980,GO:0016020,GO:0016301,GO:0016310,GO:0016311,GO:0016740,GO:0016772,GO:0016773,GO:0016775,GO:0016787,GO:…	2.7.13.3	ko:K03407,ko:K07647,ko:K14978	ko02020,ko02030,map02020,map02030	M00455,M00506,M00663	-	-	ko00000,ko00001,ko00002,ko01000,ko01001,ko02022,ko02035	-	-	-	HATPase_c,HisKA,Hpt,Response_reg	PA0033	Unknown [Class 3]
PA0034	PA0034	NA	1.02677	-0.0381063	0.906623	0	1.11638	0.15883	0.590075	0	NA	NA	NA	0	36278	36892	-	615	Two-component system response regulator protein	NA	probable two-component response regulator	NA	K07690	2.32e-139	394	COG2197@1|root,COG2197@2|Bacteria,1RA3N@1224|Proteobacteria,1S3Z9@1236|Gammaproteobacteria,1YFWX@136841|Pseudomonas aeruginosa group	1236|Gammaproteobacteria	KT	helix_turn_helix, Lux Regulon	-	-	-	ko:K07690	ko02020,ko05133,map02020,map05133	M00477,M00697	-	-	ko00000,ko00001,ko00002,ko01504,ko02022	-	-	-	GerE,Response_reg	PA0034	Cytoplasmic [Class 3]
PA0035	PA0035;trpA	NA	1.08325	0.115368	0.713184	0	1.51436	0.598708	0.156432	0	NA	NA	NA	0	37087	37893	-	807	Tryptophan synthase alpha chain (EC 4.2.1.20)	GO:0004834|tryptophan synthase activity	tryptophan synthase alpha chain	trpA	K01695	1.01e-186	519	COG0159@1|root,COG0159@2|Bacteria,1MXJV@1224|Proteobacteria,1RMGN@1236|Gammaproteobacteria,1YD2U@136841|Pseudomonas aeruginosa group	1236|Gammaproteobacteria	E	The alpha subunit is responsible for the aldol cleavage of indoleglycerol phosphate to indole and glyceraldehyde 3- phosphate	trpA	-	4.2.1.20	ko:K01695	ko00260,ko00400,ko01100,ko01110,ko01130,ko01230,map00260,map00400,map01100,map01110,map01130,map01230	M00023	R00674,R02340,R02722	RC00209,RC00210,RC00700,RC00701,RC02868	ko00000,ko00001,ko00002,ko01000	-	-	-	Trp_syntA	trpA	Cytoplasmic [Class 3]
PA0036	PA0036;trpB	NA	1.25823	0.3314	0.247496	0	1.8868	0.915939	0.331111	0	NA	NA	NA	0	37890	39098	-	1209	Tryptophan synthase beta chain (EC 4.2.1.20)	GO:0004834|tryptophan synthase activity	tryptophan synthase beta chain	trpB	K01696	1.02e-299	816	COG0133@1|root,COG0133@2|Bacteria,1MUS8@1224|Proteobacteria,1RP4D@1236|Gammaproteobacteria,1YCWD@136841|Pseudomonas aeruginosa group	1236|Gammaproteobacteria	E	The beta subunit is responsible for the synthesis of L- tryptophan from indole and L-serine	trpB	-	4.2.1.20	ko:K01696	ko00260,ko00400,ko01100,ko01110,ko01130,ko01230,map00260,map00400,map01100,map01110,map01130,map01230	M00023	R00674,R02340,R02722	RC00209,RC00210,RC00700,RC00701,RC02868	ko00000,ko00001,ko00002,ko01000	-	-	-	PALP	trpB	Cytoplasmic [Class 1] ; Cytoplasmic [Class 3]
PA0037	PA0037;trpI	trpI	1.19362	0.255345	0.352452	0	1.02669	0.0380076	0.91934	0	-1.49	-2.81	1.41e-20	1	39202	40089	+	888	Transcriptional regulator, LysR family	NA	transcriptional regulator TrpI	trpI	NA	4.05e-211	583	COG0583@1|root,COG0583@2|Bacteria,1R7X2@1224|Proteobacteria,1RZVD@1236|Gammaproteobacteria,1YCSP@136841|Pseudomonas aeruginosa group	1236|Gammaproteobacteria	K	LysR substrate binding domain	trpI	-	-	-	-	-	-	-	-	-	-	-	HTH_1,LysR_substrate	trpI	Cytoplasmic [Class 2] ; Cytoplasmic [Class 3]
PA0038	PA0038	NA	1.17716	-0.23531	0.576848	0	1.53661	-0.619753	0.00180445	0	NA	NA	NA	0	40190	40405	+	216	Dodecin, a flavin storage/sequestration protein	NA	hypothetical protein	NA	K09165	6.44e-45	145	COG3360@1|root,COG3360@2|Bacteria,1N6UT@1224|Proteobacteria,1SCF7@1236|Gammaproteobacteria,1YGP5@136841|Pseudomonas aeruginosa group	1236|Gammaproteobacteria	S	Dodecin	-	-	-	ko:K09165	-	-	-	-	ko00000	-	-	-	Dodecin	PA0038	Unknown [Class 3]
PA0039	PA0039	PA0039	1.09953	-0.136883	0.739582	0	1.37479	-0.45921	0.0154476	0	1.12	2.18	3.54e-11	1	40595	40816	+	222	hypothetical protein	NA	hypothetical protein	NA	NA	6.64e-44	142	2EGJ5@1|root,33ABC@2|Bacteria,1NI51@1224|Proteobacteria,1SH35@1236|Gammaproteobacteria,1YGZU@136841|Pseudomonas aeruginosa group	1236|Gammaproteobacteria	S	Protein of unknown function (DUF1161)	-	-	-	-	-	-	-	-	-	-	-	-	DUF1161	PA0039	Unknown [Class 3]
PA0040	PA0040	NA	1.34213	0.424527	0.10952	0	1.08849	-0.122324	0.641881	0	NA	NA	NA	0	41113	42801	+	1689	Channel-forming transporter/cytolysins activator of TpsB family	NA	conserved hypothetical protein	NA	K07326	0	1107	COG2831@1|root,COG2831@2|Bacteria,1MXF6@1224|Proteobacteria,1RP05@1236|Gammaproteobacteria,1YFQC@136841|Pseudomonas aeruginosa group	1236|Gammaproteobacteria	U	POTRA domain	shlB	-	-	ko:K07326	ko05133,map05133	-	-	-	ko00000,ko00001	-	-	-	POTRA_2,POTRA_3,ShlB	PA0040	Outer Membrane [Class 3]
PA0041	PA0041	NA	1.08849	-0.122324	0.659547	0	1.00849	-0.0121998	0.961986	0	NA	NA	NA	0	42914	53521	+	10608	Putative large exoprotein involved in heme utilization or adhesion of ShlA/HecA/FhaA family	NA	probable hemagglutinin	NA	K15125	0	3937	COG3210@1|root,COG3210@2|Bacteria,1MX2K@1224|Proteobacteria,1RNRK@1236|Gammaproteobacteria,1YD8T@136841|Pseudomonas aeruginosa group	1236|Gammaproteobacteria	U	haemagglutination activity domain	-	-	-	ko:K15125	ko05133,map05133	-	-	-	ko00000,ko00001,ko00536	-	-	-	DUF637,Fil_haemagg,Fil_haemagg_2,Haemagg_act	PA0041	Extracellular [Class 1] ; Outer Membrane [Class 3]
PA0042	PA0042	NA	1.12822	0.174044	0.530296	0	1.22916	-0.29767	0.180448	0	NA	NA	NA	0	56546	56941	+	396	hypothetical protein	NA	hypothetical protein	NA	NA	NA	NA	NA	NA	NA	NA	NA	NA	NA	NA	NA	NA	NA	NA	NA	NA	NA	NA	NA	PA0042	Unknown [Class 3]
PA0043	PA0043	NA	1.08251	-0.11438	0.678448	0	1.15666	0.209959	0.44735	0	NA	NA	NA	0	57212	58465	-	1254	MgtC family	NA	hypothetical protein	NA	NA	4.89e-271	747	COG3174@1|root,COG3174@2|Bacteria,1NDBI@1224|Proteobacteria,1RRGY@1236|Gammaproteobacteria,1YDII@136841|Pseudomonas aeruginosa group	1236|Gammaproteobacteria	S	Domain of unknown function (DUF4010)	-	-	-	-	-	-	-	-	-	-	-	-	DUF4010,MgtC	PA0043	Cytoplasmic Membrane [Class 3]
PA0044	exoT;PA0044	exoT	1.00078	0.00112659	0.997019	0	2.29502	-1.19851	0.266892	0	-1.68	-3.21	2.53e-73	1	58786	60159	+	1374	hypothetical protein	NA	exoenzyme T	exoT	NA	4.32000000001195e-313	855	2E1MS@1|root,32WYV@2|Bacteria,1N079@1224|Proteobacteria,1SA60@1236|Gammaproteobacteria	1236|Gammaproteobacteria	S	ADP-ribosyltransferase exoenzyme	-	-	-	ko:K16636	-	-	-	-	ko00000,ko02042	-	-	-	ADPrib_exo_Tox,YopE	exoT	Extracellular [Class 1] ; Extracellular [Class 3]
PA0045	PA0045	NA	2.04918	1.03505	0.00966225	1	1.69406	-0.760486	0.0160093	0	NA	NA	NA	0	60656	61342	+	687	putative lipoprotein	NA	hypothetical protein	NA	NA	2.79e-155	436	COG1462@1|root,COG1462@2|Bacteria,1NDU8@1224|Proteobacteria,1RPPY@1236|Gammaproteobacteria,1YHGC@136841|Pseudomonas aeruginosa group	1236|Gammaproteobacteria	M	Curli production assembly/transport component CsgG	csgG	-	-	-	-	-	-	-	-	-	-	-	CsgG	PA0045	Outer Membrane Vesicle [Class 1] ; Unknown [Class 3]
PA0046	PA0046	NA	1.89976	0.925815	0.00968366	0	1.65511	-0.726925	0.00303515	0	NA	NA	NA	0	61373	61726	+	354	putative lipoprotein	NA	hypothetical protein	NA	NA	6.14e-80	237	COG4259@1|root,COG4259@2|Bacteria,1N7DV@1224|Proteobacteria,1S7AS@1236|Gammaproteobacteria,1YJVR@136841|Pseudomonas aeruginosa group	1236|Gammaproteobacteria	S	Domain of unknown function (DUF4810)	Z012_10670	-	-	-	-	-	-	-	-	-	-	-	DUF4810	PA0046	Unknown [Class 3]
PA0047	PA0047	NA	1.43454	0.520586	0.135908	0	1.00293	0.00422154	0.994154	0	NA	NA	NA	0	61723	62388	+	666	putative lipoprotein	NA	hypothetical protein	NA	NA	1.09e-110	320	COG4380@1|root,COG4380@2|Bacteria,1R3WM@1224|Proteobacteria,1RSP7@1236|Gammaproteobacteria,1YIGE@136841|Pseudomonas aeruginosa group	1236|Gammaproteobacteria	S	Putative bacterial lipoprotein (DUF799)	VY92_06375	-	-	-	-	-	-	-	-	-	-	-	DUF799	PA0047	Unknown [Class 3]
PA0048	PA0048	PA0048	1.25114	0.323239	NA	0	1.07594	0.105603	0.832022	0	1.2	2.3	2.46e-06	1	62403	62786	-	384	Transcriptional regulator	NA	probable transcriptional regulator	NA	NA	7.76e-81	240	COG1396@1|root,COG1396@2|Bacteria	2|Bacteria	K	sequence-specific DNA binding	-	-	2.1.1.265	ko:K16868	-	-	-	-	ko00000,ko01000	-	-	-	HTH_3,HTH_31	PA0048	Unknown [Class 3]
PA0049	PA0049	PA0049	1.17909	-0.237678	NA	0	1.10753	-0.147351	0.773322	0	2.37	5.6	7.93e-97	1	63068	64729	-	1662	putative secreted protein	NA	hypothetical protein	NA	NA	0	1125	COG2039@1|root,COG2039@2|Bacteria,1P9E1@1224|Proteobacteria,1RZSN@1236|Gammaproteobacteria	1236|Gammaproteobacteria	O	Removes 5-oxoproline from various penultimate amino acid residues except L-proline	-	-	-	-	-	-	-	-	-	-	-	-	Peptidase_C15	PA0049	Unknown [Class 3]
PA0050	PA0050	NA	1.23347	0.302719	0.212386	0	1.4311	-0.517126	0.0353084	0	NA	NA	NA	0	65339	65479	+	141	hypothetical protein	NA	hypothetical protein	NA	NA	NA	NA	NA	NA	NA	NA	NA	NA	NA	NA	NA	NA	NA	NA	NA	NA	NA	NA	NA	PA0050	Unknown [Class 3]
PA0051	PA0051;phzH	NA	1.18049	-0.239384	0.581339	0	1.00353	-0.00507793	0.987814	0	NA	NA	NA	0	66303	68135	+	1833	Phenazine modifying protein PhzH / Asparagine synthetase [glutamine-hydrolyzing] (EC 6.3.5.4)	GO:0004066|asparagine synthase (glutamine-hydrolyzing) activity	potential phenazine-modifying enzyme	phzH	K01953	0	1236	COG0367@1|root,COG0367@2|Bacteria,1MW4E@1224|Proteobacteria,1RQ7D@1236|Gammaproteobacteria,1YFNE@136841|Pseudomonas aeruginosa group	1236|Gammaproteobacteria	E	Asparagine synthase	asnB	-	6.3.5.4	ko:K01953	ko00250,ko01100,ko01110,map00250,map01100,map01110	-	R00578	RC00010	ko00000,ko00001,ko01000,ko01002	-	-	-	Asn_synthase,GATase_7	phzH	Cytoplasmic [Class 3]
PA0052	PA0052	NA	1.66985	-0.739719	0.114041	0	1.23425	-0.303632	0.166268	0	NA	NA	NA	0	68188	68616	-	429	hypothetical protein	NA	hypothetical protein	NA	NA	4.29e-101	292	COG1917@1|root,COG1917@2|Bacteria	2|Bacteria	L	Cupin 2, conserved barrel domain protein	-	-	-	-	-	-	-	-	-	-	-	-	Asp_Arg_Hydrox,Cupin_2,HTH_3	PA0052	Unknown [Class 3]
PA0053	PA0053	NA	1.17555	-0.233338	0.395669	0	1.16846	-0.224609	0.28053	0	NA	NA	NA	0	69272	69526	+	255	hypothetical protein	NA	hypothetical protein	NA	NA	7.59e-22	90.1	COG3654@1|root,COG3654@2|Bacteria,1PRPM@1224|Proteobacteria,1S4YG@1236|Gammaproteobacteria	1236|Gammaproteobacteria	S	Fic/DOC family	-	-	-	ko:K07341	-	-	-	-	ko00000,ko02048	-	-	-	Fic	PA0053	Unknown [Class 3]
PA0054	PA0054;yjiI	NA	1.03096	0.0439839	0.886939	0	1.0142	0.0203412	0.949212	0	NA	NA	NA	0	69543	70091	-	549	RNA:NAD 2'-phosphotransferase	NA	conserved hypothetical protein	NA	K07559	3.67e-126	359	COG1859@1|root,COG1859@2|Bacteria,1RD8B@1224|Proteobacteria,1S3U6@1236|Gammaproteobacteria,1YK23@136841|Pseudomonas aeruginosa group	1236|Gammaproteobacteria	J	Removes the 2'-phosphate from RNA via an intermediate in which the phosphate is ADP-ribosylated by NAD followed by a presumed transesterification to release the RNA and generate ADP- ribose 1''-2''-cyclic phosphate (APPR P). May function as an ADP- ribosylase	kptA	GO:0003674,GO:0003824,GO:0016740,GO:0016772	-	ko:K07559	-	-	-	-	ko00000,ko01000,ko03016	-	-	-	PTS_2-RNA	PA0054	Unknown [Class 3]
PA0055	PA0055	NA	1.19145	0.252724	0.343775	0	1.06163	0.0862849	0.713254	0	NA	NA	NA	0	70130	70636	-	507	hypothetical protein	NA	hypothetical protein	NA	K09983	2.74e-112	323	COG3812@1|root,COG3812@2|Bacteria,1RGUV@1224|Proteobacteria,1S6J5@1236|Gammaproteobacteria,1YGB9@136841|Pseudomonas aeruginosa group	1236|Gammaproteobacteria	S	Domain of unknown function (DUF1993)	-	-	-	ko:K09983	-	-	-	-	ko00000	-	-	-	DUF1993	PA0055	Cytoplasmic [Class 3]
PA0056	osaR;PA0056	PA0056	1.04761	-0.0670997	NA	0	1.02416	-0.0344456	0.950778	0	-2	-4.01	1.21e-25	1	70702	71622	-	921	Transcriptional regulator clustered with PA0057, LysR family	NA	probable transcriptional regulator	NA	NA	6.25e-216	596	COG0583@1|root,COG0583@2|Bacteria,1MW16@1224|Proteobacteria,1RPNX@1236|Gammaproteobacteria,1YEJA@136841|Pseudomonas aeruginosa group	1236|Gammaproteobacteria	K	LysR substrate binding domain	-	-	-	-	-	-	-	-	-	-	-	-	HTH_1,LysR_substrate	PA0056	Cytoplasmic [Class 3]
PA0057	PA0057	PA0057	1.08518	0.11793	0.735728	0	1.13766	-0.186069	0.689181	0	-1.87	-3.65	1.9e-08	1	71730	72617	+	888	Metallo-beta-lactamase superfamily protein PA0057	NA	hypothetical protein	NA	NA	2.74e-209	578	COG0491@1|root,COG0491@2|Bacteria,1NGQE@1224|Proteobacteria,1RMI3@1236|Gammaproteobacteria,1YCRT@136841|Pseudomonas aeruginosa group	1236|Gammaproteobacteria	S	Metallo-beta-lactamase superfamily	-	-	-	-	-	-	-	-	-	-	-	-	Lactamase_B	PA0057	Unknown [Class 3]
PA0058	dsbM;PA0058	dsbM	1.07537	0.104837	NA	0	1.00378	0.00543655	NA	0	-1.67	-3.19	1.04e-12	1	72680	73384	+	705	Thioredoxin-like protein clustered with PA0057	NA	hypothetical protein	NA	K07396	1.19e-168	471	COG3531@1|root,COG3531@2|Bacteria,1RA76@1224|Proteobacteria,1RSJ2@1236|Gammaproteobacteria,1YJM7@136841|Pseudomonas aeruginosa group	1236|Gammaproteobacteria	O	Protein-disulfide isomerase	-	-	-	ko:K07396	-	-	-	-	ko00000	-	-	-	DSBA	PA0058	Unknown [Class 3]
PA0059	osmC;PA0059	NA	1.20335	0.267054	0.373314	0	1.74111	-0.80001	5.47443e-05	0	NA	NA	NA	0	73498	73923	+	426	Peroxiredoxin OsmC (EC 1.11.1.15)	GO:0051920|peroxiredoxin activity	osmotically inducible protein OsmC	osmC	K04063	1.08e-94	276	COG1764@1|root,COG1764@2|Bacteria,1RH9U@1224|Proteobacteria,1S205@1236|Gammaproteobacteria,1YKJQ@136841|Pseudomonas aeruginosa group	1236|Gammaproteobacteria	O	OsmC-like protein	osmC	GO:0003674,GO:0003824,GO:0004601,GO:0005575,GO:0005622,GO:0005623,GO:0005737,GO:0005829,GO:0006950,GO:0006970,GO:0006972,GO:0006979,GO:0008150,GO:0008152,GO:0009628,GO:0009636,GO:0009987,GO:0016209,GO:0016491,GO:0016684,GO:0033194,GO:0042221,GO:0044424,GO:0044444,GO:0044464,GO:0050896,GO:0051716,GO:0051920,GO:0055114,GO:0070887,GO:0097237,GO:0098754,GO:0098869,GO:1901700,GO:1990748	-	ko:K04063	-	-	-	-	ko00000	-	-	-	OsmC	osmC	Cytoplasmic [Class 1] ; Cytoplasmic [Class 3]
PA0060	PA0060	NA	1.06487	0.090672	0.761744	0	1.28873	-0.365945	0.119368	0	NA	NA	NA	0	74034	74267	+	234	hypothetical protein	NA	conserved hypothetical protein	NA	NA	5.91e-46	148	2DMSD@1|root,32TCS@2|Bacteria,1QEH1@1224|Proteobacteria,1TB6S@1236|Gammaproteobacteria,1YH1H@136841|Pseudomonas aeruginosa group	1236|Gammaproteobacteria	S	Protein of unknown function (DUF1161)	-	-	-	-	-	-	-	-	-	-	-	-	DUF1161	PA0060	Unknown [Class 3]
PA0061	PA0061	NA	1.05135	0.0722427	0.784369	0	1.09696	-0.133514	0.606706	0	NA	NA	NA	0	74279	74716	-	438	putative lipoprotein	NA	hypothetical protein	NA	NA	2.46e-97	283	2AWXF@1|root,31NV2@2|Bacteria,1QEB0@1224|Proteobacteria,1TAWD@1236|Gammaproteobacteria,1YGNU@136841|Pseudomonas aeruginosa group	1236|Gammaproteobacteria	-	-	-	-	-	-	-	-	-	-	-	-	-	-	-	PA0061	Unknown [Class 3]
PA0062	PA0062	PA0062	1.51378	0.598159	0.0271754	0	1.07595	0.105607	0.834588	0	-1.68	-3.21	4.07e-23	1	74773	75189	-	417	putative lipoprotein	NA	hypothetical protein	NA	NA	1.06e-99	288	2AGP8@1|root,316WT@2|Bacteria,1QEDI@1224|Proteobacteria,1TB06@1236|Gammaproteobacteria,1YGUK@136841|Pseudomonas aeruginosa group	1236|Gammaproteobacteria	-	-	-	-	-	-	-	-	-	-	-	-	-	-	-	PA0062	Unknown [Class 3]
PA0063	PA0063	NA	1.07988	0.110877	0.75136	0	1.23324	0.302449	0.147153	0	NA	NA	NA	0	75398	76408	+	1011	PUTATIVE ZINC PROTEASE PROTEIN	NA	hypothetical protein	NA	NA	7.59e-240	661	COG4324@1|root,COG4324@2|Bacteria,1N0FE@1224|Proteobacteria,1S0UK@1236|Gammaproteobacteria,1YE3V@136841|Pseudomonas aeruginosa group	1236|Gammaproteobacteria	S	Putative aminopeptidase	-	-	-	-	-	-	-	-	-	-	-	-	Aminopep	PA0063	Unknown [Class 3]
PA0064	PA0064	NA	1.21648	0.282709	0.192789	0	1.01471	0.0210737	0.944636	0	NA	NA	NA	0	76416	77399	-	984	hypothetical protein	NA	hypothetical protein	NA	NA	2.38e-226	624	2ARG6@1|root,31GSD@2|Bacteria,1QEFJ@1224|Proteobacteria,1TB4V@1236|Gammaproteobacteria,1YGYQ@136841|Pseudomonas aeruginosa group	1236|Gammaproteobacteria	-	-	-	-	-	-	-	-	-	-	-	-	-	-	-	PA0064	Cytoplasmic Membrane [Class 3]
PA0065	PA0065	NA	1.12338	0.167846	0.485488	0	1.02699	0.0384163	0.901172	0	NA	NA	NA	0	77432	78097	-	666	Phosphoglycolate phosphatase (EC 3.1.3.18)	NA	hypothetical protein	NA	K01091	6.41e-162	452	COG0546@1|root,COG0546@2|Bacteria,1REXF@1224|Proteobacteria,1S5AR@1236|Gammaproteobacteria,1YDXA@136841|Pseudomonas aeruginosa group	1236|Gammaproteobacteria	S	HAD-hyrolase-like	idgB	-	3.1.3.18	ko:K01091	ko00630,ko01100,ko01110,ko01130,map00630,map01100,map01110,map01130	-	R01334	RC00017	ko00000,ko00001,ko01000	-	-	-	HAD_2	PA0065	Cytoplasmic [Class 3]
PA0066	PA0066;yrdA	NA	1.01493	0.0213829	0.936402	0	1.05088	0.0716016	0.787795	0	NA	NA	NA	0	78090	78632	-	543	Protein YrdA	NA	conserved hypothetical protein	NA	NA	1.03e-106	310	COG0663@1|root,COG0663@2|Bacteria,1RD76@1224|Proteobacteria,1RPB6@1236|Gammaproteobacteria,1YFG1@136841|Pseudomonas aeruginosa group	1236|Gammaproteobacteria	S	Bacterial transferase hexapeptide (six repeats)	yrdA	GO:0003674,GO:0005488,GO:0005515,GO:0005575,GO:0005622,GO:0005623,GO:0005737,GO:0005829,GO:0008150,GO:0008270,GO:0009987,GO:0016043,GO:0022607,GO:0042802,GO:0043167,GO:0043169,GO:0043933,GO:0044085,GO:0044424,GO:0044444,GO:0044464,GO:0046872,GO:0046914,GO:0051259,GO:0051260,GO:0065003,GO:0070206,GO:0070207,GO:0071840	-	-	-	-	-	-	-	-	-	-	Hexapep	PA0066	Cytoplasmic [Class 1] ; Cytoplasmic [Class 3]
PA0067	opdA;PA0067;prlC	NA	1.04579	-0.0645985	0.779185	0	1.12869	0.174645	0.39191	0	NA	NA	NA	0	78710	80755	+	2046	Oligopeptidase A (EC 3.4.24.70)	NA	oligopeptidase A	prlC	K01414	0	1318	COG0339@1|root,COG0339@2|Bacteria,1MU1K@1224|Proteobacteria,1RMAH@1236|Gammaproteobacteria,1YD93@136841|Pseudomonas aeruginosa group	1236|Gammaproteobacteria	E	Peptidase family M3	prlC	GO:0003674,GO:0003824,GO:0004175,GO:0004222,GO:0005575,GO:0005622,GO:0005623,GO:0005737,GO:0005829,GO:0006139,GO:0006259,GO:0006260,GO:0006465,GO:0006508,GO:0006518,GO:0006725,GO:0006807,GO:0008150,GO:0008152,GO:0008233,GO:0008237,GO:0009058,GO:0009059,GO:0009987,GO:0010467,GO:0016485,GO:0016787,GO:0019538,GO:0034641,GO:0034645,GO:0043170,GO:0043603,GO:0044237,GO:0044238,GO:0044249,GO:0044260,GO:…	3.4.24.70	ko:K01414	-	-	-	-	ko00000,ko01000,ko01002	-	-	-	Peptidase_M3	prlC	Cytoplasmic [Class 2] ; Cytoplasmic [Class 3]
PA0068	PA0068	NA	1.08154	-0.113088	0.676655	0	1.1341	0.181554	0.410223	0	NA	NA	NA	0	80752	81027	+	276	Uncharacterized protein PA0068	NA	hypothetical protein	NA	K07070	4.54e-63	192	COG3529@1|root,COG3529@2|Bacteria,1NC40@1224|Proteobacteria,1SEJF@1236|Gammaproteobacteria,1YGWJ@136841|Pseudomonas aeruginosa group	1236|Gammaproteobacteria	S	Probable metal-binding protein (DUF2387)	-	-	-	ko:K07070	-	-	-	-	ko00000	-	-	-	DUF2387	PA0068	Unknown [Class 3]
PA0069	PA0069	PA0069	1.11385	0.155557	0.576045	0	1.14468	-0.194949	0.464208	0	-1.55	-2.93	7.28e-14	1	81116	82174	+	1059	Radical SAM domain protein	NA	conserved hypothetical protein	NA	NA	1.98e-258	707	COG1533@1|root,COG1533@2|Bacteria,1MW0H@1224|Proteobacteria,1RQNF@1236|Gammaproteobacteria,1YFNJ@136841|Pseudomonas aeruginosa group	1236|Gammaproteobacteria	L	Elongator protein 3, MiaB family, Radical SAM	-	-	-	-	-	-	-	-	-	-	-	-	Radical_SAM	PA0069	Cytoplasmic [Class 3]
PA0070	PA0070;tagQ1	tagQ1	1.05363	0.0753655	0.765417	0	1.20412	-0.267983	0.18247	0	1.2	2.29	6.27e-17	1	82404	83318	-	915	Autotransporter adhesin	NA	hypothetical protein	NA	NA	6.56e-185	518	2EUYA@1|root,33NDI@2|Bacteria,1NAUQ@1224|Proteobacteria,1SNBR@1236|Gammaproteobacteria,1YJ2V@136841|Pseudomonas aeruginosa group	1236|Gammaproteobacteria	S	Glycine zipper	tagQ	-	-	-	-	-	-	-	-	-	-	-	Gly-zipper_Omp,Gly-zipper_YMGG	PA0070	Outer Membrane Vesicle [Class 1] ; Unknown [Class 3]
PA0071	PA0071;tagR1	NA	1.1016	0.139596	0.610981	0	1.29571	-0.373743	0.0219446	0	NA	NA	NA	0	83380	85092	-	1713	hypothetical protein	NA	hypothetical protein	NA	NA	0	1119	COG1262@1|root,COG1262@2|Bacteria,1MVJG@1224|Proteobacteria,1RRQP@1236|Gammaproteobacteria,1YDMS@136841|Pseudomonas aeruginosa group	1236|Gammaproteobacteria	S	Sulfatase-modifying factor enzyme 1	tagR	-	-	-	-	-	-	-	-	-	-	-	FGE-sulfatase	PA0071	Periplasmic [Class 1] ; Unknown [Class 3]
PA0072	PA0072;tagS1	NA	1.27598	-0.351611	0.418748	0	1.12051	-0.164152	0.731059	0	NA	NA	NA	0	85085	86284	-	1200	ABC-type antimicrobial peptide transport system, permease component	NA	hypothetical protein	NA	K02004	9.14e-265	728	COG0577@1|root,COG0577@2|Bacteria,1QRYR@1224|Proteobacteria,1S0ZU@1236|Gammaproteobacteria,1YG9Q@136841|Pseudomonas aeruginosa group	1236|Gammaproteobacteria	V	FtsX-like permease family	tagS	-	-	ko:K02004	-	M00258	-	-	ko00000,ko00002,ko02000	3.A.1	-	-	FtsX	PA0072	Cytoplasmic Membrane [Class 3]
PA0073	PA0073;tagT1	NA	1.16607	-0.221651	0.69006	0	1.14641	-0.197126	0.697032	0	NA	NA	NA	0	86284	87003	-	720	ABC transporter, ATP-binding protein	NA	probable ATP-binding component of ABC transporter	NA	K02003	1.13e-164	461	COG1136@1|root,COG1136@2|Bacteria,1RF77@1224|Proteobacteria,1SYCG@1236|Gammaproteobacteria,1YGQ9@136841|Pseudomonas aeruginosa group	1236|Gammaproteobacteria	V	ATPases associated with a variety of cellular activities	tagT	-	-	ko:K02003	-	M00258	-	-	ko00000,ko00002,ko02000	3.A.1	-	-	ABC_tran	PA0073	Cytoplasmic Membrane [Class 3]
PA0074	PA0074;ppkA;tagE1	ppkA	1.18771	-0.248185	0.335717	0	1.34498	-0.427589	0.0645385	0	1.1	2.14	2.87e-15	1	87000	90098	-	3099	T6SS Serine/threonine protein kinase (EC 2.7.11.1) PpkA	NA	serine/threonine protein kinase PpkA	ppkA	K11912	0	1843	COG0515@1|root,COG2304@1|root,COG0515@2|Bacteria,COG2304@2|Bacteria,1MXU0@1224|Proteobacteria,1T1GT@1236|Gammaproteobacteria,1YKNP@136841|Pseudomonas aeruginosa group	1236|Gammaproteobacteria	KLT	Protein tyrosine kinase	ppkA	-	2.7.11.1	ko:K11912	ko02025,ko03070,map02025,map03070	-	-	-	ko00000,ko00001,ko01000,ko01001,ko02044	-	-	-	Pkinase	ppkA	Outer Membrane Vesicle [Class 1] ; Cytoplasmic Membrane [Class 3]
PA0075	PA0075;pppA;tagG1	pppA	1.02461	-0.035075	0.936402	0	1.32704	-0.408216	0.0995455	0	1.78	3.44	4.52e-28	1	90106	90834	-	729	T6SS protein serine/threonine phosphatase PppA	NA	PppA	pppA	NA	5.42e-169	472	COG0631@1|root,COG0631@2|Bacteria,1RFDT@1224|Proteobacteria,1SYCH@1236|Gammaproteobacteria,1YKNQ@136841|Pseudomonas aeruginosa group	1236|Gammaproteobacteria	T	Serine/threonine phosphatases, family 2C, catalytic domain	pppA	-	3.1.3.16	ko:K11915	ko02025,ko03070,map02025,map03070	-	-	-	ko00000,ko00001,ko01000,ko02044	-	-	-	PP2C_2	pppA	Unknown [Class 3]
PA0076	PA0076;tagF1	tagF1	1.0932	0.128554	0.766811	0	1.32804	-0.409304	0.0982202	0	1.45	2.74	3.03e-19	1	90844	91524	-	681	T6SS associated component TagF (ImpM)	NA	hypothetical protein	NA	K11890	1.45e-165	462	COG3913@1|root,COG3913@2|Bacteria,1N01G@1224|Proteobacteria,1S6EQ@1236|Gammaproteobacteria,1YJMD@136841|Pseudomonas aeruginosa group	1236|Gammaproteobacteria	S	Uncharacterized protein conserved in bacteria (DUF2094)	impM	-	-	ko:K11890	ko02025,map02025	-	-	-	ko00000,ko00001,ko02044	-	-	-	DUF2094	PA0076	Unknown [Class 3]
PA0077	icmF1;PA0077;tssM1	icmF1	1.06592	0.092094	0.805629	0	1.26779	-0.342318	0.109799	0	1.21	2.31	6.5e-20	1	91521	95051	-	3531	T6SS component TssM (IcmF/VasK)	NA	IcmF1	icmF1	K11891	0	2148	COG3523@1|root,COG3523@2|Bacteria,1MV3D@1224|Proteobacteria,1RPQ2@1236|Gammaproteobacteria,1YDZM@136841|Pseudomonas aeruginosa group	1236|Gammaproteobacteria	S	Intracellular multiplication and human macrophage-killing	icmF	-	-	ko:K11891	ko02025,ko03070,map02025,map03070	M00334	-	-	ko00000,ko00001,ko00002,ko02044	3.A.23.1	-	-	IcmF-related,IcmF_C,ImcF-related_N	icmF1	Outer Membrane Vesicle [Class 1] ; Cytoplasmic Membrane [Class 3]
PA0078	PA0078;tssL1	tssL1	1.33536	0.417224	0.239798	0	1.32658	-0.40771	0.122171	0	1.44	2.71	3.6e-21	1	95048	96397	-	1350	T6SS outer membrane component TssL (ImpK/VasF) / OmpA/MotB domain	NA	hypothetical protein	NA	K11892	0	879	COG1360@1|root,COG3455@1|root,COG1360@2|Bacteria,COG3455@2|Bacteria,1MU13@1224|Proteobacteria,1T1GU@1236|Gammaproteobacteria,1YKNR@136841|Pseudomonas aeruginosa group	1236|Gammaproteobacteria	N	Type VI secretion system protein DotU	-	-	-	ko:K11892	ko03070,map03070	M00334	-	-	ko00000,ko00001,ko00002,ko02044	3.A.23.1	-	-	DotU,OmpA	PA0078	Cytoplasmic Membrane [Class 3]
PA0079	PA0079;tssK1	NA	1.13802	0.186527	0.583397	0	1.38108	-0.465795	0.0858251	0	NA	NA	NA	0	96404	97738	-	1335	T6SS component TssK (ImpJ/VasE)	NA	hypothetical protein	NA	K11893	0	879	COG3522@1|root,COG3522@2|Bacteria,1MXKE@1224|Proteobacteria,1RNCB@1236|Gammaproteobacteria,1YDHE@136841|Pseudomonas aeruginosa group	1236|Gammaproteobacteria	S	Type VI secretion	impJ2	-	-	ko:K11893	ko02025,map02025	M00334	-	-	ko00000,ko00001,ko00002,ko02044	3.A.23.1	-	-	T6SS_VasE	PA0079	Cytoplasmic [Class 3]
PA0080	PA0080;tssJ1	NA	1.27959	0.355686	0.133163	0	1.58396	-0.663536	0.00316797	0	NA	NA	NA	0	97754	98218	-	465	T6SS secretion lipoprotein TssJ (VasD)	NA	hypothetical protein	NA	K11906	1.34e-103	300	COG3521@1|root,COG3521@2|Bacteria,1N80I@1224|Proteobacteria,1SC9V@1236|Gammaproteobacteria,1YJXY@136841|Pseudomonas aeruginosa group	1236|Gammaproteobacteria	S	Type VI secretion lipoprotein, VasD, EvfM, TssJ, VC_A0113	-	-	-	ko:K11906	ko03070,map03070	M00334	-	-	ko00000,ko00001,ko00002,ko02044	3.A.23.1	-	-	T6SS-SciN	PA0080	Outer Membrane Vesicle [Class 1] ; Cytoplasmic Membrane [Class 3]
PA0081	fha1;PA0081	NA	1.01928	0.0275556	0.924434	0	1.45386	-0.539891	0.00122443	0	NA	NA	NA	0	98263	99756	-	1494	T6SS forkhead associated domain protein ImpI/VasC	NA	Fha1	fha1	K11913	3.93999999999998e-310	850	COG1716@1|root,COG3456@1|root,COG1716@2|Bacteria,COG3456@2|Bacteria,1R3R7@1224|Proteobacteria,1S0GX@1236|Gammaproteobacteria,1YKU4@136841|Pseudomonas aeruginosa group	1236|Gammaproteobacteria	T	Type VI secretion	fha1	-	-	ko:K07169,ko:K11894,ko:K11913	ko02025,ko03070,map02025,map03070	-	-	-	ko00000,ko00001,ko02044	3.A.23.1	-	-	FHA	fha1	Cytoplasmic [Class 3]
PA0082	PA0082;tssA1	NA	1.22889	0.297359	0.178063	0	1.31996	-0.400492	0.0277983	0	NA	NA	NA	0	100124	101158	+	1035	T6SS component TssA (ImpA)	NA	hypothetical protein	NA	K11902	2.59e-234	646	COG3515@1|root,COG3515@2|Bacteria,1NK35@1224|Proteobacteria,1RQHZ@1236|Gammaproteobacteria,1YHBV@136841|Pseudomonas aeruginosa group	1236|Gammaproteobacteria	S	ImpA, N-terminal, type VI secretion system	-	-	-	ko:K11902	ko02025,map02025	M00334	-	-	ko00000,ko00001,ko00002,ko02044	-	-	-	ImpA_N	PA0082	Cytoplasmic [Class 3]
PA0083	PA0083;tssB1	NA	1.33344	0.415155	0.0766731	0	1.52868	-0.612287	0.000277184	0	NA	NA	NA	0	101301	101765	+	465	T6SS component TssB (ImpB/VipA)	NA	conserved hypothetical protein	NA	K11901	2.83e-116	333	COG3516@1|root,COG3516@2|Bacteria,1RAZQ@1224|Proteobacteria,1RY42@1236|Gammaproteobacteria,1YI0F@136841|Pseudomonas aeruginosa group	1236|Gammaproteobacteria	S	Type VI secretion system, VipA, VC_A0107 or Hcp2	sciH	-	-	ko:K11901	ko02025,map02025	M00334	-	-	ko00000,ko00001,ko00002,ko02044	3.A.23.1	-	-	T6SS_VipA	PA0083	Cytoplasmic [Class 1] ; Cytoplasmic [Class 3]
PA0084	PA0084;tssC1	tssC1	1.2099	0.274886	0.167316	0	1.37413	-0.458517	0.00951266	0	1.23	2.34	3.17e-18	1	101778	103274	+	1497	T6SS component TssC (ImpC/VipB)	NA	conserved hypothetical protein	NA	K11900	0	1002	COG3517@1|root,COG3517@2|Bacteria,1MU5C@1224|Proteobacteria,1RNP7@1236|Gammaproteobacteria,1YECU@136841|Pseudomonas aeruginosa group	1236|Gammaproteobacteria	S	Type VI secretion protein, EvpB/VC_A0108, tail sheath	impC	-	-	ko:K11900	ko02025,map02025	M00334	-	-	ko00000,ko00001,ko00002,ko02044	3.A.23.1	-	-	VipB	PA0084	Cytoplasmic [Class 3]
PA0085	hcp1;PA0085	hcp1	1.14734	0.198299	0.399117	0	1.47748	-0.563142	0.00633572	0	1.98	3.95	9.24e-44	1	103350	103838	+	489	T6SS component Hcp	NA	Hcp1	hcp1	K11903	2.16e-97	285	COG3157@1|root,COG3157@2|Bacteria,1RBTU@1224|Proteobacteria,1S39K@1236|Gammaproteobacteria,1YIR3@136841|Pseudomonas aeruginosa group	1236|Gammaproteobacteria	S	Type VI secretion system effector, Hcp	-	-	-	ko:K06887,ko:K11903	ko02025,ko03070,map02025,map03070	M00334	-	-	ko00000,ko00001,ko00002,ko02044	-	-	-	T6SS_HCP	hcp1	Extracellular [Class 1] ; Extracellular [Class 3]
PA0086	hsiE1;PA0086;tagJ1	NA	1.27239	0.34754	0.140988	0	1.47755	-0.563206	0.0610506	0	NA	NA	NA	0	104066	104851	+	786	T6SS associated component TagJ (ImpE)	NA	hypothetical protein	NA	K11898	7.34e-184	512	COG4455@1|root,COG4455@2|Bacteria,1MWHI@1224|Proteobacteria,1RXYE@1236|Gammaproteobacteria,1YHYT@136841|Pseudomonas aeruginosa group	1236|Gammaproteobacteria	S	ImpE protein	impE	-	-	ko:K11898	-	-	-	-	ko00000,ko02044	-	-	-	ImpE,TPR_19	PA0086	Cytoplasmic [Class 3]
PA0087	PA0087;tssE1	NA	1.21416	0.279953	0.315255	0	1.41568	-0.501496	0.0879204	0	NA	NA	NA	0	104853	105362	+	510	T6SS lysozyme-like component TssE	NA	hypothetical protein	NA	K11897	1.25e-113	326	COG3518@1|root,COG3518@2|Bacteria,1RF51@1224|Proteobacteria,1S7ZZ@1236|Gammaproteobacteria,1YJJF@136841|Pseudomonas aeruginosa group	1236|Gammaproteobacteria	S	Gene 25-like lysozyme	-	-	-	ko:K11897	-	M00334	-	-	ko00000,ko00002,ko02044	-	-	-	GPW_gp25	PA0087	Unknown [Class 3]
PA0088	PA0088;tssF1	tssF1	1.10685	0.146462	0.578215	0	1.34533	-0.427955	0.117684	0	1.09	2.13	6.48e-12	1	105359	107218	+	1860	T6SS component TssF (ImpG/VasA)	NA	hypothetical protein	NA	K11896	0	1244	COG3519@1|root,COG3519@2|Bacteria,1MUY4@1224|Proteobacteria,1RPK4@1236|Gammaproteobacteria,1YHIC@136841|Pseudomonas aeruginosa group	1236|Gammaproteobacteria	S	Type VI secretion system, TssF	vasA	-	-	ko:K11896	-	M00334	-	-	ko00000,ko00002,ko02044	3.A.23.1	-	-	T6SS_TssF	PA0088	Cytoplasmic [Class 3]
PA0089	PA0089;tssG1	NA	1.10528	-0.144415	0.553413	0	1.30873	-0.38817	0.0646535	0	NA	NA	NA	0	107182	108228	+	1047	T6SS component TssG (ImpH/VasB)	NA	hypothetical protein	NA	K11895	3.44e-266	727	COG3520@1|root,COG3520@2|Bacteria,1MWVS@1224|Proteobacteria,1RRTG@1236|Gammaproteobacteria,1YHS7@136841|Pseudomonas aeruginosa group	1236|Gammaproteobacteria	S	Type VI secretion, TssG	impH2	-	-	ko:K11895	ko02025,map02025	M00334	-	-	ko00000,ko00001,ko00002,ko02044	3.A.23.1	-	-	T6SS_TssG	PA0089	Cytoplasmic [Class 3]
PA0090	clpV1;PA0090	NA	1.21718	-0.283543	0.236834	0	1.15841	-0.212143	0.304604	0	NA	NA	NA	0	108221	110929	+	2709	T6SS AAA+ chaperone ClpV (TssH)	NA	ClpV1	clpV1	K11907	0	1719	COG0542@1|root,COG0542@2|Bacteria,1MVBH@1224|Proteobacteria,1RMZH@1236|Gammaproteobacteria,1YEWW@136841|Pseudomonas aeruginosa group	1236|Gammaproteobacteria	O	C-terminal, D2-small domain, of ClpB protein	clpV	-	-	ko:K11907	ko02025,ko03070,map02025,map03070	M00334	-	-	ko00000,ko00001,ko00002,ko02044	3.A.23.1	-	-	AAA,AAA_2,ClpB_D2-small,Clp_N	clpV1	Cytoplasmic [Class 3]
PA0091	PA0091;vgrG1;vgrG1a	NA	1.17948	-0.238152	0.339878	0	1.3412	-0.423527	0.0280861	0	NA	NA	NA	0	110967	112907	+	1941	VgrG protein	NA	VgrG1	vgrG1	K11904	0	1275	COG3501@1|root,COG3501@2|Bacteria,1MU7Q@1224|Proteobacteria,1RMZS@1236|Gammaproteobacteria,1YFS2@136841|Pseudomonas aeruginosa group	1236|Gammaproteobacteria	S	Phage late control gene D protein (GPD)	vgrG1	-	-	ko:K11904	ko03070,map03070	M00334	-	-	ko00000,ko00001,ko00002,ko02044	3.A.23.1	-	-	Gp5_C,Phage_GPD	vgrG1	Extracellular [Class 1] ; Cytoplasmic [Class 3]
PA0092	PA0092;tsi6	NA	1.38741	0.472397	0.0639119	0	1.48637	-0.57179	0.00351117	0	NA	NA	NA	0	113022	113306	-	285	Phosphoglycerate dehydrogenase and related dehydrogenases	NA	hypothetical protein	NA	NA	3.69e-59	182	2E7NP@1|root,32T01@2|Bacteria,1N5UY@1224|Proteobacteria	1224|Proteobacteria	-	-	-	-	-	-	-	-	-	-	-	-	-	-	-	PA0092	Unknown [Class 3]
PA0093	PA0093;tse6	NA	1.33694	0.418936	0.103921	0	1.64254	-0.715927	0.000636945	0	NA	NA	NA	0	113303	114595	-	1293	T6SS PAAR-repeat protein	NA	hypothetical protein	NA	NA	3.32e-285	782	COG4104@1|root,COG4104@2|Bacteria,1MUE3@1224|Proteobacteria,1S0E8@1236|Gammaproteobacteria,1YH90@136841|Pseudomonas aeruginosa group	1236|Gammaproteobacteria	S	PAAR motif	-	-	-	-	-	-	-	-	-	-	-	-	ART,GH-E,Ntox46,PAAR_motif	PA0093	Cytoplasmic Membrane [Class 3]
PA0094	eagT6;PA0094	NA	1.33867	0.4208	0.127897	0	1.44718	-0.533247	0.0248527	0	NA	NA	NA	0	114611	115045	-	435	hypothetical protein	NA	hypothetical protein	NA	NA	8.96e-104	299	COG5435@1|root,COG5435@2|Bacteria,1PZ0E@1224|Proteobacteria,1TBGQ@1236|Gammaproteobacteria,1YHHG@136841|Pseudomonas aeruginosa group	1236|Gammaproteobacteria	S	DcrB	-	-	-	-	-	-	-	-	-	-	-	-	DcrB	PA0094	Unknown [Class 3]
PA0095	PA0095;vgr;VgrG1b	NA	1.11475	-0.156723	0.593009	0	1.75278	-0.809641	4.00267e-06	0	NA	NA	NA	0	115299	117524	+	2226	VgrG protein	NA	conserved hypothetical protein	NA	K11904	0	1092	COG3210@1|root,COG3501@1|root,COG3210@2|Bacteria,COG3501@2|Bacteria,1MU7Q@1224|Proteobacteria,1RMZS@1236|Gammaproteobacteria,1YIPB@136841|Pseudomonas aeruginosa group	1236|Gammaproteobacteria	U	Gp5 C-terminal repeat (3 copies)	-	-	-	ko:K11904	ko03070,map03070	M00334	-	-	ko00000,ko00001,ko00002,ko02044	3.A.23.1	-	-	Gp5_C,Phage_GPD	PA0095	Cytoplasmic [Class 3]
PA0096	PA0096	PA0096	1.07697	0.10698	0.775484	0	1.84864	-0.886465	2.53162e-07	0	1.11	2.16	6.66e-06	1	117552	118001	+	450	Mll2356 protein	NA	hypothetical protein	NA	NA	4.73e-97	283	2CMCS@1|root,32SEB@2|Bacteria,1N3SA@1224|Proteobacteria,1S6MI@1236|Gammaproteobacteria,1YJZM@136841|Pseudomonas aeruginosa group	1236|Gammaproteobacteria	-	-	-	-	-	-	-	-	-	-	-	-	-	-	-	PA0096	Unknown [Class 3]
PA0097	PA0097	NA	1.04244	-0.0599679	0.893596	0	1.70546	-0.770158	9.47713e-05	0	NA	NA	NA	0	118018	119130	+	1113	hypothetical protein	NA	hypothetical protein	NA	NA	6.86e-278	759	COG5351@1|root,COG5351@2|Bacteria,1R3ZF@1224|Proteobacteria,1S0MS@1236|Gammaproteobacteria	1236|Gammaproteobacteria	S	protein conserved in bacteria	-	-	-	-	-	-	-	-	-	-	-	-	DUF2169	PA0097	Cytoplasmic [Class 3]
PA0098	PA0098	NA	1.053	0.0745047	0.887764	0	1.52748	-0.611149	0.0173676	0	NA	NA	NA	0	119127	120164	+	1038	3-oxoacyl-[acyl-carrier-protein] synthase (EC 2.3.1.41)	GO:0004315|3-oxoacyl-[acyl-carrier-protein] synthase activity	hypothetical protein	NA	K00647	5.15e-246	676	COG0304@1|root,COG0304@2|Bacteria,1R618@1224|Proteobacteria,1S1M0@1236|Gammaproteobacteria,1YIZ4@136841|Pseudomonas aeruginosa group	1236|Gammaproteobacteria	M	synthase	-	-	2.3.1.41	ko:K00647	ko00061,ko00780,ko01100,ko01212,map00061,map00780,map01100,map01212	M00083,M00572	R04355,R04726,R04952,R04957,R04960,R04963,R04968,R07762,R10115,R10119	RC00039,RC02728,RC02729,RC02888	ko00000,ko00001,ko00002,ko01000,ko01004	-	-	-	-	PA0098	Cytoplasmic [Class 3]
PA0099	PA0099	PA0099	1.03809	0.0539383	0.873943	0	1.83675	-0.877158	1.05148e-07	0	1.08	2.12	2.42e-07	1	120164	121324	+	1161	FIG00957260: hypothetical protein	NA	hypothetical protein	NA	NA	6.94e-283	772	COG1475@1|root,COG1475@2|Bacteria,1RIT4@1224|Proteobacteria,1SDFV@1236|Gammaproteobacteria	1236|Gammaproteobacteria	K	Domain of unknown function (DUF4150)	-	-	-	-	-	-	-	-	-	-	-	-	DUF4150,Tox-GHH2	PA0099	Unknown [Class 3]
PA0100	PA0100	NA	1.05044	-0.0709918	0.843142	0	1.48387	-0.56936	0.000532993	0	NA	NA	NA	0	121346	122266	+	921	hypothetical protein	NA	hypothetical protein	NA	NA	5.47e-235	644	COG4447@1|root,COG4447@2|Bacteria,1PK4D@1224|Proteobacteria,1TBR0@1236|Gammaproteobacteria,1YJXK@136841|Pseudomonas aeruginosa group	1236|Gammaproteobacteria	S	cellulose binding	-	-	-	-	-	-	-	-	-	-	-	-	-	PA0100	Unknown [Class 3]
PA0101	PA0101	NA	1.03208	-0.0455519	0.913059	0	1.27866	-0.354629	0.105843	0	NA	NA	NA	0	122263	123495	+	1233	FOG: HEAT repeat	NA	hypothetical protein	NA	NA	2.61e-296	808	COG1413@1|root,COG1413@2|Bacteria,1NUN2@1224|Proteobacteria,1RYE5@1236|Gammaproteobacteria,1YHQE@136841|Pseudomonas aeruginosa group	1236|Gammaproteobacteria	C	lyase activity	-	-	-	-	-	-	-	-	-	-	-	-	HEAT_2	PA0101	Cytoplasmic Membrane [Class 3]
PA0102	PA0102;psCA1	NA	1.06546	-0.0914746	0.669995	0	1.07997	-0.110985	0.5943	0	NA	NA	NA	0	123871	124599	+	729	Carbonic anhydrase, beta class (EC 4.2.1.1)	GO:0004089|carbonate dehydratase activity	probable carbonic anhydrase	NA	K01673	9.07e-177	492	COG0288@1|root,COG0288@2|Bacteria,1NGFN@1224|Proteobacteria,1RSY6@1236|Gammaproteobacteria,1YKV4@136841|Pseudomonas aeruginosa group	1236|Gammaproteobacteria	P	Reversible hydration of carbon dioxide	-	-	4.2.1.1	ko:K01673	ko00910,map00910	-	R00132,R10092	RC02807	ko00000,ko00001,ko01000	-	-	-	Pro_CA	PA0102	Cytoplasmic [Class 3]
PA0103	PA0103	PA0103	1.04143	-0.0585707	0.871643	0	1.11181	0.152907	0.72351	0	-1.05	-2.07	5.9e-10	1	124810	126381	+	1572	Na(+)-dependent bicarbonate transporter BicA	NA	probable sulfate transporter	NA	NA	0	955	COG0659@1|root,COG0659@2|Bacteria,1MX8F@1224|Proteobacteria,1RRCQ@1236|Gammaproteobacteria,1YEIC@136841|Pseudomonas aeruginosa group	1236|Gammaproteobacteria	P	Sulfate permease family	ychM	-	-	-	-	-	-	-	-	-	-	-	STAS_2,Sulfate_transp	PA0103	Cytoplasmic Membrane [Class 3]
PA0104	PA0104	NA	1.16441	0.219598	0.61058	0	1.37187	-0.456145	0.0241484	0	NA	NA	NA	0	NA	NA	NA	NA	NA	NA	hypothetical protein	NA	NA	NA	NA	NA	NA	NA	NA	NA	NA	NA	NA	NA	NA	NA	NA	NA	NA	NA	NA	NA	PA0104	Cytoplasmic [Class 3]
PA0105	coII;coxB;PA0105	NA	2.20211	-1.13889	0.0288814	1	1.19614	-0.258391	0.346145	0	NA	NA	NA	0	127402	128502	+	1101	Cytochrome c oxidase polypeptide II (EC 1.9.3.1)	GO:0004129|cytochrome-c oxidase activity	cytochrome c oxidase, subunit II	coxB	K02275	1.19e-275	753	COG1622@1|root,COG1622@2|Bacteria,1MWHZ@1224|Proteobacteria,1RP4H@1236|Gammaproteobacteria,1YDWB@136841|Pseudomonas aeruginosa group	1236|Gammaproteobacteria	C	Subunits I and II form the functional core of the enzyme complex. Electrons originating in cytochrome c are transferred via heme a and Cu(A) to the binuclear center formed by heme a3 and Cu(B)	coxB	-	1.9.3.1	ko:K02275	ko00190,ko01100,map00190,map01100	M00155	R00081	RC00016	ko00000,ko00001,ko00002,ko01000	3.D.4.2,3.D.4.4,3.D.4.6	-	-	COX2,COX2_TM,Cytochrome_CBB3	coxB	Cytoplasmic Membrane [Class 3]
PA0106	coI;coxA;PA0106	coxA	2.18764	-1.12937	0.0368893	1	1.28145	-0.357776	0.0873557	0	1.32	2.5	3.62e-27	1	128512	130104	+	1593	Cytochrome c oxidase polypeptide I (EC 1.9.3.1)	GO:0004129|cytochrome-c oxidase activity	cytochrome c oxidase, subunit I	coxA	K02274	0	1068	COG0843@1|root,COG0843@2|Bacteria,1MU7S@1224|Proteobacteria,1RPC3@1236|Gammaproteobacteria,1YDQA@136841|Pseudomonas aeruginosa group	1236|Gammaproteobacteria	C	Cytochrome c oxidase is the component of the respiratory chain that catalyzes the reduction of oxygen to water. Subunits 1- 3 form the functional core of the enzyme complex. CO I is the catalytic subunit of the enzyme. Electrons originating in cytochrome c are transferred via the copper A center of subunit 2 and heme A of subunit 1 to the bimetallic center formed by heme A3 and copper B	ctaD	-	1.10.3.10,1.9.3.1	ko:K02274,ko:K02298	ko00190,ko01100,map00190,map01100	M00155,M00417	R00081,R11335	RC00016,RC00061	ko00000,ko00001,ko00002,ko01000	3.D.4.2,3.D.4.3,3.D.4.4,3.D.4.5,3.D.4.6	-	iJN746.PP_0104	COX1	coxA	Cytoplasmic Membrane [Class 2] ; Cytoplasmic Membrane [Class 3]
PA0107	PA0107	PA0107	2.04645	-1.03312	0.0516801	0	1.32212	-0.402848	0.0408676	0	1.69	3.24	2.87e-15	1	130115	130669	+	555	Cytochrome oxidase biogenesis protein Cox11-CtaG, copper delivery to Cox1	GO:0005507|copper ion binding	conserved hypothetical protein	NA	K02258	1.33e-129	368	COG3175@1|root,COG3175@2|Bacteria,1RDTU@1224|Proteobacteria,1S5XA@1236|Gammaproteobacteria,1YFAP@136841|Pseudomonas aeruginosa group	1236|Gammaproteobacteria	O	Cytochrome c oxidase assembly protein CtaG/Cox11	ctaG	-	-	ko:K02258	ko00190,ko01100,ko04714,map00190,map01100,map04714	M00154	-	-	ko00000,ko00001,ko00002,ko03029	3.D.4.8	-	-	CtaG_Cox11	PA0107	Unknown [Class 3]
PA0108	coIII;PA0108	NA	2.04144	-1.02959	0.01016	1	1.19395	-0.255738	0.195056	0	NA	NA	NA	0	130680	131567	+	888	Cytochrome c oxidase polypeptide III (EC 1.9.3.1)	GO:0004129|cytochrome-c oxidase activity	cytochrome c oxidase, subunit III	coIII	K02276	4.27e-222	611	COG1845@1|root,COG1845@2|Bacteria,1MUCK@1224|Proteobacteria,1RN9D@1236|Gammaproteobacteria,1YEXF@136841|Pseudomonas aeruginosa group	1236|Gammaproteobacteria	C	Cytochrome c oxidase subunit III	coxC	-	1.9.3.1	ko:K02276	ko00190,ko01100,map00190,map01100	M00155	R00081	RC00016	ko00000,ko00001,ko00002,ko01000	3.D.4.4,3.D.4.6	-	-	COX3	coIII	Cytoplasmic Membrane [Class 2] ; Cytoplasmic Membrane [Class 3]
PA0109	PA0109	NA	1.89897	-0.925219	0.00663956	0	1.20005	-0.263094	0.27929	0	NA	NA	NA	0	131583	131792	-	210	hypothetical protein	NA	hypothetical protein	NA	NA	5.03e-39	130	2EGIJ@1|root,33AAQ@2|Bacteria,1NH9B@1224|Proteobacteria,1SGKJ@1236|Gammaproteobacteria,1YH3E@136841|Pseudomonas aeruginosa group	1236|Gammaproteobacteria	S	Protein of unknown function (DUF2909)	VL23_10685	-	-	-	-	-	-	-	-	-	-	-	DUF2909	PA0109	Cytoplasmic Membrane [Class 3]
PA0110	PA0110	PA0110	1.63293	-0.707459	0.154447	0	1.1399	-0.188908	0.413222	0	1.42	2.68	9.85e-10	1	131871	132602	+	732	Cytochrome oxidase biogenesis protein Surf1, facilitates heme A insertion	NA	hypothetical protein	NA	K14998	8.71e-181	503	COG3346@1|root,COG3346@2|Bacteria,1MZUH@1224|Proteobacteria,1S8S0@1236|Gammaproteobacteria,1YFZU@136841|Pseudomonas aeruginosa group	1236|Gammaproteobacteria	S	SURF1 family	surf1	-	-	ko:K14998	-	-	-	-	ko00000,ko03029	3.D.4.8	-	-	SURF1	PA0110	Outer Membrane [Class 3]
PA0111	PA0111	PA0111	1.72315	-0.785045	0.0898706	0	1.05035	0.0708656	0.832022	0	1.72	3.29	3.28e-09	1	132577	133155	+	579	Hypothetical protein in cytochrome oxidase biogenesis cluster	NA	hypothetical protein	NA	NA	1.66e-136	386	COG1999@1|root,COG1999@2|Bacteria,1N6R6@1224|Proteobacteria,1SC88@1236|Gammaproteobacteria,1YG3J@136841|Pseudomonas aeruginosa group	1236|Gammaproteobacteria	S	signal sequence binding	-	-	-	-	-	-	-	-	-	-	-	-	-	PA0111	Unknown [Class 3]
PA0112	PA0112	PA0112	1.66473	-0.735284	0.0464795	0	1.09382	0.129371	0.673517	0	1.26	2.4	4.46e-13	1	133220	134293	+	1074	Heme A synthase, cytochrome oxidase biogenesis protein Cox15-CtaA	GO:0006461|protein complex assembly;GO:0016020|membrane	hypothetical protein	NA	K02259	2.38e-209	584	COG1612@1|root,COG1612@2|Bacteria,1MVJ4@1224|Proteobacteria,1RQWB@1236|Gammaproteobacteria,1YCUS@136841|Pseudomonas aeruginosa group	1236|Gammaproteobacteria	O	Cytochrome oxidase assembly protein	ctaA	-	-	ko:K02259	ko00190,ko00860,ko01100,ko01110,ko02020,ko04714,map00190,map00860,map01100,map01110,map02020,map04714	M00154	R07412	RC00769	ko00000,ko00001,ko00002,ko03029	3.D.4.4	-	-	COX15-CtaA	PA0112	Cytoplasmic Membrane [Class 3]
PA0113	PA0113	NA	1.01402	-0.0200907	0.945389	0	1.01056	0.0151483	0.966738	0	NA	NA	NA	0	134319	135233	+	915	Heme O synthase, protoheme IX farnesyltransferase, COX10-CtaB	NA	probable cytochrome c oxidase assembly factor	NA	K02257	2.09e-213	590	COG0109@1|root,COG0109@2|Bacteria,1MW3S@1224|Proteobacteria,1RNHC@1236|Gammaproteobacteria,1YEFF@136841|Pseudomonas aeruginosa group	1236|Gammaproteobacteria	O	Converts heme B (protoheme IX) to heme O by substitution of the vinyl group on carbon 2 of heme B porphyrin ring with a hydroxyethyl farnesyl side group	cyoE	GO:0003674,GO:0003824,GO:0004311,GO:0004659,GO:0005575,GO:0005623,GO:0005886,GO:0006091,GO:0006725,GO:0006778,GO:0006779,GO:0006783,GO:0006807,GO:0008150,GO:0008152,GO:0009058,GO:0009987,GO:0015980,GO:0016020,GO:0016740,GO:0016765,GO:0018130,GO:0019438,GO:0033013,GO:0033014,GO:0034641,GO:0042168,GO:0042440,GO:0044237,GO:0044249,GO:0044271,GO:0044464,GO:0045333,GO:0046148,GO:0046483,GO:0051186,GO:…	2.5.1.141	ko:K02257	ko00190,ko00860,ko01100,ko01110,ko04714,map00190,map00860,map01100,map01110,map04714	M00154	R07411	RC01786	ko00000,ko00001,ko00002,ko01000,ko01006,ko03029	-	-	iJN746.PP_0110	UbiA	PA0113	Cytoplasmic Membrane [Class 2] ; Cytoplasmic Membrane [Class 3]
PA0114	PA0114;senC	NA	1.26713	0.34157	0.291085	0	1.01219	-0.0174849	0.944356	0	NA	NA	NA	0	135259	135894	+	636	Cytochrome oxidase biogenesis protein Sco1/SenC/PrrC, thiol-disulfide reductase involved in Cu(I) insertion into CoxII Cu(A) center	NA	SenC	senC	K07152	9.48e-150	421	COG1999@1|root,COG1999@2|Bacteria,1RHSV@1224|Proteobacteria,1S6HW@1236|Gammaproteobacteria,1YDIZ@136841|Pseudomonas aeruginosa group	1236|Gammaproteobacteria	S	SCO1/SenC	scoP	-	-	ko:K07152	-	-	-	-	ko00000,ko03029	-	-	-	SCO1-SenC	senC	Outer Membrane Vesicle [Class 1] ; Cytoplasmic Membrane [Class 3]
PA0115	elaA;PA0115	NA	1.14233	0.191985	0.491942	0	1.0354	0.0501826	0.864051	0	NA	NA	NA	0	135934	136386	-	453	N-acetyltransferase ElaA	NA	conserved hypothetical protein	NA	K02348	1.3e-108	312	COG2153@1|root,COG2153@2|Bacteria,1MZHA@1224|Proteobacteria,1S9IF@1236|Gammaproteobacteria,1YG54@136841|Pseudomonas aeruginosa group	1236|Gammaproteobacteria	S	Acetyltransferase (GNAT) domain	elaA	GO:0003674,GO:0003824,GO:0006464,GO:0006473,GO:0006807,GO:0008150,GO:0008152,GO:0009987,GO:0016740,GO:0016746,GO:0016747,GO:0019538,GO:0036211,GO:0043170,GO:0043412,GO:0043543,GO:0044237,GO:0044238,GO:0044260,GO:0044267,GO:0071704,GO:1901564	-	ko:K02348	-	-	-	-	ko00000	-	-	-	Acetyltransf_10	PA0115	Cytoplasmic [Class 3]
PA0116	PA0116	NA	1.24858	-0.320293	0.179115	0	1.16961	-0.226024	0.310698	0	NA	NA	NA	0	136518	136991	+	474	Transcriptional regulator, HxlR family	NA	hypothetical protein	NA	NA	3.03e-115	329	COG1733@1|root,COG1733@2|Bacteria,1RF0R@1224|Proteobacteria,1S6ND@1236|Gammaproteobacteria,1YGMP@136841|Pseudomonas aeruginosa group	1236|Gammaproteobacteria	K	HxlR-like helix-turn-helix	-	-	-	-	-	-	-	-	-	-	-	-	HxlR	PA0116	Cytoplasmic [Class 3]
PA0117	PA0117	PA0117	1.15367	-0.206226	NA	0	1.07616	0.105886	0.831347	0	-1.31	-2.48	2.24e-08	1	137248	137976	+	729	Short-chain dehydrogenase, associated with 2-hydroxychromene-2-carboxylate isomerase family protein	NA	probable short chain dehydrogenase	NA	NA	2.5e-174	486	COG1028@1|root,COG1028@2|Bacteria,1MWJQ@1224|Proteobacteria,1RS2P@1236|Gammaproteobacteria,1YDPF@136841|Pseudomonas aeruginosa group	1236|Gammaproteobacteria	IQ	Enoyl-(Acyl carrier protein) reductase	-	-	-	-	-	-	-	-	-	-	-	-	adh_short	PA0117	Cytoplasmic [Class 3]
PA0118	PA0118	NA	1.32385	-0.40474	0.191291	0	1.19286	0.254424	0.500528	0	NA	NA	NA	0	138001	138588	+	588	2-hydroxychromene-2-carboxylate isomerase family protein	NA	hypothetical protein	NA	NA	3.92e-141	398	COG3917@1|root,COG3917@2|Bacteria,1MWB9@1224|Proteobacteria,1S4K8@1236|Gammaproteobacteria,1YD9Q@136841|Pseudomonas aeruginosa group	1236|Gammaproteobacteria	Q	DSBA-like thioredoxin domain	-	-	5.99.1.4	ko:K14584	ko00626,ko01100,ko01120,ko01220,map00626,map01100,map01120,map01220	M00534	R05137	RC03084	br01602,ko00000,ko00001,ko00002,ko01000	-	-	-	DSBA	PA0118	Unknown [Class 3]
PA0119	PA0119	PA0119	1.42322	-0.509155	0.0430604	0	1.20247	0.266005	0.467416	0	-1.43	-2.69	9.13e-16	1	138833	140167	+	1335	C4-dicarboxylate transport protein	NA	probable dicarboxylate transporter	NA	K11103	4.92e-300	821	COG1301@1|root,COG1301@2|Bacteria,1MU0Q@1224|Proteobacteria,1SJMC@1236|Gammaproteobacteria,1YCWF@136841|Pseudomonas aeruginosa group	1236|Gammaproteobacteria	C	Sodium:dicarboxylate symporter family	dctA3	-	-	ko:K11103	ko02020,map02020	-	-	-	ko00000,ko00001,ko02000	2.A.23.1.3,2.A.23.1.6,2.A.23.1.7	-	-	SDF	PA0119	Cytoplasmic Membrane [Class 2] ; Cytoplasmic Membrane [Class 3]
PA0120	PA0120	NA	1.29792	-0.376203	0.35236	0	1.02349	0.0335013	0.927535	0	NA	NA	NA	0	140216	140902	+	687	Transcriptional regulator, GntR family	NA	probable transcriptional regulator	NA	K05799	6.29e-152	428	COG2186@1|root,COG2186@2|Bacteria,1R5WZ@1224|Proteobacteria,1T9RT@1236|Gammaproteobacteria,1YDFN@136841|Pseudomonas aeruginosa group	1236|Gammaproteobacteria	K	FCD	-	-	-	ko:K05799	-	-	-	-	ko00000,ko03000	-	-	-	FCD,GntR	PA0120	Cytoplasmic [Class 3]
PA0121	PA0121	NA	1.28492	-0.361677	0.254576	0	1.05543	0.0778241	0.839761	0	NA	NA	NA	0	141003	141737	+	735	Transcriptional regulator, GntR family	GO:0003677|DNA binding;GO:0003700|transcription factor activity;GO:0005622|intracellular;GO:0006813|potassium ion transport;GO:0008324|cation transmembrane transporter activity;GO:0009058|biosynthetic process;GO:0030528|transcription regulator activity;GO:0045449|regulation of transcription	hypothetical protein	NA	NA	1.31e-161	454	COG1802@1|root,COG1802@2|Bacteria,1R96W@1224|Proteobacteria,1RS75@1236|Gammaproteobacteria,1YG0P@136841|Pseudomonas aeruginosa group	1236|Gammaproteobacteria	K	FCD	-	-	-	-	-	-	-	-	-	-	-	-	FCD,GntR	PA0121	Cytoplasmic [Class 3]
PA0122	PA0122;rahU	rahU	1.27679	-0.352518	0.496053	0	1.13385	-0.181226	0.347949	0	1.39	2.62	9.17e-06	1	141941	142327	+	387	hypothetical protein	NA	conserved hypothetical protein	NA	NA	1.71e-95	278	2BZ1A@1|root,3381F@2|Bacteria	2|Bacteria	S	Aegerolysin	-	-	-	-	-	-	-	-	-	-	-	-	Aegerolysin	PA0122	Extracellular [Class 3]
PA0123	PA0123	PA0123	1.39264	-0.47782	0.312233	0	1.01416	0.0202786	0.946561	0	1.51	2.85	1.91e-33	1	142359	143267	-	909	Transcriptional regulator, LysR family	NA	probable transcriptional regulator	NA	NA	2.44e-211	584	COG0583@1|root,COG0583@2|Bacteria,1PTTR@1224|Proteobacteria,1RRTB@1236|Gammaproteobacteria,1YKS4@136841|Pseudomonas aeruginosa group	1236|Gammaproteobacteria	K	LysR substrate binding domain	-	-	-	-	-	-	-	-	-	-	-	-	HTH_1,LysR_substrate	PA0123	Unknown (This protein may have multiple localization sites) [Class 3]
PA0124	PA0124	PA0124	1.0338	-0.0479573	0.913953	0	1.10056	-0.138241	0.667166	0	-1.96	-3.89	1.47e-25	1	143567	143848	-	282	Death on curing protein, Doc toxin	NA	hypothetical protein	NA	NA	7.2e-61	187	COG3668@1|root,COG3668@2|Bacteria,1NPMX@1224|Proteobacteria,1TC6F@1236|Gammaproteobacteria,1YJY0@136841|Pseudomonas aeruginosa group	1236|Gammaproteobacteria	S	ParE toxin of type II toxin-antitoxin system, parDE	-	-	-	-	-	-	-	-	-	-	-	-	ParE_toxin	PA0124	Unknown [Class 3]
PA0125	PA0125	PA0125	1.21543	-0.281472	0.344584	0	1.10808	-0.148059	0.568883	0	-1.54	-2.91	0.00313322	1	143845	144072	-	228	Prevent host death protein, Phd antitoxin	NA	hypothetical protein	NA	NA	1.79e-46	149	COG3905@1|root,COG3905@2|Bacteria,1NHN3@1224|Proteobacteria,1TCC8@1236|Gammaproteobacteria,1YK69@136841|Pseudomonas aeruginosa group	1236|Gammaproteobacteria	K	Ribbon-helix-helix protein, copG family	-	-	-	-	-	-	-	-	-	-	-	-	RHH_1	PA0125	Unknown [Class 3]
PA0126	PA0126	NA	1.26388	0.337857	0.384492	0	1.17132	-0.22814	0.520088	0	NA	NA	NA	0	144248	144868	-	621	hypothetical protein	NA	hypothetical protein	NA	NA	NA	NA	NA	NA	NA	NA	NA	NA	NA	NA	NA	NA	NA	NA	NA	NA	NA	NA	NA	PA0126	Outer Membrane Vesicle [Class 1] ; Unknown [Class 3]
PA0127	PA0127	NA	1.08714	0.120534	0.608509	0	1.30303	0.381868	0.0788495	0	NA	NA	NA	0	144969	145469	+	501	putative lipoprotein	NA	hypothetical protein	NA	NA	8.18e-102	295	COG5608@1|root,COG5608@2|Bacteria,1RI26@1224|Proteobacteria,1T0ID@1236|Gammaproteobacteria,1YGJP@136841|Pseudomonas aeruginosa group	1236|Gammaproteobacteria	S	Water Stress and Hypersensitive response	-	-	-	-	-	-	-	-	-	-	-	-	LEA_2	PA0127	Unknown [Class 3]
PA0128	PA0128;phnA	NA	2.19343	1.13319	0.000396994	1	1.0724	0.100848	0.790607	0	NA	NA	NA	0	145542	145883	+	342	Protein PhnA	NA	conserved hypothetical protein	NA	K06193	3.09e-78	232	COG2824@1|root,COG2824@2|Bacteria,1RGUU@1224|Proteobacteria,1S60W@1236|Gammaproteobacteria,1YG36@136841|Pseudomonas aeruginosa group	1236|Gammaproteobacteria	P	PhnA Zinc-Ribbon	phnA	GO:0005575,GO:0005622,GO:0005623,GO:0005737,GO:0005829,GO:0044424,GO:0044444,GO:0044464	-	ko:K06193	ko01120,map01120	-	-	-	ko00000	-	-	-	PhnA,PhnA_Zn_Ribbon	PA0128	Unknown [Class 3]
PA0129	bauD;PA0129	NA	1.17153	0.228397	0.360031	0	1.00472	-0.00680043	0.982418	0	NA	NA	NA	0	145965	147392	-	1428	gamma-aminobutyrate (GABA) permease	NA	gamma-aminobutyrate permease	gabP	K11735	0	888	COG1113@1|root,COG1113@2|Bacteria,1MUPS@1224|Proteobacteria,1RP97@1236|Gammaproteobacteria,1YI13@136841|Pseudomonas aeruginosa group	1236|Gammaproteobacteria	E	Amino acid permease	-	-	-	ko:K03293,ko:K11735	-	-	-	-	ko00000,ko02000	2.A.3.1,2.A.3.1.4,2.A.3.1.5	-	-	AA_permease	gabP	Cytoplasmic Membrane [Class 2] ; Cytoplasmic Membrane [Class 3]
PA0130	bauC;PA0130	bauC	1.07444	-0.103585	0.794724	0	1.0848	0.117436	0.619914	0	1.61	3.04	2.64e-27	1	147561	149054	-	1494	Malonate-semialdehyde dehydrogenase [inositol] (EC 1.2.1.18)	GO:0018478|malonate-semialdehyde dehydrogenase (acetylating) activity	probable aldehyde dehydrogenase	NA	K00140	0	998	COG1012@1|root,COG1012@2|Bacteria,1MUHV@1224|Proteobacteria,1RNFN@1236|Gammaproteobacteria,1YD1A@136841|Pseudomonas aeruginosa group	1236|Gammaproteobacteria	C	methylmalonate-semialdehyde dehydrogenase	mmsA	-	1.2.1.18,1.2.1.27	ko:K00140	ko00280,ko00410,ko00562,ko00640,ko01100,ko01200,map00280,map00410,map00562,map00640,map01100,map01200	M00013	R00705,R00706,R00922,R00935	RC00004,RC02723,RC02817	ko00000,ko00001,ko00002,ko01000	-	-	-	Aldedh	PA0130	Cytoplasmic [Class 3]
PA0131	bauB;PA0131	bauB	1.22396	-0.291557	0.394392	0	1.03315	0.0470454	0.906448	0	2.31	5.34	8.02e-16	1	149138	149425	-	288	Uncharacterized protein PA0131	NA	hypothetical protein	NA	K21700	6.31e-65	197	COG1917@1|root,COG1917@2|Bacteria,1N7QJ@1224|Proteobacteria,1SBAC@1236|Gammaproteobacteria,1YGDN@136841|Pseudomonas aeruginosa group	1236|Gammaproteobacteria	S	Cupin domain	-	-	-	ko:K21700	-	-	-	-	ko00000	-	-	-	Cupin_2	PA0131	Unknown [Class 3]
PA0132	bauA;oapT;PA0132	bauA	1.34798	-0.430798	0.209922	0	1.18556	0.245566	0.404465	0	2.35	5.54	2.67e-16	1	149425	150771	-	1347	Omega-amino acid--pyruvate aminotransferase (EC 2.6.1.18)	GO:0016223|beta-alanine-pyruvate transaminase activity	beta-alanine--pyruvate transaminase	NA	K00822	0	910	COG0161@1|root,COG0161@2|Bacteria,1MU2N@1224|Proteobacteria,1RP0C@1236|Gammaproteobacteria,1YFK7@136841|Pseudomonas aeruginosa group	1236|Gammaproteobacteria	E	Catalyze the conversion of beta amino acids to the corresponding beta keto acid with pyruvate as the amine acceptor	aptA	-	2.6.1.18	ko:K00822	ko00280,ko00410,ko00640,ko01100,map00280,map00410,map00640,map01100	-	R00907,R04187	RC00008,RC00062,RC00160	ko00000,ko00001,ko01000,ko01007	-	-	-	Aminotran_3	PA0132	Cytoplasmic [Class 3]
PA0133	bauR;PA0133	NA	1.11133	-0.152289	0.596014	0	1.0414	-0.0585303	0.85156	0	NA	NA	NA	0	150906	151823	+	918	LysR family transcriptional regulator PA0133	NA	probable transcriptional regulator	NA	K21699	4.24e-218	602	COG0583@1|root,COG0583@2|Bacteria,1QYAP@1224|Proteobacteria,1RYE8@1236|Gammaproteobacteria,1YDM5@136841|Pseudomonas aeruginosa group	1236|Gammaproteobacteria	K	LysR substrate binding domain	-	-	-	ko:K21699	-	-	-	-	ko00000,ko03000	-	-	-	HTH_1,LysR_substrate	PA0133	Cytoplasmic [Class 3]
PA0134	gda2;PA0134	NA	1.31895	-0.399385	0.0528951	0	1.19241	0.253881	0.539778	0	NA	NA	NA	0	151936	153234	-	1299	Guanine deaminase (EC 3.5.4.3)	GO:0008892|guanine deaminase activity	probable guanine deaminase	NA	K01487	0	878	COG0402@1|root,COG0402@2|Bacteria,1MUPT@1224|Proteobacteria,1SYCI@1236|Gammaproteobacteria,1YEMD@136841|Pseudomonas aeruginosa group	1236|Gammaproteobacteria	F	Amidohydrolase family	guaD	-	3.5.4.3	ko:K01487	ko00230,ko01100,map00230,map01100	-	R01676	RC00204	ko00000,ko00001,ko01000	-	-	-	Amidohydro_1	PA0134	Cytoplasmic [Class 3]
PA0135	PA0135	NA	1.32422	-0.405143	NA	0	1.03214	-0.045642	NA	0	NA	NA	NA	0	NA	NA	NA	NA	NA	NA	hypothetical protein	NA	NA	NA	NA	NA	NA	NA	NA	NA	NA	NA	NA	NA	NA	NA	NA	NA	NA	NA	NA	NA	PA0135	Unknown [Class 3]
PA0136	PA0136	PA0136	1.23694	-0.306771	NA	0	1.00115	0.00165509	0.997362	0	-2.26	-4.79	1.1e-12	1	154417	155988	+	1572	ABC transporter, ATP-binding protein (cluster 11, riboflavin/purine nucleoside/unknown) / ABC transporter, ATP-binding protein (cluster 11, riboflavin/purine nucleoside/unknown)	NA	probable ATP-binding component of ABC transporter	NA	K23537	0	999	COG3845@1|root,COG3845@2|Bacteria,1NT0H@1224|Proteobacteria,1T1GV@1236|Gammaproteobacteria,1YGGG@136841|Pseudomonas aeruginosa group	1236|Gammaproteobacteria	S	ATPases associated with a variety of cellular activities	-	-	3.6.3.17	ko:K02056	-	M00221	-	-	ko00000,ko00002,ko01000,ko02000	3.A.1.2	-	-	ABC_tran	PA0136	Cytoplasmic Membrane [Class 2] ; Cytoplasmic Membrane [Class 3]
PA0137	PA0137	PA0137	1.26517	-0.339329	NA	0	1.03427	-0.0486135	0.929344	0	-2.87	-7.31	7.73e-25	1	155988	157085	+	1098	ABC transporter, permease protein 1 (cluster 11, riboflavin/purine nucleoside/unknown)	NA	probable permease of ABC transporter	NA	K23535	8.09e-260	712	COG4603@1|root,COG4603@2|Bacteria,1MX6V@1224|Proteobacteria,1RS4S@1236|Gammaproteobacteria,1YFPZ@136841|Pseudomonas aeruginosa group	1236|Gammaproteobacteria	U	Belongs to the binding-protein-dependent transport system permease family	IV02_22040	-	-	ko:K02057	-	M00221	-	-	ko00000,ko00002,ko02000	3.A.1.2	-	-	BPD_transp_2	PA0137	Cytoplasmic Membrane [Class 3]
PA0138	PA0138	PA0138	1.02905	-0.041313	0.895491	0	1.00781	0.0112269	0.980663	0	-1.79	-3.47	2.26e-11	1	157108	158034	+	927	ABC transporter, permease protein 2 (cluster 11, riboflavin/purine nucleoside/unknown)	NA	probable permease of ABC transporter	NA	K23536	5.65e-204	566	COG1079@1|root,COG1079@2|Bacteria,1MVDQ@1224|Proteobacteria,1RR75@1236|Gammaproteobacteria,1YHKD@136841|Pseudomonas aeruginosa group	1236|Gammaproteobacteria	U	Belongs to the binding-protein-dependent transport system permease family	IV02_22045	-	-	ko:K02057	-	M00221	-	-	ko00000,ko00002,ko02000	3.A.1.2	-	-	BPD_transp_2	PA0138	Cytoplasmic Membrane [Class 3]
PA0139	ahpC;PA0139	NA	1.0804	-0.111564	0.722315	0	1.00183	0.00263173	0.994154	0	NA	NA	NA	0	158199	158762	+	564	Alkyl hydroperoxide reductase protein C (EC 1.11.1.15)	GO:0051920|peroxiredoxin activity	alkyl hydroperoxide reductase subunit C	ahpC	K24119	7.98e-137	386	COG0450@1|root,COG0450@2|Bacteria,1MWPY@1224|Proteobacteria,1RN4S@1236|Gammaproteobacteria,1YDRN@136841|Pseudomonas aeruginosa group	1236|Gammaproteobacteria	O	C-terminal domain of 1-Cys peroxiredoxin	ahpC	GO:0003674,GO:0003824,GO:0004601,GO:0005488,GO:0005515,GO:0005575,GO:0005622,GO:0005623,GO:0005737,GO:0005829,GO:0006873,GO:0006875,GO:0006879,GO:0006950,GO:0006979,GO:0007154,GO:0008150,GO:0008152,GO:0009267,GO:0009321,GO:0009605,GO:0009636,GO:0009970,GO:0009987,GO:0009991,GO:0010033,GO:0016209,GO:0016491,GO:0016667,GO:0016671,GO:0016684,GO:0019725,GO:0030003,GO:0031667,GO:0031668,GO:0031669,GO:…	1.11.1.15	ko:K03386	ko04214,map04214	-	-	-	ko00000,ko00001,ko01000,ko04147	-	-	-	1-cysPrx_C,AhpC-TSA	ahpC	Outer Membrane Vesicle [Class 1] ; Cytoplasmic [Class 3]
PA0140	ahpF;PA0140	NA	1.00265	0.00381909	0.994137	0	1.34019	0.422434	0.0160387	0	NA	NA	NA	0	158907	160472	+	1566	Alkyl hydroperoxide reductase protein F	NA	alkyl hydroperoxide reductase subunit F	ahpF	K03387	0	1001	COG3634@1|root,COG3634@2|Bacteria,1MUKD@1224|Proteobacteria,1RNC7@1236|Gammaproteobacteria,1YDGC@136841|Pseudomonas aeruginosa group	1236|Gammaproteobacteria	O	Alkyl hydroperoxide reductase	ahpF	GO:0000166,GO:0003674,GO:0003824,GO:0005488,GO:0005575,GO:0005622,GO:0005623,GO:0005737,GO:0005829,GO:0008150,GO:0008152,GO:0008785,GO:0009321,GO:0016491,GO:0016651,GO:0016667,GO:0016668,GO:0032991,GO:0036094,GO:0043167,GO:0043168,GO:0044424,GO:0044444,GO:0044464,GO:0048037,GO:0050660,GO:0050662,GO:0055114,GO:0071949,GO:0097159,GO:1901265,GO:1901363,GO:1902494,GO:1990204	-	ko:K03387	-	-	-	-	ko00000,ko01000	-	-	-	Pyr_redox_2,Thioredoxin_3	ahpF	Cytoplasmic [Class 2] ; Cytoplasmic [Class 3]
PA0141	PA0141	NA	1.03661	-0.0518663	0.843142	0	1.30037	0.378923	0.0170184	0	NA	NA	NA	0	160552	161625	-	1074	Polyphosphate kinase 2 (EC 2.7.4.1)	NA	conserved hypothetical protein	NA	K22468	1.97e-220	609	COG2326@1|root,COG2326@2|Bacteria,1MVE2@1224|Proteobacteria,1RM9U@1236|Gammaproteobacteria,1YE7J@136841|Pseudomonas aeruginosa group	1236|Gammaproteobacteria	S	Polyphosphate kinase 2 (PPK2)	ppk2	-	2.7.4.1	ko:K22468	ko00190,ko03018,map00190,map03018	-	-	-	ko00000,ko00001,ko01000,ko03019	-	-	-	PPK2	PA0141	Outer Membrane Vesicle [Class 1] ; Cytoplasmic [Class 3]
PA0142	PA0142	NA	1.27596	0.351587	0.254173	0	1.04486	-0.0633087	0.828217	0	NA	NA	NA	0	161906	163255	+	1350	Guanine deaminase (EC 3.5.4.3)	GO:0008892|guanine deaminase activity	hypothetical protein	NA	K18456	0	895	COG0402@1|root,COG0402@2|Bacteria,1MVPA@1224|Proteobacteria,1RN13@1236|Gammaproteobacteria,1YF6K@136841|Pseudomonas aeruginosa group	1236|Gammaproteobacteria	F	Amidohydrolase family	atzB	-	3.5.4.28,3.5.4.31,3.5.4.32	ko:K12960,ko:K18456	ko00270,ko01100,map00270,map01100	-	R09660	RC00477	ko00000,ko00001,ko01000	-	-	-	Amidohydro_1	PA0142	Cytoplasmic [Class 3]
PA0143	nuh;PA0143	NA	1.09473	0.130578	0.526447	0	1.08224	0.114023	0.703176	0	NA	NA	NA	0	163363	164415	+	1053	Inosine-uridine preferring nucleoside hydrolase (EC 3.2.2.1)	GO:0008477|purine nucleosidase activity	nonspecific ribonucleoside hydrolase	nuh	NA	3.01e-252	692	COG1957@1|root,COG1957@2|Bacteria,1MUIW@1224|Proteobacteria,1RSCY@1236|Gammaproteobacteria	1236|Gammaproteobacteria	G	Belongs to the IUNH family	rihA	-	3.2.2.1	ko:K01239,ko:K01250	ko00230,ko00760,ko01100,map00230,map00760,map01100	-	R01245,R01273,R01677,R01770,R02143	RC00033,RC00063,RC00122,RC00318,RC00485	ko00000,ko00001,ko01000	-	-	-	IU_nuc_hydro	nuh	Periplasmic [Class 1] ; Periplasmic [Class 3]
PA0144	PA0144	NA	1.03262	0.046306	0.945864	0	1.42086	0.506767	0.16556	0	NA	NA	NA	0	164443	165069	-	627	Nucleoside 2-deoxyribosyltransferase	NA	hypothetical protein	NA	NA	3.3e-144	407	COG3613@1|root,COG3613@2|Bacteria,1N0AK@1224|Proteobacteria,1S88V@1236|Gammaproteobacteria,1YJQ8@136841|Pseudomonas aeruginosa group	1236|Gammaproteobacteria	F	Nucleoside 2-deoxyribosyltransferase	-	-	-	-	-	-	-	-	-	-	-	-	Nuc_deoxyrib_tr	PA0144	Unknown [Class 3]
PA0145	PA0145	NA	1.0062	-0.00891161	0.983927	0	1.09261	0.127777	0.722763	0	NA	NA	NA	0	165219	165737	-	519	Nucleoside 2-deoxyribosyltransferase	NA	hypothetical protein	NA	NA	1.78e-121	346	COG3613@1|root,COG3613@2|Bacteria,1N0AK@1224|Proteobacteria,1S88V@1236|Gammaproteobacteria,1YJQ8@136841|Pseudomonas aeruginosa group	1236|Gammaproteobacteria	F	Nucleoside 2-deoxyribosyltransferase	-	-	-	-	-	-	-	-	-	-	-	-	Nuc_deoxyrib_tr	PA0145	Cytoplasmic [Class 3]
PA0146	PA0146	PA0146	1.14452	-0.19474	NA	0	1.01959	-0.0279959	0.951773	0	-1.73	-3.33	2.45e-09	1	166003	167073	+	1071	Nucleoside ABC transporter, substrate-binding protein	NA	conserved hypothetical protein	NA	K07335	8.21e-269	735	COG1744@1|root,COG1744@2|Bacteria,1MWTM@1224|Proteobacteria,1RYCX@1236|Gammaproteobacteria,1YF46@136841|Pseudomonas aeruginosa group	1236|Gammaproteobacteria	S	ABC transporter substrate-binding protein PnrA-like	-	-	-	ko:K02058	-	M00221	-	-	ko00000,ko00002,ko02000	3.A.1.2	-	-	Bmp	PA0146	Unknown [Class 3]
PA0147	PA0147	NA	1.21489	-0.280829	0.239031	0	1.03051	0.0433653	0.905469	0	NA	NA	NA	0	167146	168108	+	963	2-Oxobutyrate oxidase, putative	NA	probable oxidoreductase	NA	NA	8.87e-248	678	COG3491@1|root,COG3491@2|Bacteria,1MUNT@1224|Proteobacteria,1RQ5X@1236|Gammaproteobacteria,1YFMY@136841|Pseudomonas aeruginosa group	1236|Gammaproteobacteria	C	Belongs to the iron ascorbate-dependent oxidoreductase family	-	-	-	-	-	-	-	-	-	-	-	-	2OG-FeII_Oxy,DIOX_N	PA0147	Cytoplasmic [Class 3]
PA0148	add;PA0148	NA	1.02824	-0.0401729	0.918986	0	1.00188	0.00270581	0.994154	0	NA	NA	NA	0	168213	169163	+	951	Adenosine deaminase (EC 3.5.4.4)	GO:0004000|adenosine deaminase activity	probable adenosine deaminase	NA	K21053	1.63e-232	639	COG1816@1|root,COG1816@2|Bacteria,1MWBV@1224|Proteobacteria,1RNVI@1236|Gammaproteobacteria,1YD2M@136841|Pseudomonas aeruginosa group	1236|Gammaproteobacteria	F	Catalyzes the hydrolytic deamination of adenine to hypoxanthine. Plays an important role in the purine salvage pathway and in nitrogen catabolism	add	-	3.5.4.2,3.5.4.4	ko:K01488,ko:K21053	ko00230,ko01100,ko05340,map00230,map01100,map05340	-	R01244,R01560,R02556	RC00477	ko00000,ko00001,ko01000	-	-	-	A_deaminase	PA0148	Cytoplasmic [Class 3]
PA0149	PA0149	NA	1.22571	0.293612	0.637358	0	1.67809	0.746821	0.0302594	0	NA	NA	NA	0	169361	169906	+	546	FIG006045: Sigma factor, ECF subfamily	NA	probable sigma-70 factor, ECF subfamily	NA	NA	1.79e-122	350	COG1595@1|root,COG1595@2|Bacteria,1RDTK@1224|Proteobacteria,1S57H@1236|Gammaproteobacteria,1YGA5@136841|Pseudomonas aeruginosa group	1236|Gammaproteobacteria	K	Sigma-70, region 4	-	-	-	ko:K03088	-	-	-	-	ko00000,ko03021	-	-	-	Sigma70_r2,Sigma70_r4_2	PA0149	Cytoplasmic [Class 3]
PA0150	PA0150	PA0150	1.05211	-0.0732817	0.880792	0	1.51278	0.597203	0.0700467	0	-2.14	-4.42	2.73e-17	1	169903	170898	+	996	Iron siderophore sensor protein	NA	probable transmembrane sensor	NA	K07165	2.23e-233	642	COG3712@1|root,COG3712@2|Bacteria,1RHFD@1224|Proteobacteria,1S5NH@1236|Gammaproteobacteria,1YDW0@136841|Pseudomonas aeruginosa group	1236|Gammaproteobacteria	PT	Domain of unknown function (DUF4974)	-	-	-	ko:K07165	-	-	-	-	ko00000	-	-	-	DUF4880,DUF4974,FecR	PA0150	Periplasmic [Class 3]
PA0151	PA0151	PA0151	1.19562	-0.257755	0.357994	0	1.0778	0.108092	0.744031	0	-2.35	-5.11	1.99e-36	1	171047	173434	+	2388	Ferrichrome-iron receptor @ Iron siderophore receptor protein	GO:0004872|receptor activity;GO:0005215|transporter activity;GO:0006810|transport;GO:0016020|membrane	probable TonB-dependent receptor	NA	K02014	0	1560	COG4774@1|root,COG4774@2|Bacteria,1MV0X@1224|Proteobacteria,1T1GW@1236|Gammaproteobacteria,1YEAK@136841|Pseudomonas aeruginosa group	1236|Gammaproteobacteria	P	TonB dependent receptor	-	-	-	ko:K02014	-	-	-	-	ko00000,ko02000	1.B.14	-	-	Plug,STN,TonB_dep_Rec	PA0151	Outer Membrane [Class 2] ; Outer Membrane [Class 3]
PA0152	PA0152;pcaQ	pcaQ	1.0204	0.0291308	0.948951	0	1.05528	0.0776218	0.829119	0	-1.35	-2.54	6.14e-17	1	173721	174638	+	918	Pca operon transcriptional activator PcaQ	NA	transcriptional regulator PcaQ	pcaQ	K02623	6.95e-191	531	COG0583@1|root,COG0583@2|Bacteria,1MX53@1224|Proteobacteria,1RS04@1236|Gammaproteobacteria,1YDJH@136841|Pseudomonas aeruginosa group	1236|Gammaproteobacteria	K	LysR substrate binding domain	ydcI	GO:0000976,GO:0000984,GO:0000986,GO:0000987,GO:0001017,GO:0001067,GO:0003674,GO:0003676,GO:0003677,GO:0003690,GO:0005488,GO:0005575,GO:0005622,GO:0005623,GO:0005737,GO:0005829,GO:0006139,GO:0006351,GO:0006355,GO:0006725,GO:0006807,GO:0008150,GO:0008152,GO:0009058,GO:0009059,GO:0009889,GO:0009890,GO:0009892,GO:0009987,GO:0010467,GO:0010468,GO:0010556,GO:0010558,GO:0010605,GO:0010629,GO:0016070,GO:…	-	ko:K02623,ko:K14057	-	-	-	-	ko00000,ko03000	-	-	-	HTH_1,LysR_substrate	pcaQ	Cytoplasmic [Class 3]
PA0153	PA0153;pcaH	pcaH	1.12319	-0.167602	0.569474	0	1.11937	0.162687	0.614122	0	-1.47	-2.77	1.23e-09	1	174773	175492	+	720	Protocatechuate 3,4-dioxygenase beta chain (EC 1.13.11.3)	GO:0018578|protocatechuate 3,4-dioxygenase activity	protocatechuate 3,4-dioxygenase, beta subunit	pcaH	K00449	1.4e-183	509	COG3485@1|root,COG3485@2|Bacteria,1MUYX@1224|Proteobacteria,1RQHU@1236|Gammaproteobacteria,1YF58@136841|Pseudomonas aeruginosa group	1236|Gammaproteobacteria	Q	Protocatechuate 3,4-dioxygenase beta subunit N terminal	pcaH	-	1.13.11.3	ko:K00449	ko00362,ko00624,ko01100,ko01120,ko01220,map00362,map00624,map01100,map01120,map01220	-	R01631,R03549	RC00388,RC00953	br01602,ko00000,ko00001,ko01000	-	-	-	Dioxygenase_C,PCDO_beta_N	pcaH	Cytoplasmic [Class 3]
PA0154	PA0154;pcaG	NA	1.16016	-0.214318	0.402333	0	1.29598	0.374044	0.0858859	0	NA	NA	NA	0	175503	176108	+	606	Protocatechuate 3,4-dioxygenase alpha chain (EC 1.13.11.3)	GO:0018578|protocatechuate 3,4-dioxygenase activity	protocatechuate 3,4-dioxygenase, alpha subunit	pcaG	K00448	7.01e-147	413	COG3485@1|root,COG3485@2|Bacteria,1MV3B@1224|Proteobacteria,1RPUS@1236|Gammaproteobacteria,1YDN1@136841|Pseudomonas aeruginosa group	1236|Gammaproteobacteria	Q	Dioxygenase	pcaG	-	1.13.11.3	ko:K00448	ko00362,ko00624,ko01100,ko01120,ko01220,map00362,map00624,map01100,map01120,map01220	-	R01631,R03549	RC00388,RC00953	br01602,ko00000,ko00001,ko01000	-	-	-	Dioxygenase_C	pcaG	Cytoplasmic [Class 3]
PA0155	PA0155;pcaR	NA	1.21392	0.279672	0.268015	0	1.02261	-0.0322515	0.912032	0	NA	NA	NA	0	176315	177154	+	840	Pca regulon regulatory protein PcaR	NA	transcriptional regulator PcaR	pcaR	K02624	2.06e-196	545	COG1414@1|root,COG1414@2|Bacteria,1QYTM@1224|Proteobacteria,1RUTM@1236|Gammaproteobacteria,1YCUZ@136841|Pseudomonas aeruginosa group	1236|Gammaproteobacteria	K	helix_turn_helix isocitrate lyase regulation	pcaR	-	-	ko:K02624	-	-	-	-	ko00000,ko03000	-	-	-	HTH_IclR,IclR	pcaR	Cytoplasmic [Class 3]
PA0156	PA0156;triA	NA	1.17966	0.238371	0.405133	0	1.11729	-0.159998	0.54739	0	NA	NA	NA	0	177433	178458	+	1026	Multidrug efflux system, membrane fusion component => TriA of TriABC-OpmH system	NA	probable Resistance-Nodulation-Cell Division (RND) efflux membrane fusion protein precursor	NA	K21136	5.9e-249	686	COG0845@1|root,COG0845@2|Bacteria,1PVWV@1224|Proteobacteria,1S2QY@1236|Gammaproteobacteria,1YJ5H@136841|Pseudomonas aeruginosa group	1236|Gammaproteobacteria	D	Barrel-sandwich domain of CusB or HlyD membrane-fusion	-	-	-	ko:K21136	-	M00821	-	-	ko00000,ko00002,ko02000	2.A.6.2.27,8.A.1	-	-	Biotin_lipoyl_2,HlyD_3,HlyD_D23	PA0156	Unknown (This protein may have multiple localization sites) [Class 3]
PA0157	PA0157;triB	NA	1.25546	0.328218	0.238971	0	1.07991	-0.110915	0.738881	0	NA	NA	NA	0	178455	179525	+	1071	Multidrug efflux system, membrane fusion component => TriB of TriABC-OpmH system	NA	probable Resistance-Nodulation-Cell Division (RND) efflux membrane fusion protein precursor	NA	K21137	1.29e-224	622	COG0845@1|root,COG0845@2|Bacteria,1R4GC@1224|Proteobacteria,1S2M2@1236|Gammaproteobacteria,1YG51@136841|Pseudomonas aeruginosa group	1236|Gammaproteobacteria	M	Barrel-sandwich domain of CusB or HlyD membrane-fusion	-	-	-	ko:K21137	-	M00821	-	-	ko00000,ko00002,ko02000	2.A.6.2.27,8.A.1	-	-	Biotin_lipoyl_2,HlyD_3,HlyD_D23	PA0157	Cytoplasmic Membrane [Class 3]
PA0158	PA0158;triC	NA	1.17476	0.232368	0.239798	0	1.11091	-0.151738	0.397582	0	NA	NA	NA	0	179522	182569	+	3048	Multidrug efflux system, inner membrane proton/drug antiporter (RND type) => TriC of TriABC-OpmH system	NA	probable Resistance-Nodulation-Cell Division (RND) efflux transporter	NA	K21134	0	1935	COG0841@1|root,COG0841@2|Bacteria,1MU48@1224|Proteobacteria,1RMBN@1236|Gammaproteobacteria,1YFI2@136841|Pseudomonas aeruginosa group	1236|Gammaproteobacteria	V	AcrB/AcrD/AcrF family	-	-	-	ko:K18138,ko:K18303,ko:K21134	ko01501,ko01503,map01501,map01503	M00642,M00647,M00699,M00718,M00821	-	-	ko00000,ko00001,ko00002,ko01504,ko02000	2.A.6.2,2.A.6.2.17,2.A.6.2.27	-	-	ACR_tran	PA0158	Cytoplasmic Membrane [Class 2] ; Cytoplasmic Membrane [Class 3]
PA0159	PA0159	NA	1.08844	0.122256	0.650496	0	1.00564	-0.00811363	0.978353	0	NA	NA	NA	0	182768	183706	+	939	Transcriptional regulator, LysR family	NA	probable transcriptional regulator	NA	NA	7.63e-220	607	COG0583@1|root,COG0583@2|Bacteria,1RBQI@1224|Proteobacteria,1SYCJ@1236|Gammaproteobacteria,1YEUQ@136841|Pseudomonas aeruginosa group	1236|Gammaproteobacteria	K	LysR substrate binding domain	-	-	-	-	-	-	-	-	-	-	-	-	HTH_1,LysR_substrate	PA0159	Cytoplasmic [Class 3]
PA0160	PA0160	NA	1.05916	0.0829198	0.804738	0	1.0994	-0.136717	0.717767	0	NA	NA	NA	0	183822	184007	+	186	hypothetical protein	NA	hypothetical protein	NA	NA	NA	NA	NA	NA	NA	NA	NA	NA	NA	NA	NA	NA	NA	NA	NA	NA	NA	NA	NA	PA0160	Unknown [Class 3]
PA0161	PA0161	NA	1.20717	0.271634	NA	0	1.10489	0.143906	0.718639	0	NA	NA	NA	0	NA	NA	NA	NA	NA	NA	hypothetical protein	NA	NA	NA	NA	NA	NA	NA	NA	NA	NA	NA	NA	NA	NA	NA	NA	NA	NA	NA	NA	NA	PA0161	Unknown [Class 3]
PA0162	opdC;PA0162	NA	1.0042	-0.00604911	0.985918	0	1.17021	0.226774	0.440529	0	NA	NA	NA	0	184594	185928	+	1335	Outer membrane low permeability porin, OprD family => OccD2/OpdC	NA	histidine porin OpdC	opdC	NA	0	916	COG3203@1|root,COG3203@2|Bacteria,1R7Z2@1224|Proteobacteria,1RSP5@1236|Gammaproteobacteria	1236|Gammaproteobacteria	M	Outer membrane porin	opdC	-	-	-	-	-	-	-	-	-	-	-	OprD	opdC	Outer Membrane [Class 2] ; Outer Membrane Vesicle [Class 1] ; Outer Membrane [Class 3]
PA0163	PA0163	NA	1.03936	-0.0556892	0.864634	0	1.30942	0.388922	0.0622071	0	NA	NA	NA	0	185957	186748	-	792	Transcriptional regulator, AraC family	NA	probable transcriptional regulator	NA	NA	2.14e-191	531	COG1917@1|root,COG2207@1|root,COG1917@2|Bacteria,COG2207@2|Bacteria,1P1FH@1224|Proteobacteria,1T1GX@1236|Gammaproteobacteria,1YKZ0@136841|Pseudomonas aeruginosa group	1236|Gammaproteobacteria	K	helix_turn_helix, arabinose operon control protein	-	-	-	-	-	-	-	-	-	-	-	-	AraC_binding,HTH_18	PA0163	Cytoplasmic [Class 3]
PA0164	PA0164	NA	1.12173	-0.165724	0.557012	0	1.06085	-0.0852175	0.830418	0	NA	NA	NA	0	186832	188448	+	1617	Gamma-glutamyltranspeptidase (EC 2.3.2.2) @ Glutathione hydrolase (EC 3.4.19.13)	GO:0003840|gamma-glutamyltransferase activity;GO:0036374|glutathione hydrolase activity	probable gamma-glutamyltranspeptidase	NA	K00681	0	1101	COG0405@1|root,COG0405@2|Bacteria,1MUV6@1224|Proteobacteria,1RMIT@1236|Gammaproteobacteria,1YFT2@136841|Pseudomonas aeruginosa group	1236|Gammaproteobacteria	E	Gamma-glutamyltranspeptidase	ggt_1	-	2.3.2.2,3.4.19.13	ko:K00681	ko00430,ko00460,ko00480,ko01100,map00430,map00460,map00480,map01100	-	R00494,R01262,R01687,R03867,R03916,R03970,R03971,R04935	RC00064,RC00090,RC00096	ko00000,ko00001,ko01000,ko01002	-	-	-	G_glu_transpept	PA0164	Periplasmic [Class 2] ; Periplasmic [Class 3]
PA0165	PA0165	NA	1.36852	0.452618	0.274477	0	1.13197	-0.178834	0.559513	0	NA	NA	NA	0	189120	189956	+	837	Nucleoside-binding outer membrane protein	NA	hypothetical protein	NA	NA	2.76e-214	590	COG3248@1|root,COG3248@2|Bacteria,1RC26@1224|Proteobacteria,1S2QT@1236|Gammaproteobacteria,1YEXV@136841|Pseudomonas aeruginosa group	1236|Gammaproteobacteria	M	Nucleoside-specific channel-forming protein, Tsx	-	-	-	-	-	-	-	-	-	-	-	-	Channel_Tsx	PA0165	Outer Membrane [Class 2] ; Outer Membrane Vesicle [Class 1] ; Outer Membrane [Class 3]
PA0166	PA0166	PA0166	1.21598	-0.28212	NA	0	1.09022	-0.124621	0.726126	0	-1.41	-2.65	1.09e-08	1	190198	191604	+	1407	Xanthine permease	GO:0005215|transporter activity;GO:0006810|transport;GO:0016020|membrane	probable transporter	NA	K16345	0	889	COG2233@1|root,COG2233@2|Bacteria,1MUN9@1224|Proteobacteria,1RMGW@1236|Gammaproteobacteria,1YFNW@136841|Pseudomonas aeruginosa group	1236|Gammaproteobacteria	F	Permease family	xanQ	GO:0003674,GO:0005215,GO:0005345,GO:0005575,GO:0005623,GO:0005886,GO:0005887,GO:0006810,GO:0006863,GO:0008150,GO:0015205,GO:0015851,GO:0016020,GO:0016021,GO:0022857,GO:0031224,GO:0031226,GO:0042906,GO:0042907,GO:0044425,GO:0044459,GO:0044464,GO:0051179,GO:0051234,GO:0055085,GO:0071702,GO:0071705,GO:0071944,GO:0072530,GO:1904823	-	ko:K03458,ko:K16345,ko:K16346	-	-	-	-	ko00000,ko02000	2.A.40,2.A.40.4.2,2.A.40.4.3	-	iG2583_1286.G2583_3536	Xan_ur_permease	PA0166	Cytoplasmic Membrane [Class 2] ; Cytoplasmic Membrane [Class 3]
PA0167	PA0167	NA	1.20932	0.274192	0.416607	0	1.02855	-0.0406055	0.890078	0	NA	NA	NA	0	191697	192362	+	666	Transcriptional regulator, AcrR family	NA	probable transcriptional regulator	NA	K09017	1.29e-161	452	COG1309@1|root,COG1309@2|Bacteria,1R9W4@1224|Proteobacteria,1S3AA@1236|Gammaproteobacteria,1YFEV@136841|Pseudomonas aeruginosa group	1236|Gammaproteobacteria	K	YcdC-like protein, C-terminal region	-	-	-	ko:K09017	-	-	-	-	ko00000,ko03000	-	-	-	TetR_C_3,TetR_N	PA0167	Cytoplasmic [Class 3]
PA0168	PA0168;yigZ	NA	1.2082	0.272854	0.264473	0	1.18746	0.247879	0.436982	0	NA	NA	NA	0	192368	192958	+	591	FIG000605: protein co-occurring with transport systems (COG1739)	NA	conserved hypothetical protein	NA	NA	3.08e-134	380	COG1739@1|root,COG1739@2|Bacteria,1NFJC@1224|Proteobacteria,1RPBF@1236|Gammaproteobacteria,1YG32@136841|Pseudomonas aeruginosa group	1236|Gammaproteobacteria	S	Domain of unknown function (DUF1949)	yigZ	-	2.1.1.45	ko:K00560	ko00240,ko00670,ko01100,ko01523,map00240,map00670,map01100,map01523	M00053	R02101	RC00219,RC00332	ko00000,ko00001,ko00002,ko01000	-	-	-	DUF1949,UPF0029	PA0168	Cytoplasmic [Class 3]
PA0169	PA0169;siaD	siaD	1.80828	0.854617	6.50566e-06	0	1.40043	0.485873	0.149457	0	1.01	2.02	2.54e-05	1	192965	193792	-	828	FIG066100: Diguanylate cyclase (GGDEF domain) with PAS/PAC sensor	NA	hypothetical protein	NA	K21020	8.07e-138	394	COG2199@1|root,COG3706@2|Bacteria,1MV4X@1224|Proteobacteria,1S5A8@1236|Gammaproteobacteria,1YI0M@136841|Pseudomonas aeruginosa group	1236|Gammaproteobacteria	T	diguanylate cyclase	-	-	2.7.7.65	ko:K21020	ko02025,map02025	-	-	-	ko00000,ko00001,ko01000	-	-	-	GGDEF	PA0169	Cytoplasmic [Class 3]
PA0170	PA0170;siaC	PA0170	2.05212	1.03711	0.00257939	1	1.45557	0.541581	0.0699561	0	1.94	3.84	0.00209858	1	193799	194179	-	381	FIG057251: Fe-S oxidoreductase	NA	hypothetical protein	NA	NA	2.07e-89	261	2AD7J@1|root,312WH@2|Bacteria,1RHF8@1224|Proteobacteria,1S9YU@1236|Gammaproteobacteria,1YJGU@136841|Pseudomonas aeruginosa group	1236|Gammaproteobacteria	S	Domain of unknown function (DUF1987)	-	-	-	-	-	-	-	-	-	-	-	-	DUF1987	PA0170	Cytoplasmic [Class 3]
PA0171	PA0171;siaB	PA0171	2.49115	1.31681	0.00024476	1	1.45639	0.542393	0.147084	0	2.5	6.24	6.41e-18	1	194206	194748	-	543	FIG062788: hypothetical protein	NA	hypothetical protein	NA	NA	2.9e-122	349	2DBYH@1|root,2ZBV5@2|Bacteria,1RA73@1224|Proteobacteria,1S4RG@1236|Gammaproteobacteria,1YI4C@136841|Pseudomonas aeruginosa group	1236|Gammaproteobacteria	-	-	-	-	-	-	-	-	-	-	-	-	-	-	-	PA0171	Cytoplasmic [Class 3]
PA0172	PA0172;siaA	siaA	2.50056	1.32225	2.17287e-06	1	1.11594	0.158259	0.765291	0	1.3	2.46	6.29e-24	1	194757	196748	-	1992	FIG017431: Sigma factor-like phosphatase with CBS pair domains	NA	hypothetical protein	NA	NA	0	1291	COG2208@1|root,COG2770@1|root,COG2208@2|Bacteria,COG2770@2|Bacteria,1MXJQ@1224|Proteobacteria,1T1GY@1236|Gammaproteobacteria,1YI43@136841|Pseudomonas aeruginosa group	1236|Gammaproteobacteria	KT	Sigma factor PP2C-like phosphatases	-	-	-	-	-	-	-	-	-	-	-	-	HAMP,SpoIIE	PA0172	Unknown (This protein may have multiple localization sites) [Class 3]
PA0173	PA0173	PA0173	1.80048	-0.84838	0.00573117	0	1.4352	0.521255	0.0990223	0	1.25	2.38	6.44e-18	1	197011	198060	-	1050	Chemotaxis response regulator protein-glutamate methylesterase CheB (EC 3.1.1.61)	GO:0008984|protein-glutamate methylesterase activity	probable methylesterase	NA	K03412	1.7e-237	654	COG2201@1|root,COG2201@2|Bacteria,1MWCN@1224|Proteobacteria,1RN67@1236|Gammaproteobacteria,1YCY9@136841|Pseudomonas aeruginosa group	1236|Gammaproteobacteria	NT	catalyzes the demethylation of specific methylglutamate residues introduced into the chemoreceptors (methyl-accepting chemotaxis proteins) by CheR	cheB	GO:0003674,GO:0003824,GO:0005488,GO:0005515,GO:0005575,GO:0005622,GO:0005623,GO:0005737,GO:0005829,GO:0005886,GO:0006464,GO:0006482,GO:0006807,GO:0006935,GO:0008150,GO:0008152,GO:0008214,GO:0008984,GO:0009605,GO:0009987,GO:0016020,GO:0016787,GO:0016788,GO:0018277,GO:0019538,GO:0019899,GO:0036211,GO:0040011,GO:0042221,GO:0042330,GO:0043170,GO:0043412,GO:0044237,GO:0044238,GO:0044260,GO:0044267,GO:…	3.1.1.61,3.5.1.44	ko:K03412	ko02020,ko02030,map02020,map02030	M00506	-	-	ko00000,ko00001,ko00002,ko01000,ko02022,ko02035	-	-	-	CheB_methylest,Response_reg	PA0173	Cytoplasmic [Class 2] ; Cytoplasmic [Class 3]
PA0174	PA0174	PA0174	1.72402	-0.785774	0.0240316	0	1.23139	0.300285	0.461913	0	1.39	2.62	5.04e-14	1	198080	198682	-	603	Chemotaxis protein CheD	NA	conserved hypothetical protein	NA	K03411	3.47e-142	401	COG1871@1|root,COG1871@2|Bacteria,1RDDB@1224|Proteobacteria,1S41X@1236|Gammaproteobacteria,1YGJ6@136841|Pseudomonas aeruginosa group	1236|Gammaproteobacteria	NT	Probably deamidates glutamine residues to glutamate on methyl-accepting chemotaxis receptors (MCPs), playing an important role in chemotaxis	cheD	GO:0006935,GO:0008150,GO:0009605,GO:0040011,GO:0042221,GO:0042330,GO:0050896	3.5.1.44	ko:K03411	ko02030,map02030	-	-	-	ko00000,ko00001,ko01000,ko02035	-	-	-	CheD	PA0174	Cytoplasmic [Class 3]
PA0175	cheR2;PA0175	cheR2	1.80036	-0.848287	0.014498	0	1.23278	0.301914	0.371569	0	1.44	2.71	4.83e-32	1	198688	199530	-	843	Chemotaxis protein methyltransferase CheR (EC 2.1.1.80)	GO:0008983|protein-glutamate O-methyltransferase activity	probable chemotaxis protein methyltransferase	NA	K00575	3.58e-202	559	COG1352@1|root,COG1352@2|Bacteria,1MU6W@1224|Proteobacteria,1RMFK@1236|Gammaproteobacteria,1YF4K@136841|Pseudomonas aeruginosa group	1236|Gammaproteobacteria	NT	Methylation of the membrane-bound methyl-accepting chemotaxis proteins (MCP) to form gamma-glutamyl methyl ester residues in MCP	cheR	GO:0003674,GO:0003824,GO:0005488,GO:0005515,GO:0005575,GO:0005622,GO:0005623,GO:0005737,GO:0005829,GO:0005886,GO:0006464,GO:0006479,GO:0006807,GO:0006935,GO:0008022,GO:0008150,GO:0008152,GO:0008168,GO:0008171,GO:0008213,GO:0008276,GO:0008757,GO:0008983,GO:0009605,GO:0009987,GO:0010340,GO:0016020,GO:0016740,GO:0016741,GO:0019538,GO:0032259,GO:0032991,GO:0036211,GO:0040011,GO:0042221,GO:0042330,GO:…	2.1.1.80	ko:K00575	ko02020,ko02030,map02020,map02030	-	-	-	ko00000,ko00001,ko01000,ko02035	-	-	-	CheR,CheR_N	PA0175	Cytoplasmic [Class 3]
PA0176	aer2;mcpB;PA0176	NA	1.92747	-0.946707	0.00968366	0	1.25682	0.329783	0.249206	0	NA	NA	NA	0	199600	201639	-	2040	Aerotaxis sensor receptor protein	NA	aerotaxis transducer Aer2	aer2	K03406	0	1079	COG0840@1|root,COG0840@2|Bacteria,1MU9B@1224|Proteobacteria,1RMH0@1236|Gammaproteobacteria,1YFMH@136841|Pseudomonas aeruginosa group	1236|Gammaproteobacteria	NT	Methyl-accepting chemotaxis-like domains (chemotaxis sensory transducer).	aer2	-	-	ko:K03406	ko02020,ko02030,map02020,map02030	-	-	-	ko00000,ko00001,ko02035	-	-	-	4HB_MCP_1,Cache_3-Cache_2,HAMP,MCPsignal,NIT,PAS_3,PAS_4,PAS_8,PAS_9	aer2	Cytoplasmic [Class 2] ; Unknown (This protein may have multiple localization sites) [Class 3]
PA0177	PA0177	NA	2.11253	-1.07897	0.00423838	1	1.37953	0.464179	0.106879	0	NA	NA	NA	0	201675	202160	-	486	Positive regulator of CheA protein activity (CheW)	GO:0004871|signal transducer activity;GO:0005622|intracellular;GO:0006935|chemotaxis;GO:0007165|signal transduction	probable purine-binding chemotaxis protein	NA	K03408	1.17e-105	305	COG0835@1|root,COG0835@2|Bacteria,1RD1W@1224|Proteobacteria,1S26J@1236|Gammaproteobacteria,1YDJG@136841|Pseudomonas aeruginosa group	1236|Gammaproteobacteria	NT	Two component signalling adaptor domain	cheW	GO:0003674,GO:0005488,GO:0005515,GO:0005575,GO:0005622,GO:0005623,GO:0005737,GO:0005829,GO:0005886,GO:0006935,GO:0007154,GO:0007165,GO:0008150,GO:0009605,GO:0009893,GO:0009987,GO:0010604,GO:0016020,GO:0019222,GO:0019904,GO:0023052,GO:0031323,GO:0031325,GO:0031399,GO:0031401,GO:0032268,GO:0032270,GO:0032991,GO:0040011,GO:0042221,GO:0042330,GO:0044424,GO:0044444,GO:0044464,GO:0048518,GO:0048522,GO:…	-	ko:K03408	ko02020,ko02030,map02020,map02030	-	-	-	ko00000,ko00001,ko02035	-	-	-	CheW	PA0177	Cytoplasmic [Class 2] ; Cytoplasmic [Class 3]
PA0178	PA0178	NA	2.2181	-1.14932	0.00111136	1	1.21844	0.285038	0.263373	0	NA	NA	NA	0	202147	204066	-	1920	Signal transduction histidine kinase CheA	NA	probable two-component sensor	NA	K03407	0	1114	COG0643@1|root,COG2198@1|root,COG0643@2|Bacteria,COG2198@2|Bacteria,1MUAG@1224|Proteobacteria,1RMS6@1236|Gammaproteobacteria,1YEY6@136841|Pseudomonas aeruginosa group	1236|Gammaproteobacteria	NT	Signal transducing histidine kinase, homodimeric domain	cheA	GO:0000160,GO:0003674,GO:0003824,GO:0004672,GO:0004673,GO:0005575,GO:0005622,GO:0005623,GO:0005737,GO:0005829,GO:0005886,GO:0006464,GO:0006468,GO:0006793,GO:0006796,GO:0006807,GO:0006935,GO:0007154,GO:0007165,GO:0008150,GO:0008152,GO:0009605,GO:0009892,GO:0009893,GO:0009987,GO:0010562,GO:0010604,GO:0010605,GO:0016020,GO:0016301,GO:0016310,GO:0016740,GO:0016772,GO:0016773,GO:0016775,GO:0018106,GO:…	2.7.13.3	ko:K03407	ko02020,ko02030,map02020,map02030	M00506	-	-	ko00000,ko00001,ko00002,ko01000,ko01001,ko02022,ko02035	-	-	-	CheW,CheY-binding,H-kinase_dim,HATPase_c,Hpt	PA0178	Cytoplasmic [Class 3]
PA0179	PA0179	NA	2.18967	-1.13071	0.000239077	1	1.01791	0.0256084	0.949161	0	NA	NA	NA	0	204094	204459	-	366	Chemotaxis regulator - transmits chemoreceptor signals to flagellar motor components CheY	NA	probable two-component response regulator	NA	K03413	1.43e-80	239	COG0745@1|root,COG0745@2|Bacteria,1RHDD@1224|Proteobacteria,1S67R@1236|Gammaproteobacteria,1YG7J@136841|Pseudomonas aeruginosa group	1236|Gammaproteobacteria	KT	cheY-homologous receiver domain	cheY1	-	-	ko:K03413	ko02020,ko02030,map02020,map02030	M00506	-	-	ko00000,ko00001,ko00002,ko02022,ko02035	-	-	-	Response_reg	PA0179	Cytoplasmic [Class 2] ; Cytoplasmic [Class 3]
PA0180	cttP;mcpA;PA0180	NA	1.3871	-0.472068	0.0459566	0	1.02557	-0.0364211	0.907495	0	NA	NA	NA	0	204657	205829	-	1173	Methyl-accepting chemotaxis transducer domain protein	NA	chemotactic transducer for trichloroethylene [positive chemotaxis], CttP	cttP	K03406	5.53e-266	730	COG0840@1|root,COG0840@2|Bacteria,1RBQH@1224|Proteobacteria,1S2V1@1236|Gammaproteobacteria,1YDMY@136841|Pseudomonas aeruginosa group	1236|Gammaproteobacteria	NT	Methyl-accepting chemotaxis-like domains (chemotaxis sensory transducer).	-	-	-	ko:K03406	ko02020,ko02030,map02020,map02030	-	-	-	ko00000,ko00001,ko02035	-	-	-	MCPsignal	cttP	Cytoplasmic Membrane [Class 3]
PA0181	PA0181	NA	1.20638	-0.27068	0.254616	0	1.20071	0.263888	0.346145	0	NA	NA	NA	0	206022	206954	-	933	Transcriptional regulator PA0181, LysR family	NA	probable transcriptional regulator	NA	NA	5.21e-226	622	COG0583@1|root,COG0583@2|Bacteria,1MVD8@1224|Proteobacteria,1RRDU@1236|Gammaproteobacteria,1YERB@136841|Pseudomonas aeruginosa group	1236|Gammaproteobacteria	K	LysR substrate binding domain	-	-	-	-	-	-	-	-	-	-	-	-	HTH_1,LysR_substrate	PA0181	Cytoplasmic [Class 2] ; Cytoplasmic [Class 3]
PA0182	PA0182;yjgI	PA0182	1.06952	-0.0969575	0.843814	0	1.16958	0.225986	0.510495	0	-5.01	-32.26	3.81e-297	1	207071	207823	+	753	Cyclic-di-GMP-binding biofilm dispersal mediator protein	NA	probable short-chain dehydrogenase	NA	K00059	4.09e-129	372	COG1028@1|root,COG1028@2|Bacteria,1N4J7@1224|Proteobacteria,1RQ0S@1236|Gammaproteobacteria,1YKNS@136841|Pseudomonas aeruginosa group	1236|Gammaproteobacteria	IQ	KR domain	yjgI	-	1.1.1.100	ko:K00059	ko00061,ko00333,ko00780,ko01040,ko01100,ko01130,ko01212,map00061,map00333,map00780,map01040,map01100,map01130,map01212	M00083,M00572	R04533,R04534,R04536,R04543,R04566,R04953,R04964,R07759,R07763,R10116,R10120,R11671	RC00029,RC00117	ko00000,ko00001,ko00002,ko01000,ko01004	-	-	-	adh_short_C2	PA0182	Cytoplasmic [Class 2] ; Cytoplasmic [Class 3]
PA0183	atsA;PA0183	atsA	1.11154	-0.152559	0.640581	0	1.00669	0.0096261	0.976373	0	-2.19	-4.57	4.16e-87	1	207923	209533	-	1611	Arylsulfatase (EC 3.1.6.1)	GO:0004065|arylsulfatase activity	arylsulfatase	atsA	NA	0	1095	COG3119@1|root,COG3119@2|Bacteria,1MV92@1224|Proteobacteria,1RPDE@1236|Gammaproteobacteria,1YFDU@136841|Pseudomonas aeruginosa group	1236|Gammaproteobacteria	P	Sulfatase	atsA	-	3.1.6.1	ko:K01130	ko00140,ko00600,map00140,map00600	-	R03980,R04856	RC00128,RC00231	ko00000,ko00001,ko01000	-	-	-	Sulfatase	atsA	Cytoplasmic [Class 1] ; Cytoplasmic [Class 3]
PA0184	atsC;PA0184	NA	1.05878	-0.0824065	NA	0	1.02535	0.0361139	0.941648	0	NA	NA	NA	0	209621	210460	-	840	ABC transporter, ATP-binding protein (cluster 1, maltose/g3p/polyamine/iron); ABC transporter, ATP-binding protein (cluster 10, nitrate/sulfonate/bicarbonate)	NA	probable ATP-binding component of ABC transporter	NA	K15555	4.34e-198	549	COG1116@1|root,COG1116@2|Bacteria,1MUDV@1224|Proteobacteria,1RQ96@1236|Gammaproteobacteria,1YI28@136841|Pseudomonas aeruginosa group	1236|Gammaproteobacteria	P	ATPases associated with a variety of cellular activities	atsC	-	-	ko:K02049,ko:K15555	ko00920,ko02010,map00920,map02010	M00188,M00436	-	-	ko00000,ko00001,ko00002,ko01000,ko02000	3.A.1.16,3.A.1.17,3.A.1.17.2	-	-	ABC_tran	PA0184	Cytoplasmic Membrane [Class 3]
PA0185	atsB;PA0185	PA0185	1.04936	-0.0695051	NA	0	1.05099	-0.0717477	0.910357	0	-1.77	-3.4	8.57e-17	1	210457	212073	-	1617	Alkanesulfonates transport system permease protein	NA	probable permease of ABC transporter	NA	K15554	0	1042	COG0600@1|root,COG0600@2|Bacteria,1MZ85@1224|Proteobacteria,1RS43@1236|Gammaproteobacteria,1YID3@136841|Pseudomonas aeruginosa group	1236|Gammaproteobacteria	P	Binding-protein-dependent transport system inner membrane component	atsB	-	-	ko:K15554	ko00920,ko02010,map00920,map02010	M00436	-	-	ko00000,ko00001,ko00002,ko02000	3.A.1.17.2	-	-	BPD_transp_1	PA0185	Cytoplasmic Membrane [Class 3]
PA0186	atsR;PA0186	PA0186	1.09564	-0.131773	NA	0	1.15402	0.206672	0.516566	0	-1.81	-3.5	8.44e-12	1	212340	213401	+	1062	Alkanesulfonates-binding protein	NA	probable binding protein component of ABC transporter	NA	K15553	3.58e-241	664	COG0715@1|root,COG0715@2|Bacteria,1R4XP@1224|Proteobacteria,1RY7F@1236|Gammaproteobacteria,1YJ3K@136841|Pseudomonas aeruginosa group	1236|Gammaproteobacteria	P	NMT1-like family	atsR	-	-	ko:K15553	ko00920,ko02010,map00920,map02010	M00436	-	-	ko00000,ko00001,ko00002,ko02000	3.A.1.17.2	-	-	NMT1	PA0186	Unknown [Class 3]
PA0187	PA0187	NA	1.21226	-0.277694	NA	0	1.13482	0.182461	0.620634	0	NA	NA	NA	0	213819	214634	+	816	Gamma-butyrobetaine dioxygenase (EC 1.14.11.1)	GO:0008336|gamma-butyrobetaine dioxygenase activity	hypothetical protein	NA	NA	5.66e-190	528	COG2175@1|root,COG2175@2|Bacteria,1R5KS@1224|Proteobacteria,1RZQ2@1236|Gammaproteobacteria	1236|Gammaproteobacteria	Q	PFAM Taurine catabolism dioxygenase TauD, TfdA family	-	-	-	-	-	-	-	-	-	-	-	-	TauD	PA0187	Cytoplasmic [Class 3]
PA0188	PA0188	PA0188	1.09934	-0.136643	NA	0	1.07001	-0.0976183	0.828217	0	-1.25	-2.37	1.29e-09	1	214631	215512	+	882	Auxin efflux carrier family protein	NA	hypothetical protein	NA	K24180	8.64e-196	544	COG0679@1|root,COG0679@2|Bacteria,1P2SH@1224|Proteobacteria,1RYK8@1236|Gammaproteobacteria,1YFPS@136841|Pseudomonas aeruginosa group	1224|Proteobacteria	S	Membrane transport protein	-	-	-	ko:K07088	-	-	-	-	ko00000	-	-	-	Mem_trans	PA0188	Cytoplasmic Membrane [Class 3]
PA0189	opdI;PA0189	PA0189	1.06964	-0.0971261	NA	0	1.06918	-0.0965087	0.858122	0	-2.48	-5.56	2.34e-23	1	215550	216908	-	1359	Outer membrane low permeability porin, OprD family => OccD5/OpdI	NA	probable porin	NA	K18093	9.19999984966937e-317	863	2AKVJ@1|root,31BNS@2|Bacteria,1Q7I0@1224|Proteobacteria,1TBUF@1236|Gammaproteobacteria,1YJ3P@136841|Pseudomonas aeruginosa group	1236|Gammaproteobacteria	S	outer membrane porin, OprD family	-	-	-	-	-	-	-	-	-	-	-	-	OprD	PA0189	Outer Membrane [Class 2] ; Outer Membrane [Class 3]
PA0190	PA0190	PA0190	1.05517	0.0774773	NA	0	1.27106	-0.346027	0.178095	0	-2.64	-6.22	1.52e-41	1	217156	217881	+	726	putative membrane-associated phospholipid phosphatase, PAP2 superfamily	NA	probable acid phosphatase	NA	K09474	2.38e-167	468	COG0671@1|root,COG0671@2|Bacteria,1R91F@1224|Proteobacteria,1S1DW@1236|Gammaproteobacteria,1YH3T@136841|Pseudomonas aeruginosa group	1236|Gammaproteobacteria	I	Acid phosphatase homologues	-	-	3.1.3.2	ko:K09474	ko00740,ko01100,ko02020,map00740,map01100,map02020	-	R00548	RC00017	ko00000,ko00001,ko01000	-	-	-	PAP2	PA0190	Periplasmic [Class 3]
PA0191	PA0191	PA0191	1.1465	-0.197237	NA	0	1.15833	-0.212044	0.44097	0	-4.03	-16.29	6.25e-158	1	217905	218822	-	918	LysR family transcriptional regulator PA0191	NA	probable transcriptional regulator	NA	NA	7.34e-219	603	COG0583@1|root,COG0583@2|Bacteria,1RI7F@1224|Proteobacteria,1S8C2@1236|Gammaproteobacteria,1YI48@136841|Pseudomonas aeruginosa group	1236|Gammaproteobacteria	K	LysR substrate binding domain	sdsB1	-	-	-	-	-	-	-	-	-	-	-	HTH_1,LysR_substrate	PA0191	Cytoplasmic [Class 3]
PA0192	PA0192	PA0192	1.14516	-0.195547	NA	0	1.04878	-0.0687117	0.861621	0	-1.91	-3.77	1.21e-20	1	219172	221544	+	2373	Putative TonB-dependent receptor	NA	probable TonB-dependent receptor	NA	K02014	0	1529	COG1629@1|root,COG4774@1|root,COG1629@2|Bacteria,COG4774@2|Bacteria,1NMCN@1224|Proteobacteria,1T1GZ@1236|Gammaproteobacteria,1YFJF@136841|Pseudomonas aeruginosa group	1236|Gammaproteobacteria	P	TonB dependent receptor	-	-	-	ko:K02014	-	-	-	-	ko00000,ko02000	1.B.14	-	-	Plug,TonB_dep_Rec	PA0192	Outer Membrane [Class 2] ; Outer Membrane [Class 3]
PA0193	PA0193	NA	1.04804	-0.0676945	NA	0	1.28311	0.359646	0.415324	0	NA	NA	NA	0	221585	222487	+	903	Aliphatic sulfate esters (C4-C12 chain lengths) dioxygenase (EC 1.14.11.-)	GO:0000907|sulfonate dioxygenase activity;GO:0000907|2,4-dichlorophenoxyacetate alpha-ketoglutarate dioxygenase activity;GO:0000907|procollagen-proline dioxygenase activity;GO:0000907|hypophosphite dioxygenase activity;GO:0000907|DNA-N1-methyladenine dioxygenase activity;GO:0000907|C-19 gibberellin 2-beta-dioxygenase activity;GO:0000907|C-20 gibberellin 2-beta-dioxygenase activity	hypothetical protein	NA	K22303	1.43e-218	602	COG2175@1|root,COG2175@2|Bacteria,1MV5K@1224|Proteobacteria,1RNM0@1236|Gammaproteobacteria,1YI01@136841|Pseudomonas aeruginosa group	1236|Gammaproteobacteria	Q	Taurine catabolism dioxygenase TauD, TfdA family	atsK	GO:0003674,GO:0003824,GO:0008150,GO:0008152,GO:0016491,GO:0016705,GO:0016706,GO:0051213,GO:0055114	-	ko:K22303	-	-	-	-	ko00000,ko01000	-	-	-	TauD	PA0193	Cytoplasmic [Class 3]
PA0194	PA0194	PA0194	1.13214	-0.179049	NA	0	1.29389	0.371718	0.228328	0	-1.5	-2.83	3.66e-05	1	222555	223454	+	900	dioxygenase, TauD/TfdA family	NA	hypothetical protein	NA	K03119	3.24e-219	604	COG2175@1|root,COG2175@2|Bacteria,1MVI6@1224|Proteobacteria,1S2DH@1236|Gammaproteobacteria,1YJ7H@136841|Pseudomonas aeruginosa group	1236|Gammaproteobacteria	Q	Taurine catabolism dioxygenase TauD, TfdA family	-	-	1.14.11.17	ko:K03119	ko00430,ko00920,map00430,map00920	-	R05320	RC01331	ko00000,ko00001,ko01000	-	-	-	TauD	PA0194	Cytoplasmic [Class 3]
PA0195	PA0195;pntAA	NA	1.08976	-0.124005	0.652062	0	1.09618	0.132488	0.683851	0	NA	NA	NA	0	224101	225219	+	1119	NAD(P) transhydrogenase N-domain of subunit alpha (EC 1.6.1.2)	GO:0008750|NAD(P)+ transhydrogenase (AB-specific) activity	putative NAD(P) transhydrogenase, subunit alpha part 1	pntAA	K00324	3.01e-254	699	COG3288@1|root,COG3288@2|Bacteria,1MVXU@1224|Proteobacteria,1RN23@1236|Gammaproteobacteria,1YECN@136841|Pseudomonas aeruginosa group	1236|Gammaproteobacteria	C	Alanine dehydrogenase/PNT, C-terminal domain	pntAA	-	1.6.1.2	ko:K00324	ko00760,ko01100,map00760,map01100	-	R00112	RC00001	ko00000,ko00001,ko01000	-	-	-	AlaDh_PNT_C,AlaDh_PNT_N	pntAA	Cytoplasmic Membrane [Class 2] ; Cytoplasmic Membrane [Class 3]
PA0195.1	PA0195.1;pntAB	NA	1.02337	0.0333218	0.92992	0	1.12756	0.173209	0.597851	0	NA	NA	NA	0	225295	225603	+	309	NAD(P) transhydrogenase C-domain of subunit alpha (EC 1.6.1.2)	GO:0008750|NAD(P)+ transhydrogenase (AB-specific) activity	putative NAD(P) transhydrogenase, subunit alpha part 2	pntAB	K00324	4.83e-61	188	COG3288@1|root,COG3288@2|Bacteria,1MZ3E@1224|Proteobacteria,1S6HX@1236|Gammaproteobacteria,1YGES@136841|Pseudomonas aeruginosa group	1236|Gammaproteobacteria	C	4TM region of pyridine nucleotide transhydrogenase, mitoch	pnaB	-	1.6.1.2	ko:K00324	ko00760,ko01100,map00760,map01100	-	R00112	RC00001	ko00000,ko00001,ko01000	-	-	-	PNTB_4TM	pntAB	Cytoplasmic Membrane [Class 3]
PA0196	PA0196;pntB	NA	1.15719	-0.210627	0.327623	0	1.15222	0.204415	0.435151	0	NA	NA	NA	0	225603	227039	+	1437	NAD(P) transhydrogenase subunit beta (EC 1.6.1.2)	GO:0008750|NAD(P)+ transhydrogenase (AB-specific) activity	pyridine nucleotide transhydrogenase, beta subunit	pntB	K00325	0	894	COG1282@1|root,COG1282@2|Bacteria,1MUP4@1224|Proteobacteria,1RMR4@1236|Gammaproteobacteria,1YDAN@136841|Pseudomonas aeruginosa group	1236|Gammaproteobacteria	C	The transhydrogenation between NADH and NADP is coupled to respiration and ATP hydrolysis and functions as a proton pump across the membrane	pntB	-	1.6.1.2	ko:K00325	ko00760,ko01100,map00760,map01100	-	R00112	RC00001	ko00000,ko00001,ko01000	-	-	-	PNTB	pntB	Cytoplasmic Membrane [Class 2] ; Cytoplasmic Membrane [Class 3]
PA0197	PA0197;tonB2	tonB2	1.53256	-0.615947	0.0561399	0	1.07587	-0.105497	0.734635	0	-1.74	-3.33	2.21e-15	1	227382	228194	+	813	putative TonB-dependent receptor	NA	TonB2	tonB2	K03832	1.2e-147	421	COG0810@1|root,COG0810@2|Bacteria,1MZPX@1224|Proteobacteria,1S7VF@1236|Gammaproteobacteria,1YE1G@136841|Pseudomonas aeruginosa group	1236|Gammaproteobacteria	M	Interacts with outer membrane receptor proteins that carry out high-affinity binding and energy dependent uptake into the periplasmic space of specific substrates. It could act to transduce energy from the cytoplasmic membrane to specific energy- requiring processes in the outer membrane, resulting in the release into the periplasm of ligands bound by these outer membrane proteins	tonB2	-	-	ko:K03832	-	-	-	-	ko00000,ko02000	2.C.1.1	-	-	TonB_C	tonB2	Periplasmic [Class 3]
PA0198	exbB1;PA0198	exbB1	1.62081	-0.696718	0.0242545	0	1.09464	0.130455	0.665778	0	-1.2	-2.29	4.06e-14	1	228223	228942	+	720	MotA/TolQ/ExbB proton channel family protein	GO:0006810|transport;GO:0008565|protein transporter activity;GO:0016020|membrane	transport protein ExbB	exbB1	K03561	7.88e-156	439	COG0811@1|root,COG0811@2|Bacteria,1RA2U@1224|Proteobacteria,1RPZ5@1236|Gammaproteobacteria,1YF51@136841|Pseudomonas aeruginosa group	1236|Gammaproteobacteria	U	MotA/TolQ/ExbB proton channel family	exbB1	-	-	ko:K03561	-	-	-	-	ko00000,ko02000	1.A.30.2.1	-	-	MotA_ExbB	exbB1	Cytoplasmic Membrane [Class 3]
PA0199	exbD1;PA0199	NA	2.08208	-1.05802	2.63925e-05	1	1.07717	0.10724	0.72997	0	NA	NA	NA	0	228944	229345	+	402	Biopolymer transport protein ExbD/TolR	GO:0005215|transporter activity;GO:0006810|transport;GO:0016020|membrane	transport protein ExbD	exbD1	K03560	1.72e-80	239	COG0848@1|root,COG0848@2|Bacteria,1MZ6M@1224|Proteobacteria,1S6YU@1236|Gammaproteobacteria,1YG5T@136841|Pseudomonas aeruginosa group	1236|Gammaproteobacteria	U	Biopolymer transport protein ExbD/TolR	-	-	-	ko:K03559,ko:K03560	-	-	-	-	ko00000,ko02000	1.A.30.2.1,1.A.30.2.2	-	-	ExbD	exbD1	Cytoplasmic Membrane [Class 3]
PA0200	PA0200	NA	2.07628	-1.054	0.00728858	1	1.19209	0.253493	0.247717	0	NA	NA	NA	0	229526	229657	-	132	hypothetical protein	NA	hypothetical protein	NA	NA	2.24e-49	156	2E4I3@1|root,32ZD6@2|Bacteria,1N6SY@1224|Proteobacteria,1TB8W@1236|Gammaproteobacteria,1YH4A@136841|Pseudomonas aeruginosa group	1236|Gammaproteobacteria	S	Protein of unknown function (DUF3079)	-	-	-	-	-	-	-	-	-	-	-	-	DUF3079	PA0200	Unknown [Class 3]
PA0201	PA0201	PA0201	1.22595	0.293894	0.397649	0	1.73929	0.798495	2.15644e-10	0	-3.86	-14.5	1.84e-239	1	229954	230535	+	582	hypothetical protein	NA	hypothetical protein	NA	K07002	6.79e-141	397	COG3545@1|root,COG3545@2|Bacteria,1RDB7@1224|Proteobacteria,1S12R@1236|Gammaproteobacteria,1YFZ9@136841|Pseudomonas aeruginosa group	1236|Gammaproteobacteria	S	Serine hydrolase	-	-	-	ko:K07002	-	-	-	-	ko00000	-	-	-	Ser_hydrolase	PA0201	Unknown [Class 3]
PA0202	PA0202	PA0202	1.00097	0.00140471	0.997019	0	1.64854	0.721189	4.44944e-07	0	-5.12	-34.77	0	1	230543	232000	-	1458	Amidase family protein BDAG_03520	NA	probable amidase	NA	K01426	0	984	COG0154@1|root,COG0154@2|Bacteria,1MW3Z@1224|Proteobacteria,1RR6F@1236|Gammaproteobacteria,1YF7A@136841|Pseudomonas aeruginosa group	1236|Gammaproteobacteria	J	Amidase	-	-	3.5.1.4	ko:K01426	ko00330,ko00360,ko00380,ko00627,ko00643,ko01120,map00330,map00360,map00380,map00627,map00643,map01120	-	R02540,R03096,R03180,R03909,R05551,R05590	RC00010,RC00100,RC00950,RC01025	ko00000,ko00001,ko01000	-	-	-	Amidase	PA0202	Cytoplasmic [Class 3]
PA0203	PA0203	PA0203	1.1274	-0.173005	0.650231	0	1.21922	0.285953	0.385846	0	-5.65	-50.19	0	1	232066	233100	-	1035	Spermidine/putrescine import ABC transporter substrate-binding protein PotD (TC 3.A.1.11.1)	NA	probable binding protein component of ABC transporter	NA	K11069	3.12e-251	689	COG0687@1|root,COG0687@2|Bacteria,1MUYW@1224|Proteobacteria,1SP9X@1236|Gammaproteobacteria,1YFFP@136841|Pseudomonas aeruginosa group	1236|Gammaproteobacteria	E	Bacterial extracellular solute-binding protein	-	-	-	ko:K11069	ko02010,map02010	M00299	-	-	ko00000,ko00001,ko00002,ko02000	3.A.1.11.1	-	-	SBP_bac_8	PA0203	Periplasmic [Class 2] ; Periplasmic [Class 3]
PA0204	PA0204	PA0204	1.13944	-0.188321	NA	0	1.20129	-0.264583	0.351121	0	-5.23	-37.47	2.96e-26	1	233123	233932	-	810	Spermidine/putrescine import ABC transporter permease protein PotC (TC 3.A.1.11.1)	NA	probable permease of ABC transporter	NA	K11070	1.37e-180	504	COG1177@1|root,COG1177@2|Bacteria,1MVC5@1224|Proteobacteria,1RQB7@1236|Gammaproteobacteria,1YFKH@136841|Pseudomonas aeruginosa group	1236|Gammaproteobacteria	E	Binding-protein-dependent transport system inner membrane component	-	-	-	ko:K11070,ko:K11074	ko02010,map02010	M00299,M00300	-	-	ko00000,ko00001,ko00002,ko02000	3.A.1.11.1,3.A.1.11.2	-	-	BPD_transp_1	PA0204	Cytoplasmic Membrane [Class 3]
PA0205	PA0205	PA0205	1.04137	-0.0584792	NA	0	1.11711	-0.159765	0.608068	0	-4.46	-22.02	1.2e-243	1	233929	234849	-	921	Spermidine/putrescine import ABC transporter permease protein PotB (TC 3.A.1.11.1)	NA	probable permease of ABC transporter	NA	K11071	2.61e-208	577	COG1176@1|root,COG1176@2|Bacteria,1MVGM@1224|Proteobacteria,1RNNZ@1236|Gammaproteobacteria,1YFGH@136841|Pseudomonas aeruginosa group	1236|Gammaproteobacteria	E	Binding-protein-dependent transport system inner membrane component	-	-	-	ko:K11071	ko02010,map02010	M00299	-	-	ko00000,ko00001,ko00002,ko02000	3.A.1.11.1	-	-	BPD_transp_1	PA0205	Cytoplasmic Membrane [Class 3]
PA0206	PA0206	PA0206	1.06972	-0.0972266	0.762536	0	1.0827	-0.114638	0.720707	0	-4.49	-22.51	4.15e-213	1	234875	235987	-	1113	Spermidine/putrescine import ABC transporter ATP-binding protein PotA (TC 3.A.1.11.1)	NA	probable ATP-binding component of ABC transporter	NA	K11072	2.07e-260	714	COG3842@1|root,COG3842@2|Bacteria,1MU3I@1224|Proteobacteria,1RNPX@1236|Gammaproteobacteria,1YERM@136841|Pseudomonas aeruginosa group	1236|Gammaproteobacteria	E	Part of the ABC transporter complex PotABCD involved in spermidine putrescine import. Responsible for energy coupling to the transport system	potA	GO:0000166,GO:0003674,GO:0003824,GO:0005215,GO:0005488,GO:0005524,GO:0005575,GO:0005623,GO:0005886,GO:0006810,GO:0006811,GO:0006812,GO:0008144,GO:0008150,GO:0008324,GO:0008519,GO:0015075,GO:0015101,GO:0015203,GO:0015399,GO:0015405,GO:0015417,GO:0015595,GO:0015606,GO:0015695,GO:0015696,GO:0015846,GO:0015847,GO:0015848,GO:0016020,GO:0016021,GO:0016462,GO:0016787,GO:0016817,GO:0016818,GO:0016887,GO:…	3.6.3.31	ko:K02052,ko:K11072,ko:K11076	ko02010,ko02024,map02010,map02024	M00193,M00299,M00300	-	-	ko00000,ko00001,ko00002,ko01000,ko02000	3.A.1.11,3.A.1.11.1,3.A.1.11.2	-	iB21_1397.B21_01132,iECBD_1354.ECBD_2473,iECB_1328.ECB_01124,iECD_1391.ECD_01124,iECO111_1330.ECO111_1474,iECO26_1355.ECO26_1643,iEcHS_1320.EcHS_A1246,iEcolC_1368.EcolC_2477,iSBO_1134.SBO_1915,iSSON_1240.SSON_1144,iSbBS512_1146.SbBS512_E1304,iUMNK88_1353.UMNK88_1456	ABC_tran,TOBE_2	PA0206	Cytoplasmic Membrane [Class 3]
PA0207	PA0207	PA0207	1.25355	-0.326015	0.309519	0	1.3889	0.473939	0.0784673	0	-1.93	-3.82	2.85e-37	1	236251	237111	+	861	Transcriptional regulator, LysR family	NA	probable transcriptional regulator	NA	K03566	1.26e-215	595	COG0583@1|root,COG0583@2|Bacteria,1MWY0@1224|Proteobacteria,1RP7Q@1236|Gammaproteobacteria,1YDG7@136841|Pseudomonas aeruginosa group	1236|Gammaproteobacteria	K	LysR substrate binding domain	-	-	-	ko:K03566	ko02026,map02026	-	-	-	ko00000,ko00001,ko03000	-	-	-	HTH_1,LysR_substrate	PA0207	Cytoplasmic [Class 2] ; Cytoplasmic [Class 3]
PA0208	mdcA;PA0208	mdcA	1.70333	-0.768356	0.00285795	0	1.88777	0.916683	0.0095398	0	2.49	6.19	4.01e-171	1	237232	238896	+	1665	Malonate decarboxylase alpha subunit	NA	malonate decarboxylase alpha subunit	mdcA	K13929	0	1108	COG4670@1|root,COG4670@2|Bacteria,1MX9F@1224|Proteobacteria,1RMW2@1236|Gammaproteobacteria,1YF1D@136841|Pseudomonas aeruginosa group	1236|Gammaproteobacteria	I	Malonate decarboxylase, alpha subunit, transporter	mdcA	-	2.3.1.187	ko:K13929	-	-	R08944	RC00012,RC00014	ko00000,ko01000,ko02000	3.B.1.1.4	-	-	Mal_decarbox_Al	mdcA	Cytoplasmic [Class 3]
PA0209	mdcB;PA0209	PA0209	2.44621	-1.29055	NA	0	3.03936	1.60377	2.42122e-07	1	2.58	6.67	1.97e-104	1	238896	239777	+	882	Triphosphoribosyl-dephospho-CoA synthase (EC 2.4.2.52)	NA	conserved hypothetical protein	NA	K13930	6.62e-200	555	COG1767@1|root,COG1767@2|Bacteria,1NB3R@1224|Proteobacteria,1RP65@1236|Gammaproteobacteria,1YDCM@136841|Pseudomonas aeruginosa group	1236|Gammaproteobacteria	H	Involved in the formation of 2-(5''-phosphoribosyl)-3'- dephosphocoenzyme-A, the prosthetic group of the acyl-carrier protein of the malonate decarboxylase	mdcB	-	2.4.2.52	ko:K05966,ko:K13930	ko02020,map02020	-	R09675	RC00049,RC00063	ko00000,ko00001,ko01000	-	-	-	CitG	PA0209	Unknown [Class 3]
PA0210	mdcC;PA0210	mdcC	2.44289	-1.28859	NA	0	2.4519	1.2939	0.00224816	1	2.65	7.03	1.15e-37	1	239779	240078	+	300	Malonate decarboxylase delta subunit	NA	malonate decarboxylase delta subunit	mdcC	K13931	2.43e-64	196	COG3052@1|root,COG3052@2|Bacteria,1N71C@1224|Proteobacteria,1S5W7@1236|Gammaproteobacteria,1YGDU@136841|Pseudomonas aeruginosa group	1236|Gammaproteobacteria	C	Subunit of malonate decarboxylase, it is an acyl carrier protein to which acetyl and malonyl thioester residues are bound via a 2'-(5''-phosphoribosyl)-3'-dephospho-CoA prosthetic group and turn over during the catalytic mechanism	mdcC	GO:0000036,GO:0003674,GO:0003824,GO:0005488,GO:0005975,GO:0006082,GO:0006629,GO:0006631,GO:0006633,GO:0008150,GO:0008152,GO:0008610,GO:0009058,GO:0009987,GO:0016053,GO:0016829,GO:0016830,GO:0016831,GO:0019752,GO:0032787,GO:0043436,GO:0044237,GO:0044238,GO:0044249,GO:0044255,GO:0044262,GO:0044281,GO:0044283,GO:0044620,GO:0046394,GO:0048037,GO:0051192,GO:0071704,GO:0072330,GO:0140104,GO:1901576	-	ko:K13931	-	-	-	-	ko00000,ko02000	3.B.1.1.4	-	-	ACP	mdcC	Cytoplasmic [Class 3]
PA0211	mdcD;PA0211	mdcD	1.86733	-0.900978	0.0563475	0	1.92164	0.942339	0.00572388	0	2.29	5.23	1.38e-80	1	240071	240934	+	864	Malonate decarboxylase beta subunit	NA	malonate decarboxylase beta subunit	mdcD	K13932	5.67e-198	549	COG4799@1|root,COG4799@2|Bacteria,1PRAH@1224|Proteobacteria,1RNT2@1236|Gammaproteobacteria,1YCUP@136841|Pseudomonas aeruginosa group	1236|Gammaproteobacteria	I	Carboxyl transferase domain	mdcD	-	4.1.1.87	ko:K13932	-	-	-	-	ko00000,ko01000	-	-	-	ACP,Carboxyl_trans	mdcD	Cytoplasmic [Class 3]
PA0212	mdcE;PA0212	mdcE	2.02034	-1.0146	0.00469778	1	1.77384	0.826878	0.00265444	0	2.07	4.3	9.43e-51	1	240931	241737	+	807	Malonate decarboxylase gamma subunit	NA	malonate decarboxylase gamma subunit	mdcE	K13933	2.05e-186	518	COG4799@1|root,COG4799@2|Bacteria,1NRN3@1224|Proteobacteria,1RQT7@1236|Gammaproteobacteria,1YECV@136841|Pseudomonas aeruginosa group	1236|Gammaproteobacteria	I	Malonate decarboxylase gamma subunit (MdcE)	mdcE	-	4.1.1.87	ko:K13933	-	-	-	-	ko00000,ko01000	-	-	-	MdcE	mdcE	Cytoplasmic [Class 3]
PA0213	mdcG;PA0213	PA0213	2.03135	-1.02244	NA	0	1.37546	0.459916	0.180448	0	1.26	2.39	1.54e-10	1	241858	242445	+	588	Malonate decarboxylase holo-[acyl-carrier-protein] synthase (EC 2.7.7.66)	NA	hypothetical protein	NA	K13934	3.42e-166	464	28INI@1|root,2Z8NU@2|Bacteria,1N167@1224|Proteobacteria,1RYIS@1236|Gammaproteobacteria,1YG4V@136841|Pseudomonas aeruginosa group	1236|Gammaproteobacteria	H	Transfers 2'-(5-triphosphoribosyl)-3'-dephosphocoenzyme- A to the apo- acyl-carrier-protein of the malonate decarboxylase to yield holo- acyl-carrier-protein	mdcG	-	2.7.7.66	ko:K13934	-	-	R10706	-	ko00000,ko01000	-	-	-	MdcG	PA0213	Cytoplasmic [Class 3]
PA0214	mdcH;PA0214	NA	1.70657	-0.771097	0.0322814	0	1.00032	-0.000455783	0.998481	0	NA	NA	NA	0	242442	243374	+	933	Malonyl CoA-acyl carrier protein transacylase (EC 2.3.1.39)	GO:0004314|[acyl-carrier-protein] S-malonyltransferase activity	probable acyl transferase	NA	K13935	1.07e-209	581	COG0331@1|root,COG0331@2|Bacteria,1NFFP@1224|Proteobacteria,1RNT3@1236|Gammaproteobacteria,1YEFN@136841|Pseudomonas aeruginosa group	1236|Gammaproteobacteria	I	malonyl CoA-acyl carrier protein transacylase	mdcH	-	2.3.1.39	ko:K13935	-	-	R01626	RC00004,RC00039,RC02727	ko00000,ko01000	-	-	-	Acyl_transf_1	PA0214	Cytoplasmic [Class 3]
PA0215	madL;PA0215	NA	2.00347	-1.0025	0.00304089	1	1.14297	0.192792	0.472145	0	NA	NA	NA	0	243431	243835	+	405	Malonate transporter, MadL subunit	NA	malonate transporter MadL	NA	NA	1.85e-80	239	2CAQ0@1|root,32RRS@2|Bacteria,1RJ3J@1224|Proteobacteria,1S8E9@1236|Gammaproteobacteria,1YGJA@136841|Pseudomonas aeruginosa group	1236|Gammaproteobacteria	S	Malonate transporter MadL subunit	madL	-	-	-	-	-	-	-	-	-	-	-	MadL	PA0215	Cytoplasmic Membrane [Class 3]
PA0216	madM;PA0216	NA	1.86424	-0.898586	0.00575803	0	1.17274	0.229878	0.434176	0	NA	NA	NA	0	243841	244605	+	765	Malonate transporter, MadM subunit	NA	malonate transporter MadM	NA	NA	2.17e-165	464	28HGK@1|root,2Z7SE@2|Bacteria,1R43R@1224|Proteobacteria,1RRJ2@1236|Gammaproteobacteria,1YDHC@136841|Pseudomonas aeruginosa group	1236|Gammaproteobacteria	S	Malonate/sodium symporter MadM subunit	madM	-	-	-	-	-	-	-	-	-	-	-	MadM	PA0216	Cytoplasmic Membrane [Class 3]
PA0217	mdcR;PA0217	NA	1.16352	-0.218491	0.466526	0	1.02236	-0.0319096	0.924289	0	NA	NA	NA	0	244690	245619	-	930	Malonate utilization transcriptional regulator	NA	probable transcriptional regulator	NA	K13928	9.2e-215	593	COG0583@1|root,COG0583@2|Bacteria,1MXEC@1224|Proteobacteria,1RPHE@1236|Gammaproteobacteria,1YFP4@136841|Pseudomonas aeruginosa group	1236|Gammaproteobacteria	K	LysR substrate binding domain	mdcR	-	-	ko:K13928	-	-	-	-	ko00000,ko03000	-	-	-	HTH_1,LysR_substrate	PA0217	Cytoplasmic [Class 3]
PA0218	PA0218	NA	1.11386	-0.15557	0.540984	0	1.0497	0.069972	0.836268	0	NA	NA	NA	0	245948	246868	-	921	Transcriptional regulator, LysR family	NA	probable transcriptional regulator	NA	NA	1.43e-221	610	COG0583@1|root,COG0583@2|Bacteria,1MU8N@1224|Proteobacteria,1SYCK@1236|Gammaproteobacteria,1YDJ7@136841|Pseudomonas aeruginosa group	1236|Gammaproteobacteria	K	LysR substrate binding domain	-	-	-	-	-	-	-	-	-	-	-	-	HTH_1,LysR_substrate	PA0218	Cytoplasmic [Class 2] ; Cytoplasmic [Class 3]
PA0219	PA0219	PA0219	1.01795	0.0256677	NA	0	1.20911	-0.273941	0.581873	0	-2.37	-5.18	6.99e-21	1	247219	248709	+	1491	Aldehyde dehydrogenase (EC 1.2.1.3)	GO:0004029|aldehyde dehydrogenase (NAD) activity	probable aldehyde dehydrogenase	NA	K09472	0	967	COG1012@1|root,COG1012@2|Bacteria,1MU1V@1224|Proteobacteria,1RMBQ@1236|Gammaproteobacteria,1YFPI@136841|Pseudomonas aeruginosa group	1236|Gammaproteobacteria	C	Aldehyde dehydrogenase family	puuC2	-	1.2.1.99	ko:K09472	ko00330,ko01100,map00330,map01100	M00136	R07417,R07418	RC00080	ko00000,ko00001,ko00002,ko01000	-	-	iJN746.PP_2589	Aldedh	PA0219	Cytoplasmic [Class 3]
PA0220	PA0220	PA0220	1.36505	-0.44895	0.203628	0	1.21386	-0.279606	0.259173	0	-1	-2	0.000980755	1	248767	250200	+	1434	hypothetical protein	NA	amino acid APC family transporter	NA	NA	0	888	COG0531@1|root,COG0531@2|Bacteria,1R4PP@1224|Proteobacteria,1RP8U@1236|Gammaproteobacteria,1YICE@136841|Pseudomonas aeruginosa group	1236|Gammaproteobacteria	E	Amino acid permease	-	-	-	-	-	-	-	-	-	-	-	-	AA_permease_2	PA0220	Cytoplasmic Membrane [Class 3]
PA0221	PA0221	NA	1.15972	-0.213776	NA	0	1.05771	-0.0809497	0.84541	0	NA	NA	NA	0	250231	251613	+	1383	Omega-amino acid--pyruvate aminotransferase (EC 2.6.1.18)	GO:0016223|beta-alanine-pyruvate transaminase activity	probable aminotransferase	NA	K12256	0	940	COG0161@1|root,COG0161@2|Bacteria,1MU2N@1224|Proteobacteria,1RNW9@1236|Gammaproteobacteria,1YFAJ@136841|Pseudomonas aeruginosa group	1236|Gammaproteobacteria	H	Aminotransferase class-III	HA62_09750	-	2.6.1.113	ko:K12256	ko00330,ko01100,map00330,map01100	-	R08714	RC00008,RC00062	ko00000,ko00001,ko01000,ko01007	-	-	-	Aminotran_3	PA0221	Cytoplasmic [Class 3]
PA0222	PA0222	PA0222	1.28984	-0.367191	NA	0	1.52647	-0.610197	0.0618767	0	-1.64	-3.12	0.000102114	1	251777	252835	+	1059	ABC transporter, substrate-binding protein (cluster 1, maltose/g3p/polyamine/iron)	NA	hypothetical protein	NA	K02055	3.84e-249	684	COG0687@1|root,COG0687@2|Bacteria,1MU0I@1224|Proteobacteria,1RMY4@1236|Gammaproteobacteria,1YERY@136841|Pseudomonas aeruginosa group	1236|Gammaproteobacteria	E	Bacterial extracellular solute-binding protein	-	-	-	ko:K02055	ko02024,map02024	M00193	-	-	ko00000,ko00001,ko00002,ko02000	3.A.1.11	-	-	SBP_bac_8	PA0222	Periplasmic [Class 3]
PA0223	ergB;PA0223	NA	1.47132	-0.557106	0.136866	0	1.09171	-0.126593	0.758505	0	NA	NA	NA	0	252913	253794	-	882	Dihydrodipicolinate synthase family PA0223	NA	probable dihydrodipicolinate synthetase	NA	K01714	1.65e-209	579	COG0329@1|root,COG0329@2|Bacteria,1MXI1@1224|Proteobacteria,1RRFC@1236|Gammaproteobacteria,1YJW8@136841|Pseudomonas aeruginosa group	1236|Gammaproteobacteria	EM	Dihydrodipicolinate synthetase family	dapA1	-	3.5.4.22,4.3.3.7	ko:K01714,ko:K21062	ko00261,ko00300,ko00330,ko01100,ko01110,ko01120,ko01130,ko01230,map00261,map00300,map00330,map01100,map01110,map01120,map01130,map01230	M00016,M00525,M00526,M00527	R02280,R10147	RC00679,RC03062,RC03063	ko00000,ko00001,ko00002,ko01000	-	-	-	DHDPS	PA0223	Cytoplasmic [Class 3]
PA0224	ergA;PA0224	NA	1.02864	-0.040738	0.910011	0	1.24392	-0.314899	0.119639	0	NA	NA	NA	0	253854	254636	-	783	Ribulose-5-phosphate 4-epimerase and related epimerases and aldolases	NA	probable aldolase	NA	K01628	6.92e-190	526	COG0235@1|root,COG0235@2|Bacteria,1MWP9@1224|Proteobacteria,1RXYI@1236|Gammaproteobacteria	1236|Gammaproteobacteria	G	class II Aldolase	-	-	4.1.2.17	ko:K01628	ko00051,ko01120,map00051,map01120	-	R02262	RC00603,RC00604	ko00000,ko00001,ko01000	-	-	-	Aldolase_II	PA0224	Cytoplasmic [Class 3]
PA0225	erfA;PA0225	NA	1.09021	0.1246	0.59098	0	1.04371	0.0617237	0.828912	0	NA	NA	NA	0	254791	255330	+	540	Transcriptional regulator, Xre family	NA	probable transcriptional regulator	NA	NA	4.47e-121	346	COG1476@1|root,COG1917@1|root,COG1476@2|Bacteria,COG1917@2|Bacteria,1RB71@1224|Proteobacteria,1T1H0@1236|Gammaproteobacteria	1236|Gammaproteobacteria	K	Cro/C1-type HTH DNA-binding domain	-	-	-	-	-	-	-	-	-	-	-	-	Cupin_2,HTH_3	PA0225	Cytoplasmic [Class 3]
PA0226	PA0226	NA	1.00743	-0.0106793	0.985714	0	1.04824	0.067966	0.895605	0	NA	NA	NA	0	255481	256332	+	852	3-oxoadipate CoA-transferase subunit A (EC 2.8.3.6)	GO:0047569|3-oxoadipate CoA-transferase activity	probable CoA transferase, subunit A	NA	K01039	1.59e-211	583	COG1788@1|root,COG1788@2|Bacteria,1NGS5@1224|Proteobacteria,1RRZQ@1236|Gammaproteobacteria,1YETG@136841|Pseudomonas aeruginosa group	1236|Gammaproteobacteria	I	Coenzyme A transferase	catI	-	2.8.3.12	ko:K01039	ko00643,ko00650,ko01120,map00643,map00650,map01120	-	R04000,R05509	RC00012,RC00131,RC00137	ko00000,ko00001,ko01000	-	-	-	CoA_trans	PA0226	Cytoplasmic [Class 2] ; Cytoplasmic [Class 3]
PA0227	PA0227;pcaJ	PA0227	1.28884	-0.366072	NA	0	1.26717	0.341605	0.382885	0	-1.47	-2.77	0.000688213	1	256329	257111	+	783	3-oxoadipate CoA-transferase subunit B (EC 2.8.3.6)	GO:0047569|3-oxoadipate CoA-transferase activity	probable CoA transferase, subunit B	NA	K01040	1.18e-181	506	COG2057@1|root,COG2057@2|Bacteria,1MY3S@1224|Proteobacteria,1RP1U@1236|Gammaproteobacteria,1YKHF@136841|Pseudomonas aeruginosa group	1236|Gammaproteobacteria	I	Coenzyme A transferase	catJ	-	2.8.3.12	ko:K01040	ko00643,ko00650,ko01120,map00643,map00650,map01120	-	R04000,R05509	RC00012,RC00131,RC00137	ko00000,ko00001,ko01000	-	-	-	CoA_trans	PA0227	Cytoplasmic [Class 2] ; Cytoplasmic [Class 3]
PA0228	PA0228;pcaF	NA	1.21567	-0.281752	0.481841	0	1.00484	0.00695972	0.986644	0	NA	NA	NA	0	257108	258313	+	1206	3-oxoadipyl-CoA thiolase (EC 2.3.1.174)	GO:0033812|3-oxoadipyl-CoA thiolase activity	beta-ketoadipyl CoA thiolase PcaF	pcaF	K07823	2.34e-284	777	COG0183@1|root,COG0183@2|Bacteria,1MU5G@1224|Proteobacteria,1RM93@1236|Gammaproteobacteria,1YEF5@136841|Pseudomonas aeruginosa group	1236|Gammaproteobacteria	I	Thiolase, N-terminal domain	pcaF	-	2.3.1.174,2.3.1.9	ko:K00626,ko:K07823	ko00071,ko00072,ko00280,ko00310,ko00362,ko00380,ko00620,ko00630,ko00640,ko00650,ko00720,ko00900,ko01100,ko01110,ko01120,ko01130,ko01200,ko01212,ko02020,map00071,map00072,map00280,map00310,map00362,map00380,map00620,map00630,map00640,map00650,map00720,map00900,map01100,map01110,map01120,map01130,map01200,map01212,map02020	M00088,M00095,M00373,M00374,M00375	R00238,R00829,R01177	RC00004,RC00326	ko00000,ko00001,ko00002,ko01000,ko04147	-	-	-	Thiolase_C,Thiolase_N	pcaF	Cytoplasmic [Class 2] ; Cytoplasmic [Class 3]
PA0229	kgtP;PA0229;pcaT	NA	1.02423	0.0345351	0.935748	0	1.16644	-0.222114	0.594229	0	NA	NA	NA	0	258463	259761	+	1299	dicarboxylic acid transporter PcaT	NA	dicarboxylic acid transporter PcaT	pcaT	NA	1.72e-304	831	COG0477@1|root,COG0477@2|Bacteria,1MVZG@1224|Proteobacteria,1RS8V@1236|Gammaproteobacteria,1YEHT@136841|Pseudomonas aeruginosa group	1236|Gammaproteobacteria	EGP	Sugar (and other) transporter	kgtP	GO:0003674,GO:0005215,GO:0005575,GO:0005623,GO:0005886,GO:0006810,GO:0006811,GO:0006812,GO:0008150,GO:0008324,GO:0015075,GO:0015291,GO:0015293,GO:0015294,GO:0015318,GO:0016020,GO:0022804,GO:0022857,GO:0022890,GO:0034220,GO:0044464,GO:0051179,GO:0051234,GO:0055085,GO:0071944,GO:0098655	-	ko:K02625,ko:K03761	-	-	-	-	ko00000,ko02000	2.A.1.6.2,2.A.1.6.3	-	e_coli_core.b2587,iAF1260.b2587,iB21_1397.B21_02445,iBWG_1329.BWG_2351,iEC55989_1330.EC55989_2877,iECBD_1354.ECBD_1093,iECB_1328.ECB_02481,iECDH10B_1368.ECDH10B_2755,iECDH1ME8569_1439.ECDH1ME8569_2514,iECD_1391.ECD_02481,iECIAI1_1343.ECIAI1_2705,iECIAI39_1322.ECIAI39_2795,iECO103_1326.ECO103_3166,iECO111_1330.ECO111_3313,iECO26_1355.ECO26_3634,iECW_1372.ECW_m2816,iEKO11_1354.EKO11_1146,iETEC_1333…	MFS_1,Sugar_tr	pcaT	Cytoplasmic Membrane [Class 3]
PA0230	PA0230;pcaB	NA	1.1795	0.238179	0.496447	0	1.08533	0.11814	0.679099	0	NA	NA	NA	0	259784	261163	+	1380	3-carboxy-cis,cis-muconate cycloisomerase (EC 5.5.1.2)	GO:0047472|3-carboxy-cis,cis-muconate cycloisomerase activity	3-carboxy-cis,cis-muconate cycloisomerase	pcaB	K01857	0	868	COG0015@1|root,COG0015@2|Bacteria,1MXNN@1224|Proteobacteria,1RS00@1236|Gammaproteobacteria,1YCXV@136841|Pseudomonas aeruginosa group	1236|Gammaproteobacteria	F	Adenylosuccinate lyase C-terminus	pcaB	GO:0005575,GO:0005622,GO:0005623,GO:0005737,GO:0044424,GO:0044464	5.5.1.2	ko:K01857	ko00362,ko01100,ko01120,ko01220,map00362,map01100,map01120,map01220	-	R03307	RC00902	ko00000,ko00001,ko01000	-	-	-	ADSL_C,Lyase_1	pcaB	Cytoplasmic [Class 3]
PA0231	PA0231;pcaD	NA	1.11881	0.161971	0.542143	0	1.20358	0.267333	0.279633	0	NA	NA	NA	0	261179	261970	+	792	Beta-ketoadipate enol-lactone hydrolase (EC 3.1.1.24)	GO:0047570|3-oxoadipate enol-lactonase activity	beta-ketoadipate enol-lactone hydrolase	pcaD	K01055	1.39e-186	518	COG0596@1|root,COG0596@2|Bacteria,1QTTN@1224|Proteobacteria,1RPZK@1236|Gammaproteobacteria,1YKZ1@136841|Pseudomonas aeruginosa group	1236|Gammaproteobacteria	S	Serine aminopeptidase, S33	pcaD	-	3.1.1.24,4.1.1.44	ko:K01055,ko:K14727	ko00362,ko01100,ko01120,ko01220,map00362,map01100,map01120,map01220	M00568	R02991,R03470	RC00825,RC00938	ko00000,ko00001,ko00002,ko01000	-	-	-	Abhydrolase_1,CMD	pcaD	Unknown [Class 3]
PA0232	PA0232;pcaC	NA	1.04249	-0.060038	0.815299	0	1.07861	0.109172	0.694955	0	NA	NA	NA	0	261981	262382	+	402	4-carboxymuconolactone decarboxylase (EC 4.1.1.44)	GO:0047575|4-carboxymuconolactone decarboxylase activity	gamma-carboxymuconolactone decarboxylase	pcaC	K01607	1.8e-91	267	COG0599@1|root,COG0599@2|Bacteria,1RDSG@1224|Proteobacteria,1S3EQ@1236|Gammaproteobacteria,1YFUF@136841|Pseudomonas aeruginosa group	1236|Gammaproteobacteria	S	Carboxymuconolactone decarboxylase family	pcaC	-	4.1.1.44	ko:K01607	ko00362,ko01100,ko01120,ko01220,map00362,map01100,map01120,map01220	-	R03470	RC00938	ko00000,ko00001,ko01000	-	-	-	CMD	pcaC	Unknown [Class 3]
PA0233	PA0233	NA	1.06241	0.0873348	0.823441	0	1.15862	0.212411	0.49426	0	NA	NA	NA	0	262557	263498	+	942	Transcriptional regulator, LysR family	NA	probable transcriptional regulator	NA	NA	2.17e-215	595	COG0583@1|root,COG0583@2|Bacteria,1MW4Y@1224|Proteobacteria,1RNJT@1236|Gammaproteobacteria,1YJWS@136841|Pseudomonas aeruginosa group	1236|Gammaproteobacteria	K	LysR substrate binding domain	-	-	-	-	-	-	-	-	-	-	-	-	HTH_1,LysR_substrate	PA0233	Cytoplasmic [Class 3]
PA0234	PA0234	NA	1.0165	-0.0236087	0.95631	0	1.32259	-0.403365	0.0620357	0	NA	NA	NA	0	263689	264522	+	834	Nucleoside-binding outer membrane protein	NA	hypothetical protein	NA	NA	3.34e-210	579	COG3248@1|root,COG3248@2|Bacteria,1R7UE@1224|Proteobacteria,1S1P9@1236|Gammaproteobacteria,1YF04@136841|Pseudomonas aeruginosa group	1236|Gammaproteobacteria	M	Nucleoside-binding outer membrane protein	-	-	-	-	-	-	-	-	-	-	-	-	-	PA0234	Unknown [Class 3]
PA0235	PA0235;pcaK	pcaK	1.04238	0.0598878	NA	0	1.03936	0.0556949	0.906127	0	-2.34	-5.05	6e-10	1	264964	266310	-	1347	4-hydroxybenzoate transporter	NA	4-hydroxybenzoate transporter PcaK	pcaK	K08195	5.26000000001752e-314	856	COG0477@1|root,COG2814@2|Bacteria,1MVQQ@1224|Proteobacteria,1RNR4@1236|Gammaproteobacteria,1YDFP@136841|Pseudomonas aeruginosa group	1236|Gammaproteobacteria	EGP	Sugar (and other) transporter	pcaK	-	-	ko:K08195	-	-	-	-	ko00000,ko02000	2.A.1.15	-	-	MFS_1,MFS_4,Sugar_tr	pcaK	Cytoplasmic Membrane [Class 3]
PA0236	PA0236	PA0236	1.25776	0.330856	NA	0	1.20583	-0.270027	0.611384	0	-1.01	-2.02	0.000448486	1	266616	267395	+	780	Pca regulon regulatory protein PcaR	NA	probable transcriptional regulator	NA	K13641	3.52e-178	497	COG1414@1|root,COG1414@2|Bacteria,1MUNW@1224|Proteobacteria,1RRQD@1236|Gammaproteobacteria,1YDRW@136841|Pseudomonas aeruginosa group	1236|Gammaproteobacteria	K	helix_turn_helix isocitrate lyase regulation	-	-	-	-	-	-	-	-	-	-	-	-	HTH_IclR,IclR	PA0236	Cytoplasmic [Class 3]
PA0237	PA0237	NA	1.09497	-0.130886	NA	0	1.10522	-0.144328	0.790345	0	NA	NA	NA	0	267638	268681	+	1044	Putative oxidoreductase	NA	probable oxidoreductase	NA	NA	1.18e-252	692	COG0673@1|root,COG0673@2|Bacteria,1MUP0@1224|Proteobacteria,1RR3X@1236|Gammaproteobacteria,1YCT9@136841|Pseudomonas aeruginosa group	1236|Gammaproteobacteria	S	Oxidoreductase family, C-terminal alpha/beta domain	-	-	-	-	-	-	-	-	-	-	-	-	GFO_IDH_MocA,GFO_IDH_MocA_C	PA0237	Periplasmic [Class 3]
PA0238	PA0238	PA0238	1.01487	0.0212912	NA	0	1.09276	0.127974	0.791244	0	-1.38	-2.6	0.00014498	1	268704	269519	+	816	Sugar phosphate isomerases/epimerases	NA	hypothetical protein	NA	NA	1.82e-186	519	COG1082@1|root,COG1082@2|Bacteria,1R3UQ@1224|Proteobacteria,1S3NU@1236|Gammaproteobacteria,1YDA2@136841|Pseudomonas aeruginosa group	1236|Gammaproteobacteria	G	Xylose isomerase-like TIM barrel	-	-	-	-	-	-	-	-	-	-	-	-	AP_endonuc_2	PA0238	Cytoplasmic [Class 3]
PA0239	PA0239	NA	1.13246	0.179459	0.550237	0	1.03167	-0.0449837	0.905469	0	NA	NA	NA	0	269669	270547	+	879	Permease of the drug/metabolite transporter (DMT) superfamily	NA	hypothetical protein	NA	NA	1.91e-203	563	COG0697@1|root,COG0697@2|Bacteria,1RDMA@1224|Proteobacteria,1S4HK@1236|Gammaproteobacteria,1YDT5@136841|Pseudomonas aeruginosa group	1236|Gammaproteobacteria	EG	EamA-like transporter family	-	-	-	-	-	-	-	-	-	-	-	-	EamA	PA0239	Cytoplasmic Membrane [Class 3]
PA0240	opdF;PA0240	NA	1.1928	-0.254348	0.3523	0	1.00223	0.00321745	0.993642	0	NA	NA	NA	0	270573	271838	-	1266	Outer membrane low permeability porin, OprD family => OccK2/OpdF	NA	probable porin	NA	NA	0	862	2DMFP@1|root,32R7I@2|Bacteria,1RJMA@1224|Proteobacteria,1S1E4@1236|Gammaproteobacteria,1YERZ@136841|Pseudomonas aeruginosa group	1236|Gammaproteobacteria	S	outer membrane porin, OprD family	-	-	-	ko:K16517	-	-	-	-	ko00000,ko02000	1.B.25	-	-	OprD	PA0240	Outer Membrane [Class 2] ; Outer Membrane [Class 3]
PA0241	PA0241	PA0241	1.31104	-0.390712	NA	0	1.21053	-0.275641	0.272706	0	-1.73	-3.32	5.72e-07	1	271904	273229	-	1326	Uncharacterized MFS-type transporter	NA	probable major facilitator superfamily (MFS) transporter	NA	K08191	0	882	COG2271@1|root,COG2271@2|Bacteria,1MV04@1224|Proteobacteria,1RP70@1236|Gammaproteobacteria,1YKMW@136841|Pseudomonas aeruginosa group	1236|Gammaproteobacteria	G	Major Facilitator Superfamily	-	-	-	ko:K07783,ko:K08191	ko02020,map02020	-	-	-	ko00000,ko00001,ko02000	2.A.1.14.2,2.A.1.4.4,2.A.1.4.6	-	-	MFS_1	PA0241	Cytoplasmic Membrane [Class 2] ; Cytoplasmic Membrane [Class 3]
PA0242	PA0242	PA0242	1.2313	-0.300184	NA	0	1.06134	0.0858855	0.837639	0	-1.49	-2.81	6.2e-09	1	273775	275679	+	1905	4-hydroxyphenylpyruvate dioxygenase (EC 1.13.11.27)	GO:0003868|4-hydroxyphenylpyruvate dioxygenase activity	hypothetical protein	NA	K00457	0	1263	COG1082@1|root,COG3185@1|root,COG1082@2|Bacteria,COG3185@2|Bacteria,1MUVZ@1224|Proteobacteria,1RN2Z@1236|Gammaproteobacteria,1YCSX@136841|Pseudomonas aeruginosa group	1236|Gammaproteobacteria	EG	Hydroxyphenylpyruvate dioxygenase, HPPD, N-terminal	vllY	-	1.13.11.27	ko:K00457	ko00130,ko00350,ko00360,ko01100,map00130,map00350,map00360,map01100	M00044	R01372,R02521	RC00505,RC00738	ko00000,ko00001,ko00002,ko01000,ko04147	-	-	-	AP_endonuc_2,Glyoxalase,Glyoxalase_5	PA0242	Cytoplasmic [Class 2] ; Cytoplasmic [Class 3]
PA0243	PA0243;pip	NA	1.09326	0.128637	0.69006	0	1.26252	-0.33631	0.119368	0	NA	NA	NA	0	275772	276440	+	669	Transcriptional regulator, AcrR family	NA	probable transcriptional regulator	NA	NA	3.4e-153	431	COG1309@1|root,COG1309@2|Bacteria,1R5AI@1224|Proteobacteria,1RZUG@1236|Gammaproteobacteria,1YFJ7@136841|Pseudomonas aeruginosa group	1236|Gammaproteobacteria	K	Bacterial regulatory proteins, tetR family	-	-	-	-	-	-	-	-	-	-	-	-	TetR_N	PA0243	Cytoplasmic [Class 3]
PA0244	PA0244	PA0244	1.1263	-0.171596	NA	0	1.04975	-0.070047	0.86009	0	-1.54	-2.92	4.12e-09	1	276480	277334	-	855	Quinate/shikimate 5-dehydrogenase I delta (EC 1.1.1.25)	NA	hypothetical protein	NA	K00014	8.34e-194	538	COG0169@1|root,COG0169@2|Bacteria,1Q95E@1224|Proteobacteria,1S38H@1236|Gammaproteobacteria,1YF49@136841|Pseudomonas aeruginosa group	1236|Gammaproteobacteria	E	Involved in the biosynthesis of the chorismate, which leads to the biosynthesis of aromatic amino acids. Catalyzes the reversible NADPH linked reduction of 3-dehydroshikimate (DHSA) to yield shikimate (SA)	aroE2	-	1.1.1.25	ko:K00014	ko00400,ko01100,ko01110,ko01130,ko01230,map00400,map01100,map01110,map01130,map01230	M00022	R02413	RC00206	ko00000,ko00001,ko00002,ko01000	-	-	-	Sacchrp_dh_NADP,Shikimate_DH,Shikimate_dh_N	PA0244	Cytoplasmic [Class 3]
PA0245	aroD2;aroQ2;PA0245	aroQ2	1.04844	0.0682506	NA	0	1.00779	-0.0111991	0.981627	0	-2.35	-5.11	3.5e-07	1	277331	277777	-	447	3-dehydroquinate dehydratase II (EC 4.2.1.10)	NA	3-dehydroquinate dehydratase	aroQ2	K03786	3.48e-103	298	COG0757@1|root,COG0757@2|Bacteria,1RDDT@1224|Proteobacteria,1S3PX@1236|Gammaproteobacteria,1YFSY@136841|Pseudomonas aeruginosa group	1236|Gammaproteobacteria	E	Catalyzes a trans-dehydration via an enolate intermediate	aroQ	-	4.2.1.10	ko:K03786	ko00400,ko01100,ko01110,ko01130,ko01230,map00400,map01100,map01110,map01130,map01230	M00022	R03084	RC00848	ko00000,ko00001,ko00002,ko01000	-	-	-	DHquinase_II	aroQ2	Cytoplasmic [Class 3]
PA0246	PA0246	NA	1.25053	0.322545	0.180703	0	1.03158	-0.0448491	0.880063	0	NA	NA	NA	0	277894	279399	-	1506	Uncharacterized MFS-type transporter	NA	probable major facilitator superfamily (MFS) transporter	NA	NA	0	919	COG0477@1|root,COG0477@2|Bacteria,1QTTP@1224|Proteobacteria,1T1H1@1236|Gammaproteobacteria,1YDAU@136841|Pseudomonas aeruginosa group	1236|Gammaproteobacteria	U	Fungal trichothecene efflux pump (TRI12)	-	-	-	-	-	-	-	-	-	-	-	-	MFS_1	PA0246	Cytoplasmic Membrane [Class 3]
PA0247	PA0247;pobA	pobA	1.15486	-0.207715	0.548959	0	1.05506	0.0773183	0.839374	0	-1.62	-3.08	7.04e-15	1	279574	280758	-	1185	P-hydroxybenzoate hydroxylase (EC 1.14.13.2)	GO:0018659|4-hydroxybenzoate 3-monooxygenase activity	p-hydroxybenzoate hydroxylase	pobA	K00481	2.28e-292	797	COG0654@1|root,COG0654@2|Bacteria,1MV8T@1224|Proteobacteria,1RMD7@1236|Gammaproteobacteria,1YFNN@136841|Pseudomonas aeruginosa group	1236|Gammaproteobacteria	CH	FAD binding domain	pobA	-	1.14.13.127,1.14.13.2	ko:K00481,ko:K05712	ko00360,ko00362,ko01100,ko01120,ko01220,map00360,map00362,map01100,map01120,map01220	M00545	R01298,R06786,R06787	RC00046,RC00236	ko00000,ko00001,ko00002,ko01000	-	-	-	FAD_binding_3	pobA	Cytoplasmic [Class 3]
PA0248	PA0248;pobR	NA	1.0804	-0.111562	0.671581	0	1.15438	0.207114	0.378079	0	NA	NA	NA	0	280936	281802	+	867	Transcriptional regulator PobR, AraC family	NA	probable transcriptional regulator	NA	K18954	5.54e-210	580	COG1917@1|root,COG2207@1|root,COG1917@2|Bacteria,COG2207@2|Bacteria,1MXDJ@1224|Proteobacteria,1RZI8@1236|Gammaproteobacteria,1YFK0@136841|Pseudomonas aeruginosa group	1236|Gammaproteobacteria	K	helix_turn_helix, arabinose operon control protein	pobR	-	-	ko:K02508,ko:K18954	-	-	-	-	ko00000,ko03000	-	-	-	AraC_binding,HTH_18	PA0248	Cytoplasmic [Class 3]
PA0249	PA0249	NA	1.33499	-0.416827	0.111209	0	1.17118	-0.227961	0.30668	0	NA	NA	NA	0	281799	282245	-	447	Acetyltransferase	NA	probable acetyltransferase	NA	NA	2.86e-102	296	COG0454@1|root,COG0454@2|Bacteria,1QTTQ@1224|Proteobacteria	1224|Proteobacteria	K	COG0454 Histone acetyltransferase HPA2 and related acetyltransferases	-	-	-	ko:K03827	-	-	-	-	ko00000,ko01000	-	-	-	Acetyltransf_10,Acetyltransf_7	PA0249	Unknown [Class 3]
PA0250	PA0250	NA	1.29996	-0.378467	0.273669	0	1.27181	-0.346886	0.0322142	0	NA	NA	NA	0	282323	282757	-	435	CBS domain protein	NA	conserved hypothetical protein	NA	NA	3e-93	273	COG2905@1|root,COG2905@2|Bacteria,1QTTR@1224|Proteobacteria,1SBBF@1236|Gammaproteobacteria,1YG9B@136841|Pseudomonas aeruginosa group	1236|Gammaproteobacteria	T	Domain in cystathionine beta-synthase and other proteins.	-	-	-	-	-	-	-	-	-	-	-	-	CBS	PA0250	Unknown [Class 3]
PA0251	PA0251	NA	1.22987	-0.298505	NA	0	1.43118	-0.517206	0.047862	0	NA	NA	NA	0	282912	283553	-	642	hypothetical protein	NA	hypothetical protein	NA	NA	2e-161	451	2EMUA@1|root,33FGN@2|Bacteria,1R7BJ@1224|Proteobacteria	1224|Proteobacteria	S	Suppressor of fused protein (SUFU)	-	-	-	-	-	-	-	-	-	-	-	-	SUFU	PA0251	Cytoplasmic [Class 3]
PA0252	PA0252	NA	1.06687	0.0933817	NA	0	1.17811	-0.236474	0.398723	0	NA	NA	NA	0	283818	284072	-	255	hypothetical protein	NA	hypothetical protein	NA	NA	NA	NA	NA	NA	NA	NA	NA	NA	NA	NA	NA	NA	NA	NA	NA	NA	NA	NA	NA	PA0252	Unknown [Class 3]
PA0253	hudR;PA0253	hudR	1.30159	0.38028	0.334935	0	1.20507	-0.26912	0.36069	0	-1.21	-2.31	6.01e-08	1	284197	284661	-	465	Transcriptional regulator, MarR family	NA	probable transcriptional regulator	NA	NA	7.52e-102	295	COG1846@1|root,COG1846@2|Bacteria,1N341@1224|Proteobacteria,1SBF6@1236|Gammaproteobacteria	1236|Gammaproteobacteria	K	helix_turn_helix multiple antibiotic resistance protein	-	-	-	-	-	-	-	-	-	-	-	-	MarR_2	PA0253	Cytoplasmic [Class 3]
PA0254	hudA;PA0254;ubiD	hudA	1.12682	-0.172254	0.563406	0	1.15849	-0.212246	0.510495	0	-1.6	-3.03	5.22e-19	1	284714	286204	-	1491	Virulence associated gene hudA (PA0254), similar to UbiD	NA	conserved hypothetical protein	NA	NA	0	1009	COG0043@1|root,COG0043@2|Bacteria,1MU62@1224|Proteobacteria,1RNH8@1236|Gammaproteobacteria,1YE90@136841|Pseudomonas aeruginosa group	1236|Gammaproteobacteria	H	Catalyzes the decarboxylation of 3-octaprenyl-4-hydroxy benzoate to 2-octaprenylphenol, an intermediate step in ubiquinone biosynthesis	-	-	4.1.1.98	ko:K03182	ko00130,ko01100,ko01110,map00130,map01100,map01110	M00117	R04985,R04986	RC00391	ko00000,ko00001,ko00002,ko01000	-	-	-	UbiD	PA0254	Cytoplasmic [Class 3]
PA0255	PA0255	NA	1.04385	-0.0619153	0.830791	0	1.07917	0.109922	0.775425	0	NA	NA	NA	0	286338	286958	-	621	Protein of unknown function DUF1275	NA	conserved hypothetical protein	NA	NA	2.12e-142	404	COG3619@1|root,COG3619@2|Bacteria,1RKD9@1224|Proteobacteria,1SESR@1236|Gammaproteobacteria	1236|Gammaproteobacteria	S	membrane	-	-	-	-	-	-	-	-	-	-	-	-	DUF1275	PA0255	Cytoplasmic Membrane [Class 3]
PA0256	PA0256	NA	1.51554	-0.599834	0.0561399	0	1.43768	-0.523738	0.000978843	0	NA	NA	NA	0	287188	288120	-	933	hypothetical protein	NA	hypothetical protein	NA	NA	NA	NA	NA	NA	NA	NA	NA	NA	NA	NA	NA	NA	NA	NA	NA	NA	NA	NA	NA	PA0256	Cytoplasmic [Class 3]
PA0257	PA0257	NA	1.10222	-0.140416	0.681496	0	1.02367	-0.0337548	0.939179	0	NA	NA	NA	0	288384	289175	-	792	Transposase	NA	hypothetical protein	NA	K07497	6.61e-185	514	COG2801@1|root,COG2801@2|Bacteria,1PUMN@1224|Proteobacteria,1RYSS@1236|Gammaproteobacteria	1236|Gammaproteobacteria	L	PFAM Integrase catalytic region	-	-	-	ko:K07497	-	-	-	-	ko00000	-	-	-	HTH_21,rve,rve_3	PA0257	Unknown [Class 3]
PA0258	PA0258	NA	1.1432	-0.193083	0.542344	0	1.04914	-0.0692033	0.854835	0	NA	NA	NA	0	289205	289324	-	120	Mobile element protein	NA	hypothetical protein	NA	NA	1.33e-30	110	COG2963@1|root,COG2963@2|Bacteria,1RI5G@1224|Proteobacteria,1S8QB@1236|Gammaproteobacteria,1YZHK@136845|Pseudomonas putida group	1236|Gammaproteobacteria	L	Evidence 2b Function of strongly homologous gene	-	-	-	-	-	-	-	-	-	-	-	-	HTH_28	PA0258	Unknown [Class 3]
PA0259	PA0259;tla3;tli3	tli3	1.08429	-0.116757	0.617112	0	1.01679	-0.0240148	0.926219	0	1.14	2.2	0.000100249	1	289562	291004	-	1443	hypothetical protein	NA	hypothetical protein	NA	NA	0	969	28K59@1|root,2Z9TZ@2|Bacteria,1Q9K8@1224|Proteobacteria,1SKW0@1236|Gammaproteobacteria	1236|Gammaproteobacteria	S	Protein of unknown function (DUF2875)	-	-	-	-	-	-	-	-	-	-	-	-	DUF2875	PA0259	Cytoplasmic [Class 1] ; Unknown [Class 3]
PA0260	PA0260;tle3	NA	1.06228	0.0871625	0.711576	0	1.13472	-0.182332	0.408321	0	NA	NA	NA	0	291154	293304	-	2151	FIG027190: Putative transmembrane protein	NA	hypothetical protein	NA	NA	0	1018	COG0596@1|root,COG0596@2|Bacteria,1MY2P@1224|Proteobacteria,1RQQM@1236|Gammaproteobacteria	1236|Gammaproteobacteria	D	nuclear chromosome segregation	-	-	-	-	-	-	-	-	-	-	-	-	Abhydrolase_8,DUF3274,DUF4150	PA0260	Periplasmic [Class 1] ; Unknown [Class 3]
PA0261	PA0261;tli3	tli3	1.09227	-0.127328	0.654902	0	1.26281	-0.336633	0.189765	0	1.14	2.2	0.000100249	1	293301	293798	-	498	hypothetical protein	NA	hypothetical protein	NA	NA	NA	NA	NA	NA	NA	NA	NA	NA	NA	NA	NA	NA	NA	NA	NA	NA	NA	NA	NA	PA0261	Periplasmic [Class 1] ; Unknown [Class 3]
PA0262	PA0262;vgrG2b	NA	1.06536	0.0913398	0.75136	0	1.41893	-0.504807	0.0132834	0	NA	NA	NA	0	293802	296861	-	3060	VgrG protein	NA	conserved hypothetical protein	NA	K11904	0	1478	COG3501@1|root,COG4253@1|root,COG3501@2|Bacteria,COG4253@2|Bacteria,1MU7Q@1224|Proteobacteria,1RN6G@1236|Gammaproteobacteria,1YI7R@136841|Pseudomonas aeruginosa group	1236|Gammaproteobacteria	S	Uncharacterized protein conserved in bacteria (DUF2345)	-	-	-	ko:K11904	ko03070,map03070	M00334	-	-	ko00000,ko00001,ko00002,ko02044	3.A.23.1	-	-	DUF2345,Phage_GPD,T6SS_Vgr	PA0262	Host Associated [Class 1] ; Cytoplasmic [Class 3]
PA0263	hcpC;PA0263	hcpC	1.04201	0.0593716	0.873719	0	1.00686	-0.00986895	0.981858	0	2.59	6.73	1.66e-46	1	297043	297561	-	519	T6SS component Hcp	NA	secreted protein Hcp	hcpC	K11903	3.45e-126	358	COG3157@1|root,COG3157@2|Bacteria,1MXFB@1224|Proteobacteria,1RNKQ@1236|Gammaproteobacteria,1YEKZ@136841|Pseudomonas aeruginosa group	1236|Gammaproteobacteria	S	Type VI secretion system effector, Hcp	hcp	-	-	ko:K11903	ko02025,ko03070,map02025,map03070	M00334	-	-	ko00000,ko00001,ko00002,ko02044	-	-	-	T6SS_HCP	hcpC	Extracellular [Class 3]
PA0264	PA0264	NA	1.18413	0.243822	0.334039	0	1.04053	0.0573212	0.905469	0	NA	NA	NA	0	299081	299497	-	417	hypothetical protein	NA	hypothetical protein	NA	NA	NA	NA	NA	NA	NA	NA	NA	NA	NA	NA	NA	NA	NA	NA	NA	NA	NA	NA	NA	PA0264	Unknown [Class 3]
PA0265	davD;gabD;PA0265	NA	1.11281	0.154211	0.506207	0	1.12452	0.169315	0.485533	0	NA	NA	NA	0	299522	300973	+	1452	Succinate-semialdehyde dehydrogenase [NAD(P)+] (EC 1.2.1.16)	GO:0009013|succinate-semialdehyde dehydrogenase [NAD(P)+] activity	succinate-semialdehyde dehydrogenase	gabD	K00135	0	946	COG1012@1|root,COG1012@2|Bacteria,1MU1V@1224|Proteobacteria,1RMBQ@1236|Gammaproteobacteria,1YDZ3@136841|Pseudomonas aeruginosa group	1236|Gammaproteobacteria	C	Catalyzes the formation of succinate from succinate semialdehyde	gabD	GO:0000166,GO:0001505,GO:0003674,GO:0003824,GO:0004777,GO:0005488,GO:0005575,GO:0005622,GO:0005623,GO:0005737,GO:0006082,GO:0006105,GO:0006520,GO:0006536,GO:0006538,GO:0006540,GO:0006807,GO:0008150,GO:0008152,GO:0009013,GO:0009056,GO:0009063,GO:0009064,GO:0009065,GO:0009448,GO:0009450,GO:0009987,GO:0016054,GO:0016491,GO:0016620,GO:0016903,GO:0017144,GO:0019752,GO:0032787,GO:0036094,GO:0042133,GO:…	1.2.1.16,1.2.1.20,1.2.1.79	ko:K00135	ko00250,ko00310,ko00350,ko00650,ko00760,ko01100,ko01120,map00250,map00310,map00350,map00650,map00760,map01100,map01120	M00027	R00713,R00714,R02401	RC00080	ko00000,ko00001,ko00002,ko01000	-	-	iECIAI39_1322.ECIAI39_2847,iYL1228.KPN_00256	Aldedh	gabD	Cytoplasmic [Class 3]
PA0266	davT;gabT;PA0266	NA	1.18138	0.240476	0.290719	0	1.01736	-0.0248292	0.936414	0	NA	NA	NA	0	301218	302498	+	1281	5-aminovalerate aminotransferase (EC 2.6.1.48) / Gamma-aminobutyrate:alpha-ketoglutarate aminotransferase (EC 2.6.1.19)	GO:0047589|5-aminovalerate transaminase activity	4-aminobutyrate aminotransferase	gabT	NA	2.08e-302	825	COG0160@1|root,COG0160@2|Bacteria,1MWY6@1224|Proteobacteria,1RMP0@1236|Gammaproteobacteria,1YDTU@136841|Pseudomonas aeruginosa group	1236|Gammaproteobacteria	E	Belongs to the class-III pyridoxal-phosphate-dependent aminotransferase family	gabT	GO:0003674,GO:0003824,GO:0006082,GO:0006520,GO:0006553,GO:0006554,GO:0006807,GO:0008150,GO:0008152,GO:0008483,GO:0009056,GO:0009063,GO:0009066,GO:0009068,GO:0009987,GO:0016054,GO:0016740,GO:0016769,GO:0017144,GO:0019477,GO:0019752,GO:0042737,GO:0043436,GO:0044237,GO:0044238,GO:0044248,GO:0044281,GO:0044282,GO:0046395,GO:0046440,GO:0047589,GO:0071704,GO:1901564,GO:1901565,GO:1901575,GO:1901605,GO:…	2.6.1.19,2.6.1.22,2.6.1.48	ko:K07250,ko:K14268	ko00250,ko00280,ko00310,ko00410,ko00640,ko00650,ko01100,ko01120,map00250,map00280,map00310,map00410,map00640,map00650,map01100,map01120	M00027	R00908,R01648,R02274,R04188	RC00006,RC00062,RC00160	ko00000,ko00001,ko00002,ko01000,ko01007	-	-	iJN746.PP_0214	Aminotran_3	gabT	Cytoplasmic [Class 3]
PA0267	PA0267	NA	1.26235	0.336111	0.140988	0	1.14955	0.201075	0.472145	0	NA	NA	NA	0	302887	304023	+	1137	Response regulator	NA	hypothetical protein	NA	NA	3.87e-282	771	COG0784@1|root,COG1639@1|root,COG0784@2|Bacteria,COG1639@2|Bacteria,1MZAC@1224|Proteobacteria,1T9JZ@1236|Gammaproteobacteria,1YD2N@136841|Pseudomonas aeruginosa group	1236|Gammaproteobacteria	T	HDOD domain	-	-	-	-	-	-	-	-	-	-	-	-	HDOD,Response_reg	PA0267	Cytoplasmic [Class 3]
PA0268	PA0268	PA0268	1.1357	-0.183585	0.52175	0	1.00351	0.00505816	0.991896	0	-1.3	-2.47	1.83e-19	1	304177	305598	-	1422	Transcriptional regulator, GntR family domain / Aspartate aminotransferase (EC 2.6.1.1)	GO:0004069|L-aspartate:2-oxoglutarate aminotransferase activity;GO:0004069|L-phenylalanine:2-oxoglutarate aminotransferase activity	probable transcriptional regulator	NA	K00375	0	936	COG1167@1|root,COG1167@2|Bacteria,1MVGT@1224|Proteobacteria,1RPFK@1236|Gammaproteobacteria,1YDWY@136841|Pseudomonas aeruginosa group	1236|Gammaproteobacteria	K	helix_turn_helix gluconate operon transcriptional repressor	-	-	-	ko:K00375,ko:K05825	ko00300,ko01100,ko01130,ko01210,map00300,map01100,map01130,map01210	-	R01939	RC00006	ko00000,ko00001,ko01000,ko03000	-	-	-	Aminotran_1_2,GntR	PA0268	Cytoplasmic [Class 3]
PA0269	PA0269	NA	1.17193	-0.228882	0.332213	0	1.00903	0.0129756	0.966903	0	NA	NA	NA	0	305725	306162	+	438	4-carboxymuconolactone decarboxylase domain/alkylhydroperoxidase AhpD family core domain protein	NA	conserved hypothetical protein	NA	NA	9.3e-102	294	COG2128@1|root,COG2128@2|Bacteria,1RD1K@1224|Proteobacteria,1S898@1236|Gammaproteobacteria,1YG43@136841|Pseudomonas aeruginosa group	1236|Gammaproteobacteria	S	Antioxidant protein with alkyl hydroperoxidase activity. Required for the reduction of the AhpC active site cysteine residues and for the regeneration of the AhpC enzyme activity	-	-	-	-	-	-	-	-	-	-	-	-	CMD	PA0269	Unknown [Class 3]
PA0270	PA0270	NA	1.1938	-0.255564	0.277218	0	1.2183	-0.284874	0.117617	0	NA	NA	NA	0	306174	306581	+	408	hypothetical protein	NA	hypothetical protein	NA	NA	2.44e-90	265	COG1917@1|root,COG1917@2|Bacteria,1RH8X@1224|Proteobacteria,1SZUZ@1236|Gammaproteobacteria	1236|Gammaproteobacteria	S	conserved protein, contains double-stranded beta-helix domain	-	-	-	-	-	-	-	-	-	-	-	-	Cupin_2	PA0270	Unknown [Class 3]
PA0271	PA0271	NA	1.18738	-0.247788	0.366777	0	1.25216	-0.324417	0.17404	0	NA	NA	NA	0	306615	306899	+	285	hypothetical protein	NA	hypothetical protein	NA	NA	9.4e-62	189	COG1359@1|root,COG1359@2|Bacteria	2|Bacteria	S	Antibiotic biosynthesis monooxygenase	-	-	-	-	-	-	-	-	-	-	-	-	ABM	PA0271	Unknown [Class 3]
PA0272	PA0272	NA	1.0511	0.0719052	0.793965	0	1.14076	-0.189989	0.445421	0	NA	NA	NA	0	306896	307828	-	933	Transcriptional regulator	NA	probable transcriptional regulator	NA	NA	6.34e-227	624	COG0583@1|root,COG0583@2|Bacteria,1RG12@1224|Proteobacteria,1S553@1236|Gammaproteobacteria,1YHJI@136841|Pseudomonas aeruginosa group	1236|Gammaproteobacteria	K	LysR substrate binding domain	-	-	-	-	-	-	-	-	-	-	-	-	HTH_1,LysR_substrate	PA0272	Cytoplasmic [Class 2] ; Cytoplasmic [Class 3]
PA0273	PA0273	PA0273	1.25865	-0.331882	NA	0	1.45989	-0.54586	NA	0	-1.83	-3.55	4.36e-11	1	307878	309092	-	1215	Uncharacterized MFS-type transporter	NA	probable major facilitator superfamily (MFS) transporter	NA	K03449	5.24e-278	761	COG2807@1|root,COG2807@2|Bacteria,1MXGT@1224|Proteobacteria,1RRH1@1236|Gammaproteobacteria,1YHTU@136841|Pseudomonas aeruginosa group	1236|Gammaproteobacteria	P	Major Facilitator Superfamily	cynX	-	-	ko:K03449	-	-	-	-	ko00000,ko02000	2.A.1.17	-	-	MFS_1	PA0273	Cytoplasmic Membrane [Class 3]
PA0274	PA0274	NA	1.26399	-0.337988	0.243012	0	1.07376	0.102669	0.790333	0	NA	NA	NA	0	309255	310025	-	771	hypothetical protein	NA	hypothetical protein	NA	NA	2.2e-175	489	2BXAR@1|root,30594@2|Bacteria,1QE5X@1224|Proteobacteria,1TAKC@1236|Gammaproteobacteria,1YG57@136841|Pseudomonas aeruginosa group	1236|Gammaproteobacteria	-	-	-	-	-	-	-	-	-	-	-	-	-	-	-	PA0274	Outer Membrane [Class 3]
PA0275	PA0275	NA	1.1854	-0.24538	0.375613	0	1.07193	-0.100207	0.741312	0	NA	NA	NA	0	310134	310820	-	687	Transcriptional regulator, Crp/Fnr family	NA	probable transcriptional regulator	NA	K10914	2.13e-159	447	COG0664@1|root,COG0664@2|Bacteria,1RE4X@1224|Proteobacteria,1S4QX@1236|Gammaproteobacteria,1YEPD@136841|Pseudomonas aeruginosa group	1236|Gammaproteobacteria	K	helix_turn_helix, cAMP Regulatory protein	-	-	-	ko:K10914	ko02020,ko02024,ko02025,ko02026,ko05111,map02020,map02024,map02025,map02026,map05111	-	-	-	ko00000,ko00001,ko03000	-	-	-	HTH_Crp_2,cNMP_binding	PA0275	Cytoplasmic [Class 3]
PA0276	PA0276	NA	1.33758	-0.41962	0.235852	0	1.31711	-0.397374	0.111095	0	NA	NA	NA	0	310896	311411	+	516	hypothetical protein	NA	hypothetical protein	NA	NA	4.35e-115	330	COG4539@1|root,COG4539@2|Bacteria,1RHUB@1224|Proteobacteria,1S6SU@1236|Gammaproteobacteria,1YG08@136841|Pseudomonas aeruginosa group	1236|Gammaproteobacteria	S	Protein of unknown function (DUF962)	-	-	-	-	-	-	-	-	-	-	-	-	DUF962	PA0276	Cytoplasmic Membrane [Class 3]
PA0277	PA0277	PA0277	1.3527	0.435843	0.168385	0	1.22732	-0.29551	0.416338	0	-2.56	-5.91	6.97e-12	1	311451	312209	-	759	Putative metalloprotease yggG (EC 3.4.24.-)	NA	conserved hypothetical protein	NA	K07387	1.42e-169	474	COG0501@1|root,COG0501@2|Bacteria,1NK9F@1224|Proteobacteria,1RQSJ@1236|Gammaproteobacteria,1YE4P@136841|Pseudomonas aeruginosa group	1236|Gammaproteobacteria	O	Peptidase family M48	yggG	GO:0003674,GO:0003824,GO:0005575,GO:0005623,GO:0006508,GO:0006807,GO:0006950,GO:0006970,GO:0006971,GO:0008150,GO:0008152,GO:0008233,GO:0008237,GO:0009266,GO:0009279,GO:0009314,GO:0009408,GO:0009411,GO:0009416,GO:0009628,GO:0009987,GO:0016020,GO:0016787,GO:0019538,GO:0019867,GO:0030312,GO:0030313,GO:0031975,GO:0033554,GO:0034605,GO:0034644,GO:0043170,GO:0044238,GO:0044462,GO:0044464,GO:0050896,GO:…	-	ko:K07387	-	-	-	-	ko00000,ko01000,ko01002	-	-	-	Peptidase_M48	PA0277	Outer Membrane Vesicle [Class 1] ; Periplasmic [Class 1] ; Unknown [Class 3]
PA0278	PA0278	PA0278	1.16352	0.218492	NA	0	1.21214	0.277554	0.450576	0	-1.11	-2.16	4.31e-05	1	312381	313133	-	753	putative membrane protein	NA	hypothetical protein	NA	K07090	3.91e-166	466	COG0730@1|root,COG0730@2|Bacteria,1MWAN@1224|Proteobacteria,1S4WX@1236|Gammaproteobacteria,1YE75@136841|Pseudomonas aeruginosa group	1236|Gammaproteobacteria	S	Sulfite exporter TauE/SafE	-	-	-	ko:K07090	-	-	-	-	ko00000	-	-	-	TauE	PA0278	Cytoplasmic Membrane [Class 3]
PA0279	PA0279;ydfF	NA	1.32588	0.406947	0.171982	0	1.58476	0.664266	0.00178741	0	NA	NA	NA	0	313227	313925	+	699	Transcriptional regulator	NA	probable transcriptional regulator	NA	NA	6.09e-161	451	COG0640@1|root,COG0640@2|Bacteria,1MWCW@1224|Proteobacteria,1S7I5@1236|Gammaproteobacteria,1YHNX@136841|Pseudomonas aeruginosa group	1236|Gammaproteobacteria	K	helix_turn_helix, Arsenical Resistance Operon Repressor	-	-	-	-	-	-	-	-	-	-	-	-	HTH_20	PA0279	Unknown [Class 3]
PA0280	cysA;PA0280	cysA	1.64586	0.718845	0.0142506	0	1.50676	0.591453	0.0113101	0	-1.85	-3.6	1.38e-16	1	313938	314927	-	990	Sulfate and thiosulfate import ATP-binding protein CysA (EC 3.6.3.25)	NA	sulfate transport protein CysA	cysA	K02045	4.18e-237	652	COG1118@1|root,COG1118@2|Bacteria,1QTTT@1224|Proteobacteria,1RN1B@1236|Gammaproteobacteria,1YD6Z@136841|Pseudomonas aeruginosa group	1236|Gammaproteobacteria	P	Part of the ABC transporter complex CysAWTP involved in sulfate thiosulfate import. Responsible for energy coupling to the transport system	cysA	GO:0000166,GO:0003674,GO:0003824,GO:0005215,GO:0005488,GO:0005524,GO:0006810,GO:0006811,GO:0006820,GO:0008144,GO:0008150,GO:0008272,GO:0008509,GO:0015075,GO:0015103,GO:0015116,GO:0015318,GO:0015399,GO:0015405,GO:0015419,GO:0015698,GO:0016462,GO:0016787,GO:0016817,GO:0016818,GO:0016887,GO:0017076,GO:0017111,GO:0022804,GO:0022857,GO:0030554,GO:0032553,GO:0032555,GO:0032559,GO:0034220,GO:0035639,GO:…	3.6.3.25	ko:K02045	ko00920,ko02010,map00920,map02010	M00185	-	-	ko00000,ko00001,ko00002,ko01000,ko02000	3.A.1.6.1,3.A.1.6.3	-	iE2348C_1286.E2348C_2607,iSSON_1240.SSON_2511	ABC_tran,TOBE_3	cysA	Cytoplasmic Membrane [Class 2] ; Cytoplasmic Membrane [Class 3]
PA0281	cysW;PA0281	cysW	1.95718	0.96878	0.00423838	0	1.34767	0.430471	0.157123	0	-2.97	-7.82	3.43e-41	1	314931	315800	-	870	Sulfate transport system permease protein CysW	NA	sulfate transport protein CysW	cysW	K02047	3.51e-193	537	COG4208@1|root,COG4208@2|Bacteria,1MV8X@1224|Proteobacteria,1RNZK@1236|Gammaproteobacteria,1YCU6@136841|Pseudomonas aeruginosa group	1236|Gammaproteobacteria	P	Binding-protein-dependent transport system inner membrane component	cysW	-	-	ko:K02047	ko00920,ko02010,map00920,map02010	M00185	-	-	ko00000,ko00001,ko00002,ko02000	3.A.1.6.1,3.A.1.6.3	-	-	BPD_transp_1	cysW	Cytoplasmic Membrane [Class 3]
PA0282	cysT;PA0282	cysT	2.15307	1.10639	0.00487622	1	1.32507	0.406073	0.0905016	0	-4.41	-21.32	1.08e-102	1	315811	316629	-	819	Sulfate transport system permease protein CysT	NA	sulfate transport protein CysT	cysT	K02046	1.04e-181	507	COG0555@1|root,COG0555@2|Bacteria,1QTTU@1224|Proteobacteria,1RS0W@1236|Gammaproteobacteria,1YDCX@136841|Pseudomonas aeruginosa group	1236|Gammaproteobacteria	P	Binding-protein-dependent transport system inner membrane component	cysT	-	-	ko:K02046	ko00920,ko02010,map00920,map02010	M00185	-	-	ko00000,ko00001,ko00002,ko02000	3.A.1.6.1,3.A.1.6.3	-	iJN746.PP_5170	BPD_transp_1	cysT	Cytoplasmic Membrane [Class 3]
PA0283	PA0283;sbp	sbp	2.5977	1.37723	5.35464e-05	1	1.18003	0.238823	0.238626	0	-5.41	-42.61	2.6e-35	1	316791	317789	-	999	Sulfate and thiosulfate binding protein CysP	NA	sulfate-binding protein precursor	sbp	K23163	1.41e-241	663	COG1613@1|root,COG1613@2|Bacteria,1MUAU@1224|Proteobacteria,1RMAR@1236|Gammaproteobacteria,1YD55@136841|Pseudomonas aeruginosa group	1236|Gammaproteobacteria	P	sulfate ABC transporter	sbp	GO:0003674,GO:0005488,GO:0005575,GO:0005623,GO:0006790,GO:0006810,GO:0006811,GO:0006820,GO:0008150,GO:0008152,GO:0008272,GO:0009987,GO:0015698,GO:0030288,GO:0030313,GO:0031975,GO:0042597,GO:0043167,GO:0043168,GO:0043199,GO:0044237,GO:0044464,GO:0051179,GO:0051234,GO:0072348,GO:1901681	-	ko:K02048	ko00920,ko02010,map00920,map02010	M00185	-	-	ko00000,ko00001,ko00002,ko02000	3.A.1.6.1,3.A.1.6.3	-	ic_1306.c4869	SBP_bac_11	sbp	Periplasmic [Class 2] ; Periplasmic [Class 3]
PA0284	PA0284	PA0284	2.30271	1.20333	9.74807e-05	1	1.08507	-0.117782	0.658469	0	-5.49	-45.06	1.39e-14	1	317966	318148	-	183	Uncharacterized protein PA0284	NA	hypothetical protein	NA	NA	1.71e-33	115	COG5583@1|root,COG5583@2|Bacteria,1QEF5@1224|Proteobacteria,1TB48@1236|Gammaproteobacteria,1YGXX@136841|Pseudomonas aeruginosa group	1236|Gammaproteobacteria	S	Uncharacterized small protein (DUF2292)	-	-	-	-	-	-	-	-	-	-	-	-	DUF2292	PA0284	Unknown [Class 3]
PA0285	PA0285;pipA	PA0285	2.78788	-1.47917	4.36366e-09	1	2.3636	-1.24099	1.77084e-15	1	-14.41	-21695.8	1.04e-32	1	318312	320594	-	2283	hypothetical protein	NA	conserved hypothetical protein	NA	NA	0	1516	COG2202@1|root,COG5001@1|root,COG2202@2|Bacteria,COG5001@2|Bacteria,1MU2C@1224|Proteobacteria,1RM8A@1236|Gammaproteobacteria,1YEAZ@136841|Pseudomonas aeruginosa group	1236|Gammaproteobacteria	T	Diguanylate cyclase	-	-	-	-	-	-	-	-	-	-	-	-	EAL,GGDEF,PAS_3,PAS_9	PA0285	Cytoplasmic Membrane [Class 3]
PA0286	desA;PA0286	desA	1.48249	0.568022	0.0777142	0	1.44505	0.531118	0.023618	0	-2.32	-4.99	1.19e-87	1	320766	321944	+	1179	Fatty acid desaturase (EC 1.14.19.1); Delta-9 fatty acid desaturase (EC 1.14.19.1)	NA	delta-9 fatty acid desaturase, DesA	desA	K00507	3.93e-292	796	COG1398@1|root,COG1398@2|Bacteria,1N2MA@1224|Proteobacteria,1RSN1@1236|Gammaproteobacteria,1YECE@136841|Pseudomonas aeruginosa group	1236|Gammaproteobacteria	I	Transposase	desA	-	1.14.19.1	ko:K00507	ko01040,ko01212,ko03320,ko04152,ko04212,map01040,map01212,map03320,map04152,map04212	-	R02222	RC00917	ko00000,ko00001,ko01000,ko01004	-	-	-	DDE_Tnp_ISL3,FA_desaturase	desA	Cytoplasmic Membrane [Class 3]
PA0287	gpuP;PA0287;speB1	gpuP	1.23262	-0.301725	NA	0	1.00281	-0.00405365	0.994154	0	-2.13	-4.37	2.53e-09	1	322175	323560	+	1386	sodium-solute symporter, putative	NA	3-guanidinopropionate transport protein	gpuP	K03307	3.33e-303	830	COG0591@1|root,COG0591@2|Bacteria,1R475@1224|Proteobacteria,1RZZD@1236|Gammaproteobacteria,1YIIH@136841|Pseudomonas aeruginosa group	1236|Gammaproteobacteria	E	Sodium:solute symporter family	gpuP	-	-	ko:K03307	-	-	-	-	ko00000	2.A.21	-	-	SSF	gpuP	Cytoplasmic Membrane [Class 2] ; Cytoplasmic Membrane [Class 3]
PA0288	gpuA;PA0288	gpuA	1.01906	-0.0272357	NA	0	1.04014	0.0567809	0.915918	0	-2.48	-5.6	1.14e-19	1	323616	324572	+	957	Arginase/agmatinase/formimionoglutamate hydrolase, arginase family	NA	3-guanidinopropionase	gpuA	K18459	5.46e-232	638	COG0010@1|root,COG0010@2|Bacteria,1MVFH@1224|Proteobacteria,1RMH5@1236|Gammaproteobacteria,1YEX2@136841|Pseudomonas aeruginosa group	1236|Gammaproteobacteria	E	Arginase family	speB	-	3.5.3.11,3.5.3.17,3.5.3.7,3.5.3.8	ko:K01479,ko:K01480,ko:K12255,ko:K18459	ko00330,ko00340,ko01100,map00330,map00340,map01100	M00045,M00133	R01157,R01990,R02285	RC00024,RC00221,RC00329,RC00681	ko00000,ko00001,ko00002,ko01000	-	-	-	Arginase	gpuA	Cytoplasmic [Class 3]
PA0289	gpuR;PA0289	NA	1.15589	-0.209001	0.34359	0	1.01304	0.0186889	0.951971	0	NA	NA	NA	0	324637	325587	+	951	Transcriptional activator GpuR	NA	transcriptional activator GpuR	gpuR	K21699	3.71e-230	633	COG0583@1|root,COG0583@2|Bacteria,1QYAP@1224|Proteobacteria,1T9ED@1236|Gammaproteobacteria,1YFMC@136841|Pseudomonas aeruginosa group	1236|Gammaproteobacteria	K	LysR substrate binding domain	-	-	-	-	-	-	-	-	-	-	-	-	HTH_1,LysR_substrate	gpuR	Cytoplasmic [Class 3]
PA0290	PA0290	NA	1.07321	-0.101937	0.676649	0	1.24944	-0.321284	0.0561082	0	NA	NA	NA	0	325700	326671	+	972	Sensory box/GGDEF domain protein	NA	hypothetical protein	NA	NA	2.81e-232	639	COG2199@1|root,COG2202@1|root,COG2199@2|Bacteria,COG2202@2|Bacteria,1RJNT@1224|Proteobacteria,1SYCM@1236|Gammaproteobacteria,1YDTC@136841|Pseudomonas aeruginosa group	1236|Gammaproteobacteria	T	diguanylate cyclase	-	-	-	-	-	-	-	-	-	-	-	-	GGDEF,PAS_3	PA0290	Cytoplasmic Membrane [Class 3]
PA0291	oprE;PA0291	NA	1.00388	-0.00558391	0.986435	0	1.24085	0.311323	0.216801	0	NA	NA	NA	0	327284	328666	+	1383	Outer membrane low permeability porin, OprD family => OccK8/OprE anaerobically-induced	NA	Anaerobically-induced outer membrane porin OprE precursor	oprE	NA	0	917	2DMFP@1|root,32R7I@2|Bacteria,1RJMA@1224|Proteobacteria,1S5C8@1236|Gammaproteobacteria,1YEPY@136841|Pseudomonas aeruginosa group	1236|Gammaproteobacteria	S	outer membrane porin	oprE	-	-	-	-	-	-	-	-	-	-	-	OprD	oprE	Outer Membrane [Class 1] ; Outer Membrane Vesicle [Class 1] ; Outer Membrane [Class 3]
PA0292	aguA;PA0292	NA	1.07384	0.102781	0.64347	0	1.22683	0.294933	0.139096	0	NA	NA	NA	0	328801	329907	-	1107	Agmatine deiminase (EC 3.5.3.12)	GO:0047632|agmatine deiminase activity	agmatine deiminase	aguA	K10536	2.8e-282	769	COG2957@1|root,COG2957@2|Bacteria,1MX65@1224|Proteobacteria,1RMF1@1236|Gammaproteobacteria,1YFEI@136841|Pseudomonas aeruginosa group	1236|Gammaproteobacteria	E	Mediates the hydrolysis of agmatine into N- carbamoylputrescine in the arginine decarboxylase (ADC) pathway of putrescine biosynthesis, a basic polyamine	aguA	-	3.5.3.12	ko:K10536	ko00330,ko01100,map00330,map01100	-	R01416	RC00177	ko00000,ko00001,ko01000	-	-	-	PAD_porph	aguA	Cytoplasmic [Class 3]
PA0293	aguB;PA0293	NA	1.13103	0.177633	0.521135	0	1.0522	-0.0734045	0.832383	0	NA	NA	NA	0	329993	330871	-	879	N-carbamoylputrescine amidase (EC 3.5.1.53)	GO:0050126|N-carbamoylputrescine amidase activity	N-carbamoylputrescine amidohydrolase	aguB	K12251	1.27e-217	599	COG0388@1|root,COG0388@2|Bacteria,1MXG5@1224|Proteobacteria,1RP7S@1236|Gammaproteobacteria,1YCZX@136841|Pseudomonas aeruginosa group	1236|Gammaproteobacteria	S	Carbon-nitrogen hydrolase	aguB	-	3.5.1.53	ko:K12251	ko00330,ko01100,map00330,map01100	-	R01152	RC00096	ko00000,ko00001,ko01000	-	-	-	CN_hydrolase	aguB	Cytoplasmic [Class 3]
PA0294	aguR;PA0294	NA	1.19528	0.257352	0.402333	0	1.24617	-0.3175	0.183143	0	NA	NA	NA	0	331034	331699	-	666	Transcriptional regulator, AcrR family	NA	transcriptional regulator AguR	aguR	NA	7.43e-152	427	COG1309@1|root,COG1309@2|Bacteria,1NBDY@1224|Proteobacteria,1S8EZ@1236|Gammaproteobacteria,1YE0E@136841|Pseudomonas aeruginosa group	1236|Gammaproteobacteria	K	Bacterial regulatory proteins, tetR family	-	-	-	-	-	-	-	-	-	-	-	-	TetR_N	aguR	Cytoplasmic [Class 3]
PA0295	PA0295	NA	1.28471	0.361439	0.35236	0	1.61139	-0.688308	0.00139121	0	NA	NA	NA	0	331762	332823	-	1062	Putrescine ABC transporter putrescine-binding protein PotF (TC 3.A.1.11.2)	NA	probable periplasmic polyamine binding protein	NA	K11073	1.06e-258	708	COG0687@1|root,COG0687@2|Bacteria,1MUYW@1224|Proteobacteria,1RM7W@1236|Gammaproteobacteria,1YDRZ@136841|Pseudomonas aeruginosa group	1236|Gammaproteobacteria	E	Bacterial extracellular solute-binding protein	potF	-	-	ko:K11073	ko02010,map02010	M00300	-	-	ko00000,ko00001,ko00002,ko02000	3.A.1.11.2	-	-	SBP_bac_6,SBP_bac_8	PA0295	Periplasmic [Class 2] ; Periplasmic [Class 3]
PA0296	PA0296;spuI	spuI	1.05869	0.0822792	0.729841	0	1.03258	0.0462467	0.906211	0	1.68	3.21	3.89e-49	1	333079	334455	-	1377	glutamine synthetase family protein	NA	probable glutamine synthetase	spuI	K01915	0	923	COG0174@1|root,COG0174@2|Bacteria,1MU6V@1224|Proteobacteria,1RPNZ@1236|Gammaproteobacteria,1YD8M@136841|Pseudomonas aeruginosa group	1236|Gammaproteobacteria	E	Glutamine synthetase, catalytic domain	puuA	GO:0003674,GO:0003824,GO:0006576,GO:0006595,GO:0006598,GO:0006807,GO:0008150,GO:0008152,GO:0009056,GO:0009308,GO:0009310,GO:0009445,GO:0009447,GO:0009987,GO:0016874,GO:0016879,GO:0016880,GO:0034024,GO:0034641,GO:0042402,GO:0044106,GO:0044237,GO:0071704,GO:0097164,GO:1901564,GO:1901565,GO:1901575	6.3.1.11,6.3.1.2	ko:K01915,ko:K09470	ko00220,ko00250,ko00330,ko00630,ko00910,ko01100,ko01120,ko01230,ko02020,ko04217,ko04724,ko04727,map00220,map00250,map00330,map00630,map00910,map01100,map01120,map01230,map02020,map04217,map04724,map04727	M00136	R00253,R07414	RC00010,RC00090,RC00096,RC02798	ko00000,ko00001,ko00002,ko01000,ko04147	-	-	iB21_1397.B21_01285,iECBD_1354.ECBD_2320,iECB_1328.ECB_01274,iECD_1391.ECD_01274,iSF_1195.SF1302	Gln-synt_C	spuI	Cytoplasmic [Class 1] ; Cytoplasmic [Class 2] ; Cytoplasmic [Class 3]
PA0297	PA0297;spuA;ycjL	NA	1.17866	-0.237145	0.418216	0	1.07407	-0.103093	0.776476	0	NA	NA	NA	0	334734	335486	+	753	Gamma-glutamyl-GABA hydrolase (EC 3.5.1.94)	GO:0033969|gamma-glutamyl-gamma-aminobutyrate hydrolase activity	probable glutamine amidotransferase	spuA	K07010	9.83e-185	513	COG2071@1|root,COG2071@2|Bacteria,1MV8E@1224|Proteobacteria,1RS51@1236|Gammaproteobacteria,1YD0Y@136841|Pseudomonas aeruginosa group	1236|Gammaproteobacteria	S	Peptidase C26	spuA	-	-	ko:K07010	-	-	-	-	ko00000,ko01002	-	-	-	Peptidase_C26	spuA	Unknown [Class 3]
PA0298	PA0298;spuB	NA	1.01042	-0.0149545	0.969873	0	1.01068	-0.0153257	0.970608	0	NA	NA	NA	0	335527	336885	+	1359	glutamine synthetase family protein	NA	probable glutamine synthetase	spuB	K01915	0	912	COG0174@1|root,COG0174@2|Bacteria,1MU6V@1224|Proteobacteria,1RPNZ@1236|Gammaproteobacteria,1YE1D@136841|Pseudomonas aeruginosa group	1236|Gammaproteobacteria	E	Glutamine synthetase, catalytic domain	spuB	-	6.3.1.2	ko:K01915	ko00220,ko00250,ko00630,ko00910,ko01100,ko01120,ko01230,ko02020,ko04217,ko04724,ko04727,map00220,map00250,map00630,map00910,map01100,map01120,map01230,map02020,map04217,map04724,map04727	-	R00253	RC00010,RC02798	ko00000,ko00001,ko01000,ko04147	-	-	-	Gln-synt_C	spuB	Cytoplasmic [Class 2] ; Cytoplasmic [Class 3]
PA0299	PA0299;spuC	NA	1.10969	-0.150157	0.597045	0	1.06905	-0.096333	0.713656	0	NA	NA	NA	0	336951	338321	+	1371	Omega-amino acid--pyruvate aminotransferase (EC 2.6.1.18)	GO:0016223|beta-alanine-pyruvate transaminase activity	putrescine aminotransferase	spuC	K12256	0	939	COG0161@1|root,COG0161@2|Bacteria,1MU2N@1224|Proteobacteria,1RNW9@1236|Gammaproteobacteria,1YET7@136841|Pseudomonas aeruginosa group	1236|Gammaproteobacteria	E	Belongs to the class-III pyridoxal-phosphate-dependent aminotransferase family	spuC	-	2.6.1.113	ko:K12256	ko00330,ko01100,map00330,map01100	-	R08714	RC00008,RC00062	ko00000,ko00001,ko01000,ko01007	-	-	-	Aminotran_3	spuC	Cytoplasmic [Class 3]
PA0300	PA0300;potF2;spuD	NA	1.2012	-0.264482	0.2742	0	1.00404	-0.00581323	0.985188	0	NA	NA	NA	0	338437	339540	+	1104	Putrescine ABC transporter putrescine-binding protein PotF (TC 3.A.1.11.2)	NA	polyamine transport protein	spuD	K11073	6.51e-269	735	COG0687@1|root,COG0687@2|Bacteria,1MUYW@1224|Proteobacteria,1RM7W@1236|Gammaproteobacteria,1YDTE@136841|Pseudomonas aeruginosa group	1236|Gammaproteobacteria	E	Bacterial extracellular solute-binding protein	potF1	-	-	ko:K11073	ko02010,map02010	M00300	-	-	ko00000,ko00001,ko00002,ko02000	3.A.1.11.2	-	-	SBP_bac_8	spuD	Periplasmic [Class 1] ; Periplasmic [Class 3]
PA0301	PA0301;potF3;spuE	NA	1.0117	-0.0167753	0.962953	0	1.04534	-0.0639676	0.816173	0	NA	NA	NA	0	339959	341056	+	1098	Putrescine ABC transporter putrescine-binding protein PotF (TC 3.A.1.11.2)	NA	polyamine transport protein	spuE	K11073	7.03e-270	738	COG0687@1|root,COG0687@2|Bacteria,1MUYW@1224|Proteobacteria,1RM7W@1236|Gammaproteobacteria,1YEQW@136841|Pseudomonas aeruginosa group	1236|Gammaproteobacteria	E	Bacterial extracellular solute-binding protein	potF2	-	-	ko:K11073	ko02010,map02010	M00300	-	-	ko00000,ko00001,ko00002,ko02000	3.A.1.11.2	-	iJN746.PP_5180	SBP_bac_8	spuE	Periplasmic [Class 1] ; Extracellular [Class 1] ; Periplasmic [Class 3]
PA0302	PA0302;potG;spuF	NA	1.0841	0.116495	0.651313	0	1.0977	-0.134481	0.510495	0	NA	NA	NA	0	341111	342265	+	1155	Putrescine transport ATP-binding protein PotG (TC 3.A.1.11.2)	NA	polyamine transport protein PotG	spuF	K11076	1.28e-277	759	COG3842@1|root,COG3842@2|Bacteria,1MU3I@1224|Proteobacteria,1RNPX@1236|Gammaproteobacteria,1YEP6@136841|Pseudomonas aeruginosa group	1236|Gammaproteobacteria	E	Part of the ABC transporter complex PotABCD involved in spermidine putrescine import. Responsible for energy coupling to the transport system	potG	GO:0005575,GO:0005623,GO:0005886,GO:0006810,GO:0006811,GO:0006812,GO:0008150,GO:0015695,GO:0015696,GO:0015846,GO:0015847,GO:0016020,GO:0016021,GO:0031224,GO:0032991,GO:0043190,GO:0044425,GO:0044459,GO:0044464,GO:0051179,GO:0051234,GO:0071702,GO:0071705,GO:0071944,GO:0098533,GO:0098796,GO:0098797,GO:1902494,GO:1902495,GO:1904949,GO:1990351	3.6.3.31	ko:K02052,ko:K11072,ko:K11076	ko02010,ko02024,map02010,map02024	M00193,M00299,M00300	-	-	ko00000,ko00001,ko00002,ko01000,ko02000	3.A.1.11,3.A.1.11.1,3.A.1.11.2	-	iSDY_1059.SDY_0740,iYL1228.KPN_00886	ABC_tran,TOBE_2	spuF	Outer Membrane Vesicle [Class 1] ; Cytoplasmic Membrane [Class 3]
PA0303	PA0303;potH;spuG	NA	1.08137	0.11286	0.699418	0	1.13276	-0.179843	0.299057	0	NA	NA	NA	0	342262	343173	+	912	Putrescine transport system permease protein PotH (TC 3.A.1.11.2)	NA	polyamine transport protein PotH	spuG	K11075	1.73e-202	561	COG1176@1|root,COG1176@2|Bacteria,1MVGM@1224|Proteobacteria,1RNNZ@1236|Gammaproteobacteria,1YD7Q@136841|Pseudomonas aeruginosa group	1236|Gammaproteobacteria	E	Binding-protein-dependent transport system inner membrane component	potH	GO:0005575,GO:0005623,GO:0005886,GO:0005887,GO:0006810,GO:0006811,GO:0006812,GO:0008150,GO:0015695,GO:0015696,GO:0015846,GO:0015847,GO:0016020,GO:0016021,GO:0031224,GO:0031226,GO:0032991,GO:0043190,GO:0044425,GO:0044459,GO:0044464,GO:0051179,GO:0051234,GO:0071702,GO:0071705,GO:0071944,GO:0098533,GO:0098796,GO:0098797,GO:1902494,GO:1902495,GO:1904949,GO:1990351	-	ko:K11075	ko02010,map02010	M00300	-	-	ko00000,ko00001,ko00002,ko02000	3.A.1.11.2	-	iAF1260.b0856,iBWG_1329.BWG_0709,iE2348C_1286.E2348C_0853,iECDH10B_1368.ECDH10B_0926,iECDH1ME8569_1439.ECDH1ME8569_0808,iEcDH1_1363.EcDH1_2786,iJO1366.b0856,iJR904.b0856,iY75_1357.Y75_RS04455	BPD_transp_1	spuG	Cytoplasmic Membrane [Class 3]
PA0304	PA0304;potI;spuH	NA	1.02137	0.030505	0.919367	0	1.09586	-0.132067	0.519801	0	NA	NA	NA	0	343256	344125	+	870	Putrescine transport system permease protein PotI (TC 3.A.1.11.2)	NA	polyamine transport protein PotI	spuH	K11074	1.82e-195	543	COG1177@1|root,COG1177@2|Bacteria,1MVC5@1224|Proteobacteria,1RQB7@1236|Gammaproteobacteria,1YF3V@136841|Pseudomonas aeruginosa group	1236|Gammaproteobacteria	E	Binding-protein-dependent transport system inner membrane component	potI	GO:0005575,GO:0005623,GO:0005886,GO:0006810,GO:0006811,GO:0006812,GO:0008150,GO:0015695,GO:0015696,GO:0015846,GO:0015847,GO:0016020,GO:0016021,GO:0031224,GO:0032991,GO:0043190,GO:0044425,GO:0044459,GO:0044464,GO:0051179,GO:0051234,GO:0071702,GO:0071705,GO:0071944,GO:0098533,GO:0098796,GO:0098797,GO:1902494,GO:1902495,GO:1904949,GO:1990351	-	ko:K11070,ko:K11074	ko02010,map02010	M00299,M00300	-	-	ko00000,ko00001,ko00002,ko02000	3.A.1.11.1,3.A.1.11.2	-	iG2583_1286.G2583_1088,ic_1306.c0990	BPD_transp_1	spuH	Cytoplasmic Membrane [Class 3]
PA0305	hacB;PA0305	NA	1.0323	-0.0458622	0.867503	0	1.07766	0.1079	0.669036	0	NA	NA	NA	0	344303	346690	-	2388	N-acyl-homoserine lactone acylase	NA	hypothetical protein	NA	K01434	0	1626	COG2366@1|root,COG2366@2|Bacteria,1MVMH@1224|Proteobacteria,1RPRP@1236|Gammaproteobacteria,1YDXZ@136841|Pseudomonas aeruginosa group	1236|Gammaproteobacteria	S	Penicillin amidase	-	-	3.5.1.11	ko:K01434	ko00311,ko01130,map00311,map01130	-	R02170	RC00166,RC00328	ko00000,ko00001,ko01000,ko01002	-	-	-	Penicil_amidase	PA0305	Periplasmic [Class 3]
PA0306	PA0306	NA	1.02735	0.038925	0.920002	0	1.08893	-0.122916	0.606546	0	NA	NA	NA	0	346801	347853	+	1053	Transcriptional regulator	NA	probable transcriptional regulator	NA	NA	3.93e-248	681	COG2207@1|root,COG2207@2|Bacteria,1NVER@1224|Proteobacteria,1RQWM@1236|Gammaproteobacteria,1YFJY@136841|Pseudomonas aeruginosa group	1236|Gammaproteobacteria	K	Arabinose-binding domain of AraC transcription regulator, N-term	-	-	-	-	-	-	-	-	-	-	-	-	Arabinose_bd,HTH_18	PA0306	Cytoplasmic [Class 3]
PA0307	PA0307	NA	1.29894	0.377334	0.164742	0	1.12541	-0.170447	0.586513	0	NA	NA	NA	0	348440	349015	-	576	Thiol-disulfide isomerase and thioredoxins	NA	hypothetical protein	NA	NA	5.73e-142	400	COG0526@1|root,COG0526@2|Bacteria,1NKKH@1224|Proteobacteria,1SHZN@1236|Gammaproteobacteria,1YFW7@136841|Pseudomonas aeruginosa group	1236|Gammaproteobacteria	CO	Thiol-disulfide isomerase	-	-	-	-	-	-	-	-	-	-	-	-	-	PA0307	Unknown [Class 3]
PA0308	PA0308	NA	1.15013	0.201803	0.511976	0	1.10187	0.139948	0.585614	0	NA	NA	NA	0	349128	350069	+	942	Lysophospholipase (EC 3.1.1.5)	GO:0004622|lysophospholipase activity	hypothetical protein	NA	NA	1.83e-232	640	COG2267@1|root,COG2267@2|Bacteria,1RAQZ@1224|Proteobacteria,1S2YX@1236|Gammaproteobacteria,1YEY5@136841|Pseudomonas aeruginosa group	1236|Gammaproteobacteria	I	Serine aminopeptidase, S33	pldB	-	3.1.1.5	ko:K01048	ko00564,map00564	-	-	-	ko00000,ko00001,ko01000	-	-	-	Hydrolase_4	PA0308	Cytoplasmic [Class 3]
PA0309	PA0309	NA	1.27417	0.349561	0.196686	0	1.08506	0.117778	0.717223	0	NA	NA	NA	0	350089	350841	-	753	hypothetical protein	NA	hypothetical protein	NA	NA	1e-168	472	2EMFB@1|root,33F44@2|Bacteria,1NH7D@1224|Proteobacteria,1SGY2@1236|Gammaproteobacteria,1YKXV@136841|Pseudomonas aeruginosa group	1236|Gammaproteobacteria	S	Uncharacterized protein conserved in bacteria (DUF2059)	-	-	-	-	-	-	-	-	-	-	-	-	DUF2059	PA0309	Unknown [Class 3]
PA0310	PA0310	NA	1.03956	0.0559698	0.86462	0	1.37628	0.460774	0.239787	0	NA	NA	NA	0	350959	351588	+	630	oxidoreductase, 2OG-Fe(II) oxygenase family	NA	hypothetical protein	NA	K07394	6.44e-153	430	COG3751@1|root,COG3751@2|Bacteria,1RD3H@1224|Proteobacteria,1S40I@1236|Gammaproteobacteria,1YFU8@136841|Pseudomonas aeruginosa group	1236|Gammaproteobacteria	O	Prolyl 4-hydroxylase alpha subunit homologues.	-	-	-	ko:K07394	-	-	-	-	ko00000	-	-	-	2OG-FeII_Oxy_3	PA0310	Cytoplasmic [Class 3]
PA0311	PA0311	PA0311	1.13658	-0.184699	0.64368	0	1.7918	0.841412	0.00765092	0	-1.03	-2.04	8.56e-05	1	351610	352089	-	480	hypothetical protein	NA	hypothetical protein	NA	NA	4.79e-123	351	2F09M@1|root,33TCV@2|Bacteria,1NR4D@1224|Proteobacteria,1TAIT@1236|Gammaproteobacteria,1YG3D@136841|Pseudomonas aeruginosa group	1236|Gammaproteobacteria	-	-	-	-	-	-	-	-	-	-	-	-	-	-	-	PA0311	Unknown [Class 3]
PA0312	PA0312	NA	1.11441	-0.156276	0.693743	0	1.05569	-0.078185	0.772012	0	NA	NA	NA	0	352430	352924	+	495	Uncharacterized protein YbbK	NA	conserved hypothetical protein	NA	NA	7.63e-117	334	COG1683@1|root,COG1683@2|Bacteria,1RHER@1224|Proteobacteria,1S6AV@1236|Gammaproteobacteria,1YG7C@136841|Pseudomonas aeruginosa group	1236|Gammaproteobacteria	S	Protein of unknown function (DUF523)	ybbK	-	-	-	-	-	-	-	-	-	-	-	DUF523	PA0312	Cytoplasmic [Class 3]
PA0313	PA0313;yecS	NA	1.13756	-0.185944	0.375146	0	1.10876	-0.148947	0.458531	0	NA	NA	NA	0	352927	353619	-	693	ABC transporter, permease protein (cluster 3, basic aa/glutamine/opines)	NA	L-cysteine transporter of ABC system YecS	NA	K10009	1.42e-149	422	COG0765@1|root,COG0765@2|Bacteria,1QN80@1224|Proteobacteria,1RR3B@1236|Gammaproteobacteria,1YE6M@136841|Pseudomonas aeruginosa group	1236|Gammaproteobacteria	E	Binding-protein-dependent transport system inner membrane component	artQ	GO:0000099,GO:0000101,GO:0003333,GO:0003674,GO:0005215,GO:0005342,GO:0005575,GO:0005623,GO:0005886,GO:0006810,GO:0006811,GO:0006812,GO:0006820,GO:0006865,GO:0008150,GO:0008324,GO:0008509,GO:0008514,GO:0015075,GO:0015171,GO:0015175,GO:0015179,GO:0015184,GO:0015318,GO:0015711,GO:0015804,GO:0015807,GO:0015811,GO:0015849,GO:0016020,GO:0022857,GO:0033229,GO:0034220,GO:0042883,GO:0044464,GO:0046942,GO:…	-	ko:K02029,ko:K10009	ko02010,map02010	M00234,M00236	-	-	ko00000,ko00001,ko00002,ko02000	3.A.1.3,3.A.1.3.10,3.A.1.3.14	-	-	BPD_transp_1	PA0313	Cytoplasmic Membrane [Class 2] ; Cytoplasmic Membrane [Class 3]
PA0314	fliY;PA0314	NA	1.13215	-0.179066	0.497995	0	1.11481	0.156797	0.575762	0	NA	NA	NA	0	353691	354461	-	771	ABC transporter, substrate-binding protein (cluster 3, basic aa/glutamine/opines)	NA	L-cysteine transporter of ABC system FliY	NA	K02424	5.87e-180	501	COG0834@1|root,COG0834@2|Bacteria,1MXME@1224|Proteobacteria,1RPQ4@1236|Gammaproteobacteria,1YE7M@136841|Pseudomonas aeruginosa group	1236|Gammaproteobacteria	ET	Ligated ion channel L-glutamate- and glycine-binding site	-	-	-	ko:K02424,ko:K10036	ko02010,map02010	M00227,M00234	-	-	ko00000,ko00001,ko00002,ko02000,ko02035	3.A.1.3.10,3.A.1.3.14,3.A.1.3.2	-	-	SBP_bac_3	PA0314	Periplasmic [Class 3]
PA0315	PA0315	NA	1.29022	-0.367615	0.152147	0	1.04759	-0.0670748	0.761848	0	NA	NA	NA	0	354862	355191	+	330	Uncharacterized DUF4399 domain-containing protein PA0315	NA	hypothetical protein	NA	NA	1.54e-100	291	2CD0I@1|root,32RWS@2|Bacteria,1N0MC@1224|Proteobacteria,2VVAZ@28216|Betaproteobacteria,4AG01@80864|Comamonadaceae	28216|Betaproteobacteria	S	Domain of unknown function (DUF4399)	-	-	-	-	-	-	-	-	-	-	-	-	DUF4399	PA0315	Unknown [Class 3]
PA0316	PA0316;serA	NA	1.978	0.984044	0.0115819	0	1.12454	-0.169334	0.693945	0	NA	NA	NA	0	355248	356477	-	1230	D-3-phosphoglycerate dehydrogenase (EC 1.1.1.95)	GO:0004617|phosphoglycerate dehydrogenase activity	D-3-phosphoglycerate dehydrogenase	serA	K00058	6.32e-293	800	COG0111@1|root,COG0111@2|Bacteria,1MU5Z@1224|Proteobacteria,1RPEY@1236|Gammaproteobacteria,1YCSY@136841|Pseudomonas aeruginosa group	1236|Gammaproteobacteria	EH	Belongs to the D-isomer specific 2-hydroxyacid dehydrogenase family	serA	GO:0003674,GO:0003824,GO:0004617,GO:0005488,GO:0005515,GO:0005575,GO:0005622,GO:0005623,GO:0005737,GO:0005829,GO:0006082,GO:0006520,GO:0006563,GO:0006564,GO:0006807,GO:0008150,GO:0008152,GO:0008219,GO:0008652,GO:0009058,GO:0009069,GO:0009070,GO:0009987,GO:0012501,GO:0016053,GO:0016491,GO:0016597,GO:0016614,GO:0016616,GO:0019752,GO:0031406,GO:0036094,GO:0042802,GO:0043167,GO:0043168,GO:0043169,GO:…	1.1.1.399,1.1.1.95	ko:K00058	ko00260,ko00680,ko01100,ko01120,ko01130,ko01200,ko01230,map00260,map00680,map01100,map01120,map01130,map01200,map01230	M00020	R01513	RC00031	ko00000,ko00001,ko00002,ko01000,ko04147	-	-	iYL1228.KPN_03348	2-Hacid_dh,2-Hacid_dh_C,ACT	serA	Cytoplasmic [Class 2] ; Cytoplasmic [Class 3]
PA0317	D2HGDH;PA0317	NA	1.27752	0.353346	0.3001	0	1.05315	0.0747108	0.761035	0	NA	NA	NA	0	356681	358075	+	1395	D-2-hydroxyglutarate dehydrogenase (EC 1.1.99.2)	GO:0047545|2-hydroxyglutarate dehydrogenase activity	hypothetical protein	NA	NA	0	935	COG0277@1|root,COG0277@2|Bacteria,1MU6Y@1224|Proteobacteria,1RQX2@1236|Gammaproteobacteria,1YEVN@136841|Pseudomonas aeruginosa group	1236|Gammaproteobacteria	C	FAD linked oxidases, C-terminal domain	IV02_25675	-	1.1.3.15	ko:K00104	ko00630,ko01100,ko01110,ko01120,ko01130,map00630,map01100,map01110,map01120,map01130	-	R00475	RC00042	ko00000,ko00001,ko01000	-	-	-	FAD-oxidase_C,FAD_binding_4	PA0317	Cytoplasmic [Class 3]
PA0318	hpcE;PA0318	NA	1.02575	-0.0366753	0.886971	0	1.22971	0.298314	0.0638506	0	NA	NA	NA	0	358167	358832	+	666	Uncharacterized fumarylacetoacetase-like protein YcgM	NA	conserved hypothetical protein	NA	NA	3.05e-160	448	COG0179@1|root,COG0179@2|Bacteria,1MVFA@1224|Proteobacteria,1RN6Y@1236|Gammaproteobacteria,1YCX0@136841|Pseudomonas aeruginosa group	1236|Gammaproteobacteria	Q	Fumarylacetoacetate (FAA) hydrolase family	ycgM	-	-	-	-	-	-	-	-	-	-	-	FAA_hydrolase	PA0318	Cytoplasmic [Class 3]
PA0319	PA0319	NA	1.39418	0.479414	0.133645	0	1.06496	-0.090797	0.717223	0	NA	NA	NA	0	358988	359920	+	933	Outer membrane protein	NA	hypothetical protein	NA	NA	5.34e-224	618	COG3204@1|root,COG3204@2|Bacteria,1RE4G@1224|Proteobacteria,1SHYH@1236|Gammaproteobacteria,1YEFM@136841|Pseudomonas aeruginosa group	1236|Gammaproteobacteria	S	SdiA-regulated	-	-	-	-	-	-	-	-	-	-	-	-	SdiA-regulated	PA0319	Cytoplasmic Membrane [Class 3]
PA0320	carO;PA0320;ygiW	carO	1.31206	0.391838	0.379773	0	1.24904	-0.320822	0.119864	0	2.2	4.83	3.8e-16	1	359982	360332	+	351	Protein co-occuring with molybdenum cofactor biosynthesis protein B	NA	conserved hypothetical protein	NA	NA	1.46e-73	221	COG3111@1|root,COG3111@2|Bacteria,1N9HJ@1224|Proteobacteria,1SCD7@1236|Gammaproteobacteria,1YGSW@136841|Pseudomonas aeruginosa group	1236|Gammaproteobacteria	S	Bacterial OB fold (BOF) protein	ygiW	-	-	-	-	-	-	-	-	-	-	-	BOF	PA0320	Unknown (This protein may have multiple localization sites) [Class 3]
PA0321	PA0321	NA	1.11417	-0.155972	0.69006	0	1.08215	-0.113902	0.718496	0	NA	NA	NA	0	360413	361447	-	1035	Acetylpolyamine aminohydrolase	NA	probable acetylpolyamine aminohydrolase	NA	NA	8.69e-258	705	COG0123@1|root,COG0123@2|Bacteria,1MU7P@1224|Proteobacteria,1RPCH@1236|Gammaproteobacteria,1YDJ2@136841|Pseudomonas aeruginosa group	1236|Gammaproteobacteria	BQ	Histone deacetylase domain	-	-	-	-	-	-	-	-	-	-	-	-	Hist_deacetyl	PA0321	Cytoplasmic [Class 3]
PA0322	PA0322	NA	1.08274	-0.114692	0.744214	0	1.0608	-0.0851485	0.790345	0	NA	NA	NA	0	361463	362857	-	1395	Uncharacterized amino acid permease, GabP family	NA	probable transporter	NA	NA	4.12e-310	848	COG0531@1|root,COG0531@2|Bacteria,1MXNJ@1224|Proteobacteria,1RMKV@1236|Gammaproteobacteria,1YDWE@136841|Pseudomonas aeruginosa group	1236|Gammaproteobacteria	E	Amino acid permease	puuP_1	-	-	ko:K14052	-	-	-	-	ko00000,ko02000	2.A.3.1.13	-	-	AA_permease,AA_permease_2	PA0322	Cytoplasmic Membrane [Class 3]
PA0323	PA0323	NA	1.14325	-0.193137	0.642378	0	1.19648	0.258791	0.364555	0	NA	NA	NA	0	363278	364321	-	1044	Spermidine/putrescine import ABC transporter substrate-binding protein PotD (TC 3.A.1.11.1)	NA	probable binding protein component of ABC transporter	NA	K11069	5.45e-258	706	COG0687@1|root,COG0687@2|Bacteria,1MUYW@1224|Proteobacteria,1RM7W@1236|Gammaproteobacteria,1YEDS@136841|Pseudomonas aeruginosa group	1236|Gammaproteobacteria	E	Bacterial extracellular solute-binding protein	potD	GO:0003674,GO:0005488,GO:0005575,GO:0005623,GO:0006810,GO:0006811,GO:0006812,GO:0008150,GO:0015695,GO:0015696,GO:0015846,GO:0015847,GO:0015848,GO:0019808,GO:0019809,GO:0019810,GO:0030288,GO:0030313,GO:0031975,GO:0042597,GO:0043167,GO:0043169,GO:0044464,GO:0051179,GO:0051234,GO:0070405,GO:0071702,GO:0071705	-	ko:K11069	ko02010,map02010	M00299	-	-	ko00000,ko00001,ko00002,ko02000	3.A.1.11.1	-	iSbBS512_1146.SbBS512_E2202	SBP_bac_6,SBP_bac_8	PA0323	Periplasmic [Class 2] ; Periplasmic [Class 3]
PA0324	PA0324	NA	1.13143	-0.178145	0.619845	0	1.0132	0.0189225	0.960499	0	NA	NA	NA	0	364369	365157	-	789	Spermidine/putrescine import ABC transporter permease protein PotC (TC 3.A.1.11.1)	NA	probable permease of ABC transporter	NA	K11070	1e-174	488	COG1177@1|root,COG1177@2|Bacteria,1MVC5@1224|Proteobacteria,1RQB7@1236|Gammaproteobacteria,1YE4R@136841|Pseudomonas aeruginosa group	1236|Gammaproteobacteria	E	Binding-protein-dependent transport system inner membrane component	-	-	-	ko:K11070,ko:K11074	ko02010,map02010	M00299,M00300	-	-	ko00000,ko00001,ko00002,ko02000	3.A.1.11.1,3.A.1.11.2	-	-	BPD_transp_1	PA0324	Cytoplasmic Membrane [Class 3]
PA0325	PA0325	NA	1.08927	-0.123361	0.683473	0	1.0836	-0.115833	0.745623	0	NA	NA	NA	0	365154	365999	-	846	Spermidine/putrescine import ABC transporter permease protein PotB (TC 3.A.1.11.1)	NA	probable permease of ABC transporter	NA	K11071	1.94e-216	598	COG1176@1|root,COG1176@2|Bacteria,1MVGM@1224|Proteobacteria,1RNNZ@1236|Gammaproteobacteria,1YESP@136841|Pseudomonas aeruginosa group	1236|Gammaproteobacteria	P	Binding-protein-dependent transport system inner membrane component	-	-	-	ko:K11071	ko02010,map02010	M00299	-	-	ko00000,ko00001,ko00002,ko02000	3.A.1.11.1	-	-	BPD_transp_1	PA0325	Cytoplasmic Membrane [Class 3]
PA0326	PA0326	PA0326	1.10237	0.140603	0.58639	0	1.24327	0.314137	0.264871	0	-1.47	-2.76	1.09e-07	1	366080	367129	-	1050	Spermidine/putrescine import ABC transporter ATP-binding protein PotA (TC 3.A.1.11.1)	NA	probable ATP-binding component of ABC transporter	NA	K11072	2.99e-247	679	COG3842@1|root,COG3842@2|Bacteria,1MU3I@1224|Proteobacteria,1RNPX@1236|Gammaproteobacteria,1YD1M@136841|Pseudomonas aeruginosa group	1236|Gammaproteobacteria	E	Part of the ABC transporter complex PotABCD involved in spermidine putrescine import. Responsible for energy coupling to the transport system	potA	GO:0000166,GO:0003674,GO:0003824,GO:0005215,GO:0005488,GO:0005524,GO:0005575,GO:0005623,GO:0005886,GO:0006810,GO:0006811,GO:0006812,GO:0008144,GO:0008150,GO:0008324,GO:0008519,GO:0015075,GO:0015101,GO:0015203,GO:0015399,GO:0015405,GO:0015417,GO:0015595,GO:0015606,GO:0015695,GO:0015696,GO:0015846,GO:0015847,GO:0015848,GO:0016020,GO:0016021,GO:0016462,GO:0016787,GO:0016817,GO:0016818,GO:0016887,GO:…	3.6.3.31	ko:K02052,ko:K11072,ko:K11076	ko02010,ko02024,map02010,map02024	M00193,M00299,M00300	-	-	ko00000,ko00001,ko00002,ko01000,ko02000	3.A.1.11,3.A.1.11.1,3.A.1.11.2	-	iB21_1397.B21_01132,iECBD_1354.ECBD_2473,iECB_1328.ECB_01124,iECD_1391.ECD_01124,iECO111_1330.ECO111_1474,iECO26_1355.ECO26_1643,iEcHS_1320.EcHS_A1246,iEcolC_1368.EcolC_2477,iSBO_1134.SBO_1915,iSSON_1240.SSON_1144,iSbBS512_1146.SbBS512_E1304,iUMNK88_1353.UMNK88_1456	ABC_tran,TOBE_2	PA0326	Cytoplasmic Membrane [Class 2] ; Cytoplasmic Membrane [Class 3]
PA0327	carP;PA0327	NA	1.29196	-0.369566	0.159666	0	1.20068	-0.263853	0.265986	0	NA	NA	NA	0	367493	368422	+	930	Outer membrane protein	NA	hypothetical protein	NA	NA	1.7e-220	608	COG3204@1|root,COG3204@2|Bacteria,1Q04B@1224|Proteobacteria,1S0FI@1236|Gammaproteobacteria,1YF2P@136841|Pseudomonas aeruginosa group	1236|Gammaproteobacteria	S	Esterase-like activity of phytase	-	-	-	-	-	-	-	-	-	-	-	-	SdiA-regulated	PA0327	Cytoplasmic Membrane [Class 3]
PA0328	aaaA;PA0328	NA	1.13819	-0.186744	0.418215	0	1.2721	-0.347214	0.176563	0	NA	NA	NA	0	368462	370354	-	1893	Alkaline phosphatase isozyme conversion protein	NA	hypothetical protein	NA	NA	0	1290	COG2234@1|root,COG5571@1|root,COG2234@2|Bacteria,COG5571@2|Bacteria,1P2WI@1224|Proteobacteria,1SYCN@1236|Gammaproteobacteria,1YKV5@136841|Pseudomonas aeruginosa group	1236|Gammaproteobacteria	N	Peptidase family M28	-	-	-	-	-	-	-	-	-	-	-	-	Autotransporter,Peptidase_M28	PA0328	Outer Membrane Vesicle [Class 1] ; Outer Membrane [Class 1] ; Outer Membrane [Class 3]
PA0329	PA0329	NA	1.18743	-0.247839	0.402333	0	1.17747	-0.235696	0.192724	0	NA	NA	NA	0	370706	371038	-	333	UPF0339 protein YegP.N / UPF0339 protein YegP.C	NA	conserved hypothetical protein	NA	K09946	2.48e-69	209	COG3422@1|root,COG3422@2|Bacteria,1N0S6@1224|Proteobacteria,1SAWP@1236|Gammaproteobacteria,1YGHE@136841|Pseudomonas aeruginosa group	1236|Gammaproteobacteria	S	Domain of unknown function (DUF1508)	-	-	-	ko:K09946	-	-	-	-	ko00000	-	-	-	DUF1508	PA0329	Unknown [Class 3]
PA0330	PA0330;rpiA	NA	1.21073	0.275883	0.37383	0	1.02168	-0.0309379	0.912885	0	NA	NA	NA	0	371162	371833	-	672	Ribose-5-phosphate isomerase A (EC 5.3.1.6)	GO:0004751|ribose-5-phosphate isomerase activity	ribose 5-phosphate isomerase	rpiA	K01807	4.29e-152	428	COG0120@1|root,COG0120@2|Bacteria,1MVGR@1224|Proteobacteria,1RNF8@1236|Gammaproteobacteria,1YE4G@136841|Pseudomonas aeruginosa group	1236|Gammaproteobacteria	G	Catalyzes the reversible conversion of ribose-5- phosphate to ribulose 5-phosphate	rpiA	-	5.3.1.6	ko:K01807	ko00030,ko00710,ko01100,ko01110,ko01120,ko01130,ko01200,ko01230,map00030,map00710,map01100,map01110,map01120,map01130,map01200,map01230	M00004,M00007,M00165,M00167,M00580	R01056	RC00434	ko00000,ko00001,ko00002,ko01000	-	-	-	Rib_5-P_isom_A	rpiA	Cytoplasmic [Class 3]
PA0331	ilvA1;PA0331	NA	1.32923	0.410593	0.153974	0	1.03569	0.0505969	0.885879	0	NA	NA	NA	0	372091	373605	+	1515	Threonine dehydratase biosynthetic (EC 4.3.1.19)	GO:0004794|L-threonine ammonia-lyase activity	threonine dehydratase, biosynthetic	ilvA1	K01754	0	1000	COG1171@1|root,COG1171@2|Bacteria,1MVWJ@1224|Proteobacteria,1RMY6@1236|Gammaproteobacteria,1YEZJ@136841|Pseudomonas aeruginosa group	1236|Gammaproteobacteria	E	Catalyzes the anaerobic formation of alpha-ketobutyrate and ammonia from threonine in a two-step reaction. The first step involved a dehydration of threonine and a production of enamine intermediates (aminocrotonate), which tautomerizes to its imine form (iminobutyrate). Both intermediates are unstable and short- lived. The second step is the nonenzymatic hydrolysis of the enamine imine intermedi…	ilvA	GO:0003674,GO:0003824,GO:0004794,GO:0005488,GO:0006082,GO:0006520,GO:0006549,GO:0006566,GO:0006807,GO:0008144,GO:0008150,GO:0008152,GO:0008652,GO:0009058,GO:0009066,GO:0009081,GO:0009082,GO:0009097,GO:0009987,GO:0016053,GO:0016597,GO:0016829,GO:0016840,GO:0016841,GO:0019752,GO:0019842,GO:0030170,GO:0031406,GO:0036094,GO:0043167,GO:0043168,GO:0043177,GO:0043436,GO:0044237,GO:0044238,GO:0044249,GO:…	4.3.1.19	ko:K01754	ko00260,ko00290,ko01100,ko01110,ko01130,ko01200,ko01230,map00260,map00290,map01100,map01110,map01130,map01200,map01230	M00570	R00220,R00996	RC00418,RC02600	ko00000,ko00001,ko00002,ko01000	-	-	iAPECO1_1312.APECO1_2699	PALP,Thr_dehydrat_C	ilvA1	Cytoplasmic [Class 1] ; Cytoplasmic [Class 3]
PA0332	PA0332	NA	1.18663	-0.246866	0.555185	0	1.13664	0.184775	0.4115	0	NA	NA	NA	0	373725	374192	+	468	Predicted integral membrane protein	NA	hypothetical protein	NA	NA	5.9e-103	298	COG5528@1|root,COG5528@2|Bacteria,1QEAV@1224|Proteobacteria,1TAVX@1236|Gammaproteobacteria,1YGNF@136841|Pseudomonas aeruginosa group	1236|Gammaproteobacteria	S	Predicted integral membrane protein (DUF2269)	-	-	-	-	-	-	-	-	-	-	-	-	DUF2269	PA0332	Cytoplasmic Membrane [Class 3]
PA0333	PA0333	NA	1.13732	-0.185633	0.618795	0	1.06112	-0.0855926	0.777646	0	NA	NA	NA	0	374243	375514	+	1272	Predicted nucleoside-diphosphate-sugar epimerases	NA	hypothetical protein	NA	NA	6.7e-302	823	COG0702@1|root,COG0702@2|Bacteria,1MZ0C@1224|Proteobacteria,1S2PQ@1236|Gammaproteobacteria	1236|Gammaproteobacteria	GM	DoxX-like family	-	-	-	-	-	-	-	-	-	-	-	-	DoxX_3,Epimerase,NAD_binding_10	PA0333	Cytoplasmic Membrane [Class 3]
PA0334	PA0334	NA	1.04026	-0.0569477	0.850949	0	1.06567	0.0917647	0.784094	0	NA	NA	NA	0	375951	377189	-	1239	Uncharacterized MFS-type transporter	NA	probable major facilitator superfamily (MFS) transporter	NA	NA	1.79e-271	746	COG0477@1|root,COG2814@2|Bacteria,1R3UC@1224|Proteobacteria	1224|Proteobacteria	EGP	Major Facilitator Superfamily	-	-	-	-	-	-	-	-	-	-	-	-	MFS_1	PA0334	Cytoplasmic Membrane [Class 3]
PA0335	PA0335	NA	1.15503	0.207929	0.565237	0	1.10617	0.145578	0.508638	0	NA	NA	NA	0	377239	377892	-	654	Phosphoserine phosphatase (EC 3.1.3.3)	GO:0004647|phosphoserine phosphatase activity	hypothetical protein	NA	NA	1.52e-158	444	COG0560@1|root,COG0560@2|Bacteria,1RA1A@1224|Proteobacteria,1S21J@1236|Gammaproteobacteria,1YFKF@136841|Pseudomonas aeruginosa group	1236|Gammaproteobacteria	E	haloacid dehalogenase-like hydrolase	-	-	-	-	-	-	-	-	-	-	-	-	HAD	PA0335	Cytoplasmic [Class 3]
PA0336	PA0336;rppH;ygdP	NA	1.12019	0.163744	0.510828	0	1.02112	0.0301499	0.922288	0	NA	NA	NA	0	378072	378575	+	504	Adenosine (5')-pentaphospho-(5'')-adenosine pyrophosphohydrolase	NA	Nudix hydrolase YgdP	ygdP	K08311	1.28e-117	335	COG0494@1|root,COG0494@2|Bacteria,1RDGJ@1224|Proteobacteria,1S3PQ@1236|Gammaproteobacteria,1YE72@136841|Pseudomonas aeruginosa group	1236|Gammaproteobacteria	L	Accelerates the degradation of transcripts by removing pyrophosphate from the 5'-end of triphosphorylated RNA, leading to a more labile monophosphorylated state that can stimulate subsequent ribonuclease cleavage	nudH	GO:0000287,GO:0003674,GO:0003824,GO:0005488,GO:0005575,GO:0005622,GO:0005623,GO:0005737,GO:0006139,GO:0006259,GO:0006281,GO:0006401,GO:0006402,GO:0006725,GO:0006807,GO:0006950,GO:0006974,GO:0008150,GO:0008152,GO:0009056,GO:0009057,GO:0009892,GO:0009893,GO:0009894,GO:0009896,GO:0009987,GO:0010468,GO:0010604,GO:0010605,GO:0010608,GO:0010629,GO:0016070,GO:0016071,GO:0016462,GO:0016787,GO:0016817,GO:…	-	ko:K08311	ko03018,map03018	-	R10816	RC00002	ko00000,ko00001,ko01000,ko03019	-	-	-	NUDIX	ygdP	Cytoplasmic [Class 3]
PA0337	PA0337;ptsP	NA	1.09842	-0.135435	0.4934	0	1.02494	0.0355446	0.88342	0	NA	NA	NA	0	378598	380877	+	2280	FIG001592: Phosphocarrier protein kinase/phosphorylase, nitrogen regulation associated	NA	phosphoenolpyruvate-protein phosphotransferase PtsP	ptsP	K08484	0	1468	COG3605@1|root,COG3605@2|Bacteria,1QTTV@1224|Proteobacteria,1T1H2@1236|Gammaproteobacteria,1YDBG@136841|Pseudomonas aeruginosa group	1236|Gammaproteobacteria	T	Belongs to the PEP-utilizing enzyme family	ptsP	GO:0003674,GO:0003824,GO:0006464,GO:0006468,GO:0006793,GO:0006796,GO:0006807,GO:0008150,GO:0008152,GO:0008965,GO:0009987,GO:0010033,GO:0010243,GO:0016310,GO:0016740,GO:0016772,GO:0016775,GO:0019538,GO:0036211,GO:0042221,GO:0043170,GO:0043412,GO:0044237,GO:0044238,GO:0044260,GO:0044267,GO:0050896,GO:0071704,GO:1901564,GO:1901698	2.7.3.9	ko:K08484	ko02060,map02060	-	-	-	ko00000,ko00001,ko01000,ko02000	-	-	-	GAF,GAF_2,PEP-utilisers_N,PEP-utilizers,PEP-utilizers_C	ptsP	Cytoplasmic [Class 2] ; Cytoplasmic [Class 3]
PA0338	PA0338	NA	1.11163	0.15267	0.522346	0	1.09358	-0.129052	0.574692	0	NA	NA	NA	0	380996	382033	+	1038	hypothetical protein	NA	hypothetical protein	NA	NA	2.13e-253	696	COG2199@1|root,COG2202@1|root,COG2199@2|Bacteria,COG2202@2|Bacteria	2|Bacteria	T	Pas domain	ytrP	-	2.7.7.65	ko:K13069	-	-	R08057	-	ko00000,ko01000	-	-	-	GAF_2,GAF_3,GGDEF,HAMP,PAS_3,PAS_4,PAS_9	PA0338	Cytoplasmic [Class 3]
PA0339	PA0339	NA	1.01557	-0.0222894	0.952664	0	1.10696	0.146602	0.575836	0	NA	NA	NA	0	382037	382792	-	756	Uncharacterized NRDE family protein	NA	hypothetical protein	NA	NA	2.4e-181	504	COG3332@1|root,COG3332@2|Bacteria,1RDBS@1224|Proteobacteria,1S43Y@1236|Gammaproteobacteria,1YEN9@136841|Pseudomonas aeruginosa group	1236|Gammaproteobacteria	S	Transport and Golgi organisation 2	-	-	-	-	-	-	-	-	-	-	-	-	TANGO2	PA0339	Unknown [Class 3]
PA0340	PA0340	NA	1.24703	0.318502	0.276391	0	1.02839	-0.0403823	0.900751	0	NA	NA	NA	0	382914	383717	+	804	Uncharacterized UPF0721 integral membrane protein	NA	conserved hypothetical protein	NA	K07090	5.2e-184	512	COG0730@1|root,COG0730@2|Bacteria,1R3V4@1224|Proteobacteria,1RVNC@1236|Gammaproteobacteria,1YDGV@136841|Pseudomonas aeruginosa group	1236|Gammaproteobacteria	S	membrane transporter protein	-	-	-	ko:K07090	-	-	-	-	ko00000	-	-	-	TauE	PA0340	Cytoplasmic Membrane [Class 3]
PA0341	lgt;PA0341;umpA	NA	1.44767	0.533729	0.0766731	0	1.0144	0.0206323	0.939687	0	NA	NA	NA	0	383727	384527	+	801	Prolipoprotein diacylglyceryl transferase	NA	prolipoprotein diacylglyceryl transferase	lgt	K13292	7.57e-206	567	COG0682@1|root,COG0682@2|Bacteria,1MVE3@1224|Proteobacteria,1RMVK@1236|Gammaproteobacteria,1YECG@136841|Pseudomonas aeruginosa group	1236|Gammaproteobacteria	M	Transfers the N-acyl diglyceride group on what will become the N-terminal cysteine of membrane lipoproteins	lgt	GO:0003674,GO:0003824,GO:0005575,GO:0005623,GO:0005886,GO:0005887,GO:0006464,GO:0006807,GO:0008150,GO:0008152,GO:0008961,GO:0009058,GO:0009059,GO:0009898,GO:0009987,GO:0016020,GO:0016021,GO:0016740,GO:0016757,GO:0019538,GO:0031224,GO:0031226,GO:0034645,GO:0036211,GO:0042157,GO:0042158,GO:0043170,GO:0043412,GO:0044237,GO:0044238,GO:0044249,GO:0044260,GO:0044267,GO:0044425,GO:0044459,GO:0044464,GO:…	-	ko:K13292	-	-	-	-	ko00000,ko01000	-	-	-	LGT	lgt	Cytoplasmic Membrane [Class 2] ; Cytoplasmic Membrane [Class 3]
PA0342	PA0342;thyA	NA	1.25553	0.328301	0.346646	0	1.12538	-0.170409	0.316448	0	NA	NA	NA	0	384733	385527	+	795	Thymidylate synthase (EC 2.1.1.45)	GO:0004799|thymidylate synthase activity	thymidylate synthase	thyA	K00560	5.11e-203	560	COG0207@1|root,COG0207@2|Bacteria,1MUBD@1224|Proteobacteria,1RPYV@1236|Gammaproteobacteria,1YCUA@136841|Pseudomonas aeruginosa group	1236|Gammaproteobacteria	F	Catalyzes the reductive methylation of 2'-deoxyuridine- 5'-monophosphate (dUMP) to 2'-deoxythymidine-5'-monophosphate (dTMP) while utilizing 5,10-methylenetetrahydrofolate (mTHF) as the methyl donor and reductant in the reaction, yielding dihydrofolate (DHF) as a by-product. This enzymatic reaction provides an intracellular de novo source of dTMP, an essential precursor for DNA biosynthesis	thyA	GO:0000287,GO:0003674,GO:0003824,GO:0004799,GO:0005488,GO:0005575,GO:0005622,GO:0005623,GO:0005737,GO:0005829,GO:0006139,GO:0006220,GO:0006221,GO:0006231,GO:0006725,GO:0006753,GO:0006793,GO:0006796,GO:0006807,GO:0008150,GO:0008152,GO:0008168,GO:0009058,GO:0009117,GO:0009123,GO:0009124,GO:0009129,GO:0009130,GO:0009157,GO:0009162,GO:0009165,GO:0009176,GO:0009177,GO:0009219,GO:0009221,GO:0009262,GO:…	2.1.1.45	ko:K00560	ko00240,ko00670,ko01100,ko01523,map00240,map00670,map01100,map01523	M00053	R02101	RC00219,RC00332	ko00000,ko00001,ko00002,ko01000	-	-	iAF1260.b2827,iAPECO1_1312.APECO1_3678,iBWG_1329.BWG_2562,iE2348C_1286.E2348C_3096,iEC042_1314.EC042_3024,iEC55989_1330.EC55989_3103,iECABU_c1320.ECABU_c31240,iECDH10B_1368.ECDH10B_2997,iECDH1ME8569_1439.ECDH1ME8569_2734,iECED1_1282.ECED1_3283,iECH74115_1262.ECH74115_4093,iECIAI1_1343.ECIAI1_2935,iECIAI39_1322.ECIAI39_3246,iECNA114_1301.ECNA114_2885,iECO103_1326.ECO103_3386,iECO111_1330.ECO111_35…	Thymidylat_synt	thyA	Cytoplasmic [Class 2] ; Cytoplasmic [Class 3]
PA0343	PA0343	NA	1.06264	0.0876507	0.726327	0	1.06532	0.0912871	0.683535	0	NA	NA	NA	0	385554	386351	-	798	SAM-dependent methyltransferase	NA	hypothetical protein	NA	NA	4.37e-200	553	COG3206@1|root,COG3206@2|Bacteria,1QTTW@1224|Proteobacteria,1T1H3@1236|Gammaproteobacteria	1236|Gammaproteobacteria	M	Methyltransferase FkbM domain	-	-	-	-	-	-	-	-	-	-	-	-	Methyltransf_21	PA0343	Cytoplasmic [Class 3]
PA0344	PA0344	NA	1.18709	0.247428	0.323045	0	1.03469	-0.0492049	0.870848	0	NA	NA	NA	0	386386	387765	-	1380	probable integral membrane protein NMA1898	NA	hypothetical protein	NA	NA	0	874	COG0486@1|root,COG0486@2|Bacteria,1P0KH@1224|Proteobacteria,1RRKT@1236|Gammaproteobacteria,1YDM3@136841|Pseudomonas aeruginosa group	1236|Gammaproteobacteria	S	Domain of unknown function (DUF3482)	-	-	-	-	-	-	-	-	-	-	-	-	DUF3482,MMR_HSR1	PA0344	Cytoplasmic [Class 3]
PA0345	PA0345	NA	1.0237	0.0337921	0.943354	0	1.03944	0.055804	0.883735	0	NA	NA	NA	0	387758	389143	-	1386	probable integral membrane protein NMA1899	NA	hypothetical protein	NA	NA	0	884	28JMK@1|root,2Z9E3@2|Bacteria,1QSC2@1224|Proteobacteria,1S6D6@1236|Gammaproteobacteria,1YFB8@136841|Pseudomonas aeruginosa group	1236|Gammaproteobacteria	S	Protein of unknown function (DUF2868)	-	-	-	-	-	-	-	-	-	-	-	-	DUF2868	PA0345	Cytoplasmic Membrane [Class 3]
PA0346	PA0346	NA	1.08668	-0.119932	NA	0	1.78759	-0.838014	0.00720305	0	NA	NA	NA	0	389334	389696	+	363	hypothetical protein	NA	hypothetical protein	NA	NA	4.35e-17	78.6	2B1V8@1|root,31UBA@2|Bacteria,1QS5V@1224|Proteobacteria,1RVHJ@1236|Gammaproteobacteria,1YU0Z@136843|Pseudomonas fluorescens group	1236|Gammaproteobacteria	-	-	-	-	-	-	-	-	-	-	-	-	-	-	-	PA0346	Unknown [Class 3]
PA0347	glpQ;PA0347	NA	1.11449	-0.156383	0.602924	0	1.35701	-0.440435	0.138219	0	NA	NA	NA	0	389733	390884	-	1152	Glycerophosphoryl diester phosphodiesterase (EC 3.1.4.46) periplasmic (secreted in GramPositives)	GO:0008889|glycerophosphodiester phosphodiesterase activity	glycerophosphoryl diester phosphodiesterase, periplasmic	glpQ	K01126	3.55e-279	763	COG0584@1|root,COG0584@2|Bacteria,1MVWZ@1224|Proteobacteria,1RRBP@1236|Gammaproteobacteria,1YDM4@136841|Pseudomonas aeruginosa group	1236|Gammaproteobacteria	C	Glycerophosphoryl diester phosphodiesterase family	glpQ	GO:0003674,GO:0003824,GO:0005488,GO:0005509,GO:0005575,GO:0005623,GO:0008081,GO:0008889,GO:0009279,GO:0016020,GO:0016787,GO:0016788,GO:0019867,GO:0030312,GO:0030313,GO:0031975,GO:0042578,GO:0042597,GO:0043167,GO:0043169,GO:0044462,GO:0044464,GO:0046872,GO:0071944	3.1.4.46	ko:K01126	ko00564,map00564	-	R01030,R01470	RC00017,RC00425	ko00000,ko00001,ko01000	-	-	iECNA114_1301.ECNA114_2331,iECSF_1327.ECSF_2119	GDPD	glpQ	Periplasmic [Class 3]
PA0348	PA0348	PA0348	1.48825	-0.573617	0.0693238	0	1.19887	-0.261672	0.289327	0	-1.21	-2.31	3.99e-06	1	391094	392188	+	1095	hypothetical protein	NA	hypothetical protein	NA	NA	3.14e-254	698	2DQ6W@1|root,3350G@2|Bacteria,1NYGE@1224|Proteobacteria,1TBWH@1236|Gammaproteobacteria,1YJC0@136841|Pseudomonas aeruginosa group	1236|Gammaproteobacteria	-	-	-	-	-	-	-	-	-	-	-	-	-	-	-	PA0348	Unknown [Class 3]
PA0349	PA0349	PA0349	1.43777	-0.523836	0.11224	0	1.15735	-0.210825	0.531115	0	-1.99	-3.98	5.34e-19	1	392185	393225	+	1041	hypothetical protein	NA	hypothetical protein	NA	NA	2.3e-254	697	2ACTP@1|root,312EI@2|Bacteria,1RFTU@1224|Proteobacteria,1SQPV@1236|Gammaproteobacteria,1YHU0@136841|Pseudomonas aeruginosa group	1236|Gammaproteobacteria	-	-	-	-	-	-	-	-	-	-	-	-	-	-	-	PA0349	Unknown [Class 3]
PA0350	folA;PA0350;tmrA	folA	1.01557	-0.0222832	0.945389	0	1.07686	0.10683	0.764721	0	-1.43	-2.69	2.01e-18	1	393308	393814	+	507	Dihydrofolate reductase (EC 1.5.1.3)	GO:0004146|dihydrofolate reductase activity	dihydrofolate reductase	folA	K00287	6.99e-115	329	COG0262@1|root,COG0262@2|Bacteria,1RH0P@1224|Proteobacteria,1S5VH@1236|Gammaproteobacteria,1YG1D@136841|Pseudomonas aeruginosa group	1236|Gammaproteobacteria	H	Key enzyme in folate metabolism. Catalyzes an essential reaction for de novo glycine and purine synthesis, and for DNA precursor synthesis	folA	GO:0000166,GO:0003674,GO:0003824,GO:0004146,GO:0005488,GO:0005542,GO:0005575,GO:0005622,GO:0005623,GO:0005737,GO:0005829,GO:0008144,GO:0008150,GO:0008152,GO:0016491,GO:0016645,GO:0016646,GO:0019842,GO:0031406,GO:0033218,GO:0036094,GO:0042221,GO:0042493,GO:0043167,GO:0043168,GO:0043177,GO:0044424,GO:0044444,GO:0044464,GO:0048037,GO:0050661,GO:0050662,GO:0050896,GO:0051870,GO:0051871,GO:0055114,GO:…	1.5.1.3	ko:K00287,ko:K18590	ko00670,ko00790,ko01100,ko01523,map00670,map00790,map01100,map01523	M00126,M00840	R00936,R00937,R00939,R00940,R02235,R02236,R11765	RC00109,RC00110,RC00158	br01600,ko00000,ko00001,ko00002,ko01000,ko01504	-	-	iECBD_1354.ECBD_3567,iECDH1ME8569_1439.ECDH1ME8569_0047,iECNA114_1301.ECNA114_0036,iEcDH1_1363.EcDH1_3551,iEcSMS35_1347.EcSMS35_0050,iG2583_1286.G2583_0050,iJN746.PP_5132,iNRG857_1313.NRG857_00250,iUMN146_1321.UM146_23020	DHFR_1	folA	Unknown [Class 3]
PA0351	PA0351	NA	1.21744	-0.283855	0.19394	0	1.07046	0.0982275	0.713531	0	NA	NA	NA	0	393830	394303	-	474	Putative phosphoesterase	NA	conserved hypothetical protein	NA	K07095	2.19e-102	296	COG0622@1|root,COG0622@2|Bacteria,1RGUN@1224|Proteobacteria,1S7Z5@1236|Gammaproteobacteria,1YGK6@136841|Pseudomonas aeruginosa group	1236|Gammaproteobacteria	S	Calcineurin-like phosphoesterase superfamily domain	-	-	-	ko:K07095	-	-	-	-	ko00000	-	-	-	Metallophos_2	PA0351	Cytoplasmic [Class 3]
PA0352	PA0352;yicE	PA0352	1.29994	0.37844	0.270905	0	1.02947	0.041906	0.890143	0	-1.7	-3.26	1.95e-25	1	394442	395827	-	1386	Uracil-xanthine permease	NA	probable transporter	NA	K16345	4.6e-294	807	COG2233@1|root,COG2233@2|Bacteria,1MUN9@1224|Proteobacteria,1RMGW@1236|Gammaproteobacteria,1YDHV@136841|Pseudomonas aeruginosa group	1236|Gammaproteobacteria	F	Permease family	xanP	GO:0003674,GO:0005215,GO:0005345,GO:0005575,GO:0005623,GO:0005886,GO:0005887,GO:0006810,GO:0006863,GO:0008150,GO:0015205,GO:0015851,GO:0016020,GO:0016021,GO:0022857,GO:0031224,GO:0031226,GO:0042906,GO:0042907,GO:0044425,GO:0044459,GO:0044464,GO:0051179,GO:0051234,GO:0055085,GO:0071702,GO:0071705,GO:0071944,GO:0072530,GO:1904823	-	ko:K03458,ko:K16345	-	-	-	-	ko00000,ko02000	2.A.40,2.A.40.4.2	-	iSDY_1059.SDY_4086	Xan_ur_permease	PA0352	Cytoplasmic Membrane [Class 3]
PA0353	ilvD;PA0353	NA	1.13513	0.182862	0.510999	0	1.14297	0.192792	0.439507	0	NA	NA	NA	0	396057	397817	-	1761	Dihydroxy-acid dehydratase (EC 4.2.1.9)	GO:0004160|dihydroxy-acid dehydratase activity	dihydroxy-acid dehydratase	ilvD	K01687	0	1211	COG0129@1|root,COG0129@2|Bacteria,1MUTQ@1224|Proteobacteria,1RMP2@1236|Gammaproteobacteria,1YE0F@136841|Pseudomonas aeruginosa group	1236|Gammaproteobacteria	E	Belongs to the IlvD Edd family	ilvD	-	4.2.1.9	ko:K01687	ko00290,ko00770,ko01100,ko01110,ko01130,ko01210,ko01230,map00290,map00770,map01100,map01110,map01130,map01210,map01230	M00019,M00570	R01209,R04441,R05070	RC00468,RC01714	ko00000,ko00001,ko00002,ko01000	-	-	-	ILVD_EDD	ilvD	Cytoplasmic [Class 3]
PA0354	PA0354	NA	1.36535	0.449276	0.0388983	0	1.04032	-0.0570314	0.834588	0	NA	NA	NA	0	398224	399420	-	1197	23S rRNA (cytosine(1962)-C(5))-methyltransferase (EC 2.1.1.191)	NA	conserved hypothetical protein	NA	K06969	2.74e-286	782	COG1092@1|root,COG1092@2|Bacteria,1MUGB@1224|Proteobacteria,1RN7Z@1236|Gammaproteobacteria,1YFDM@136841|Pseudomonas aeruginosa group	1236|Gammaproteobacteria	J	RNA cap guanine-N2 methyltransferase	rlmI	-	2.1.1.191	ko:K06969	-	-	-	-	ko00000,ko01000,ko03009	-	-	-	Methyltrans_SAM	PA0354	Cytoplasmic [Class 3]
PA0355	PA0355;pfpI	NA	1.08055	-0.111763	0.826568	0	1.8552	-0.891574	2.42122e-07	0	NA	NA	NA	0	399493	400032	-	540	Intracellular protease	NA	protease PfpI	pfpI	K05520	1.02e-126	360	COG0693@1|root,COG0693@2|Bacteria,1MY0C@1224|Proteobacteria,1S3SC@1236|Gammaproteobacteria,1YJ3W@136841|Pseudomonas aeruginosa group	1236|Gammaproteobacteria	S	DJ-1/PfpI family	pfpI	-	3.5.1.124	ko:K05520	-	-	-	-	ko00000,ko01000,ko01002	-	-	-	DJ-1_PfpI	pfpI	Cytoplasmic [Class 3]
PA0356	PA0356	NA	1.44675	0.532811	0.168385	0	1.05394	-0.0757992	0.751312	0	NA	NA	NA	0	400194	401072	+	879	Predicted signal transduction protein	GO:0004871|signal transducer activity;GO:0007165|signal transduction;GO:0016020|membrane	hypothetical protein	NA	NA	4.7e-197	546	COG1639@1|root,COG1639@2|Bacteria,1R4P9@1224|Proteobacteria,1RRBF@1236|Gammaproteobacteria,1YE7V@136841|Pseudomonas aeruginosa group	1236|Gammaproteobacteria	T	HDOD domain	-	-	-	-	-	-	-	-	-	-	-	-	HDOD	PA0356	Unknown [Class 3]
PA0357	fpg;mutM;mutY;PA0357	NA	1.28654	0.363492	0.259857	0	1.0723	0.100704	0.745623	0	NA	NA	NA	0	401131	401943	+	813	Formamidopyrimidine-DNA glycosylase (EC 3.2.2.23)	GO:0008534|oxidized purine base lesion DNA N-glycosylase activity	formamidopyrimidine-DNA glycosylase	mutM	K10563	9.44e-193	535	COG0266@1|root,COG0266@2|Bacteria,1MVM5@1224|Proteobacteria,1RP3J@1236|Gammaproteobacteria,1YDZC@136841|Pseudomonas aeruginosa group	1236|Gammaproteobacteria	L	Involved in base excision repair of DNA damaged by oxidation or by mutagenic agents. Acts as DNA glycosylase that recognizes and removes damaged bases. Has a preference for oxidized purines, such as 7,8-dihydro-8-oxoguanine (8-oxoG). Has AP (apurinic apyrimidinic) lyase activity and introduces nicks in the DNA strand. Cleaves the DNA backbone by beta-delta elimination to generate a single-strand …	fpg	GO:0000702,GO:0000703,GO:0003674,GO:0003676,GO:0003677,GO:0003684,GO:0003824,GO:0003906,GO:0004518,GO:0004519,GO:0005488,GO:0006139,GO:0006259,GO:0006281,GO:0006284,GO:0006285,GO:0006725,GO:0006807,GO:0006950,GO:0006974,GO:0008150,GO:0008152,GO:0008270,GO:0008534,GO:0009987,GO:0016787,GO:0016788,GO:0016798,GO:0016799,GO:0019104,GO:0033554,GO:0034641,GO:0043167,GO:0043169,GO:0043170,GO:0044237,GO:…	3.2.2.23,4.2.99.18	ko:K10563	ko03410,map03410	-	-	-	ko00000,ko00001,ko01000,ko03400	-	-	-	Fapy_DNA_glyco,H2TH,zf-FPG_IleRS	mutM	Cytoplasmic [Class 3]
PA0358	PA0358	NA	1.09753	0.134263	0.74251	0	1.04527	-0.0638793	0.805186	0	NA	NA	NA	0	402020	402598	+	579	1-acyl-sn-glycerol-3-phosphate acyltransferase	NA	hypothetical protein	NA	NA	3.51e-147	413	COG0204@1|root,COG0204@2|Bacteria,1RJMS@1224|Proteobacteria,1S71V@1236|Gammaproteobacteria,1YE6R@136841|Pseudomonas aeruginosa group	1236|Gammaproteobacteria	I	Phosphate acyltransferases	-	-	-	-	-	-	-	-	-	-	-	-	Acyltransferase	PA0358	Unknown [Class 3]
PA0359	PA0359	NA	1.12126	-0.165124	0.433293	0	1.37653	-0.461034	0.0699561	0	NA	NA	NA	0	402681	403025	+	345	Cation/multidrug efflux pump	NA	hypothetical protein	NA	NA	1.41e-70	213	2E7KC@1|root,3322E@2|Bacteria,1NBFM@1224|Proteobacteria,1SDU2@1236|Gammaproteobacteria,1YGC6@136841|Pseudomonas aeruginosa group	1236|Gammaproteobacteria	S	Multidrug transporter	-	-	-	-	-	-	-	-	-	-	-	-	-	PA0359	Cytoplasmic Membrane [Class 3]
PA0360	PA0360	NA	1.07245	0.100912	0.689914	0	1.21929	-0.286036	0.0713398	0	NA	NA	NA	0	403295	404281	+	987	FOG: TPR repeat, SEL1 subfamily	NA	hypothetical protein	NA	K07126	1.58e-181	511	COG0790@1|root,COG0790@2|Bacteria,1MWPA@1224|Proteobacteria,1RPI3@1236|Gammaproteobacteria,1YGPZ@136841|Pseudomonas aeruginosa group	1236|Gammaproteobacteria	S	Sel1-like repeats.	-	-	-	ko:K07126	-	-	-	-	ko00000	-	-	-	SH3_3,Sel1	PA0360	Extracellular [Class 3]
PA0361	PA0361	NA	1.09099	0.125638	0.614174	0	1.1147	-0.156659	0.566873	0	NA	NA	NA	0	404386	406119	-	1734	Gamma-glutamyltranspeptidase (EC 2.3.2.2) @ Glutathione hydrolase (EC 3.4.19.13)	GO:0003840|gamma-glutamyltransferase activity;GO:0036374|glutathione hydrolase activity	probable gamma-glutamyltranspeptidase precursor	NA	K00681	0	1128	COG0405@1|root,COG0405@2|Bacteria,1MUV6@1224|Proteobacteria,1RMIT@1236|Gammaproteobacteria,1YDD8@136841|Pseudomonas aeruginosa group	1236|Gammaproteobacteria	M	Gamma-glutamyltranspeptidase	ggt	-	2.3.2.2,3.4.19.13	ko:K00681	ko00430,ko00460,ko00480,ko01100,map00430,map00460,map00480,map01100	-	R00494,R01262,R01687,R03867,R03916,R03970,R03971,R04935	RC00064,RC00090,RC00096	ko00000,ko00001,ko01000,ko01002	-	-	-	G_glu_transpept	PA0361	Periplasmic [Class 2] ; Periplasmic [Class 3]
PA0362	fdx1;PA0362	NA	1.50102	0.585943	0.140222	0	1.22865	-0.297073	0.0833222	0	NA	NA	NA	0	406247	406498	-	252	Uncharacterized ferredoxin-like protein YfhL	NA	ferredoxin (4Fe-4S)	fdx1	NA	4.78e-59	181	COG1145@1|root,COG1145@2|Bacteria,1MZ6H@1224|Proteobacteria,1S8ZV@1236|Gammaproteobacteria,1YGUJ@136841|Pseudomonas aeruginosa group	1236|Gammaproteobacteria	C	4Fe-4S binding domain	fdx1	-	-	-	-	-	-	-	-	-	-	-	Fer4	fdx1	Unknown [Class 3]
PA0363	coaD;kdtB;PA0363	NA	1.88448	0.914164	0.0490057	0	1.22871	-0.297141	0.250429	0	NA	NA	NA	0	406619	407089	-	471	Phosphopantetheine adenylyltransferase (EC 2.7.7.3)	GO:0004595|pantetheine-phosphate adenylyltransferase activity	phosphopantetheine adenylyltransferase	coaD	K00954	5.2e-108	311	COG0669@1|root,COG0669@2|Bacteria,1RD9F@1224|Proteobacteria,1S41J@1236|Gammaproteobacteria,1YCVB@136841|Pseudomonas aeruginosa group	1236|Gammaproteobacteria	H	Reversibly transfers an adenylyl group from ATP to 4'- phosphopantetheine, yielding dephospho-CoA (dPCoA) and pyrophosphate	coaD	GO:0003674,GO:0003824,GO:0004595,GO:0005488,GO:0005515,GO:0006139,GO:0006163,GO:0006164,GO:0006725,GO:0006732,GO:0006753,GO:0006793,GO:0006796,GO:0006807,GO:0008150,GO:0008152,GO:0009058,GO:0009108,GO:0009117,GO:0009150,GO:0009152,GO:0009165,GO:0009259,GO:0009260,GO:0009987,GO:0015936,GO:0015937,GO:0016740,GO:0016772,GO:0016779,GO:0018130,GO:0019438,GO:0019637,GO:0019693,GO:0033865,GO:0033866,GO:…	2.7.7.3	ko:K00954	ko00770,ko01100,map00770,map01100	M00120	R03035	RC00002	ko00000,ko00001,ko00002,ko01000	-	-	iPC815.YPO0053,iSDY_1059.SDY_4064	CTP_transf_like	coaD	Cytoplasmic [Class 1] ; Cytoplasmic [Class 3]
PA0364	laoA;PA0364	NA	1.14568	-0.196206	0.380331	0	1.18765	-0.248104	0.183952	0	NA	NA	NA	0	407250	408845	-	1596	FIG022869: Oxidoreductase, GMC family	NA	probable oxidoreductase	NA	NA	0	1084	COG2303@1|root,COG2303@2|Bacteria,1P9UF@1224|Proteobacteria,1RPS8@1236|Gammaproteobacteria,1YDEE@136841|Pseudomonas aeruginosa group	1236|Gammaproteobacteria	E	GMC oxidoreductase	-	-	-	-	-	-	-	-	-	-	-	-	GMC_oxred_C,GMC_oxred_N	PA0364	Unknown [Class 3]
PA0365	laoB;PA0365	NA	1.15235	-0.204582	0.451381	0	1.31473	-0.394761	0.0565256	0	NA	NA	NA	0	408901	409449	-	549	FIG028932: hypothetical protein	NA	hypothetical protein	NA	NA	2.21e-127	362	2E23Q@1|root,32XB1@2|Bacteria,1N02I@1224|Proteobacteria,1SBCQ@1236|Gammaproteobacteria,1YDZI@136841|Pseudomonas aeruginosa group	1236|Gammaproteobacteria	S	Twin-arginine translocation pathway signal protein	-	-	-	-	-	-	-	-	-	-	-	-	-	PA0365	Cytoplasmic Membrane [Class 3]
PA0366	laoC;PA0366	NA	1.39556	-0.480844	0.0651248	0	1.24668	-0.31809	0.150124	0	NA	NA	NA	0	409504	410934	-	1431	Aldehyde dehydrogenase (EC 1.2.1.3); Probable coniferyl aldehyde dehydrogenase (EC 1.2.1.68)	GO:0004029|aldehyde dehydrogenase (NAD) activity	probable aldehyde dehydrogenase	NA	K00154	0	941	COG1012@1|root,COG1012@2|Bacteria,1MVGW@1224|Proteobacteria,1RN53@1236|Gammaproteobacteria,1YD4F@136841|Pseudomonas aeruginosa group	1236|Gammaproteobacteria	C	Belongs to the aldehyde dehydrogenase family	calB	-	1.2.1.68	ko:K00154	-	-	-	-	ko00000,ko01000	-	-	-	Aldedh	PA0366	Cytoplasmic [Class 3]
PA0367	laoR;PA0367	NA	1.1262	-0.171469	0.52196	0	1.13418	-0.181649	0.384101	0	NA	NA	NA	0	411224	411871	+	648	Transcriptional regulator, AcrR family	NA	probable transcriptional regulator	NA	NA	3.3e-152	427	COG1309@1|root,COG1309@2|Bacteria,1R52P@1224|Proteobacteria,1SZSP@1236|Gammaproteobacteria,1YKWQ@136841|Pseudomonas aeruginosa group	1236|Gammaproteobacteria	K	Bacterial transcriptional repressor	-	-	-	-	-	-	-	-	-	-	-	-	TetR,TetR_N	PA0367	Cytoplasmic [Class 3]
PA0368	PA0368	NA	1.02852	-0.0405663	0.915957	0	1.20646	0.270783	0.180091	0	NA	NA	NA	0	412329	413327	-	999	Hydrolase, alpha/beta fold family functionally coupled to Phosphoribulokinase	NA	conserved hypothetical protein	NA	K07019	1.09e-254	696	COG0429@1|root,COG0429@2|Bacteria,1MWV1@1224|Proteobacteria,1RN39@1236|Gammaproteobacteria,1YES4@136841|Pseudomonas aeruginosa group	1236|Gammaproteobacteria	S	Serine aminopeptidase, S33	yheT	GO:0003674,GO:0003824,GO:0006629,GO:0008150,GO:0008152,GO:0009987,GO:0016787,GO:0016788,GO:0044237,GO:0044238,GO:0044255,GO:0050526,GO:0052689,GO:0071704	-	ko:K07019	-	-	-	-	ko00000	-	-	-	Abhydrolase_1	PA0368	Unknown [Class 3]
PA0369	PA0369	NA	1.03682	0.0521693	0.902218	0	1.15467	0.207482	0.600205	0	NA	NA	NA	0	413364	413657	-	294	hypothetical protein	NA	hypothetical protein	NA	NA	7.21e-68	208	2DER7@1|root,32U3W@2|Bacteria,1N645@1224|Proteobacteria,1SHPS@1236|Gammaproteobacteria,1YIWV@136841|Pseudomonas aeruginosa group	1236|Gammaproteobacteria	-	-	-	-	-	-	-	-	-	-	-	-	-	-	-	PA0369	Unknown [Class 3]
PA0370	PA0370;yhhF	NA	1.10834	0.148402	0.575324	0	1.16379	0.21883	0.380931	0	NA	NA	NA	0	413933	414529	-	597	16S rRNA (guanine(966)-N(2))-methyltransferase (EC 2.1.1.171)	NA	conserved hypothetical protein	NA	K08316	4.58e-146	410	COG0742@1|root,COG0742@2|Bacteria,1MXKW@1224|Proteobacteria,1RN21@1236|Gammaproteobacteria,1YFIA@136841|Pseudomonas aeruginosa group	1236|Gammaproteobacteria	L	Specifically methylates the guanine in position 966 of 16S rRNA in the assembled 30S particle	rsmD	GO:0000154,GO:0001510,GO:0003674,GO:0003824,GO:0006139,GO:0006364,GO:0006396,GO:0006725,GO:0006807,GO:0008150,GO:0008152,GO:0008168,GO:0008170,GO:0008173,GO:0008649,GO:0008757,GO:0008990,GO:0009451,GO:0009987,GO:0010467,GO:0016070,GO:0016072,GO:0016435,GO:0016740,GO:0016741,GO:0022613,GO:0031167,GO:0032259,GO:0034470,GO:0034641,GO:0034660,GO:0042254,GO:0043170,GO:0043412,GO:0043414,GO:0044085,GO:…	2.1.1.171	ko:K08316	-	-	R07234	RC00003	ko00000,ko01000,ko03009	-	-	-	Cons_hypoth95	PA0370	Unknown [Class 3]
PA0371	PA0371	NA	1.07847	0.10899	0.679081	0	1.22076	0.287782	0.115402	0	NA	NA	NA	0	414529	416016	-	1488	FIG015287: Zinc protease	NA	hypothetical protein	NA	K07263	0	942	COG0612@1|root,COG0612@2|Bacteria,1MU6R@1224|Proteobacteria,1RN3E@1236|Gammaproteobacteria,1YE3G@136841|Pseudomonas aeruginosa group	1236|Gammaproteobacteria	S	Peptidase M16	-	-	2.7.7.6	ko:K00960,ko:K07263	-	-	-	-	ko00000,ko01000,ko01002	-	-	-	Peptidase_M16,Peptidase_M16_C	PA0371	Outer Membrane Vesicle [Class 1] ; Periplasmic [Class 1] ; Unknown (This protein may have multiple localization sites) [Class 3]
PA0372	PA0372	NA	1.16749	0.223412	0.517009	0	1.12313	0.167528	0.467891	0	NA	NA	NA	0	416009	417406	-	1398	FIG015547: peptidase, M16 family	NA	probable zinc protease	NA	K07263	0	900	COG0612@1|root,COG0612@2|Bacteria,1MVST@1224|Proteobacteria,1RN05@1236|Gammaproteobacteria,1YCZC@136841|Pseudomonas aeruginosa group	1236|Gammaproteobacteria	S	Insulinase (Peptidase family M16)	pqqL	-	-	ko:K07263	-	-	-	-	ko00000,ko01000,ko01002	-	-	-	Peptidase_M16,Peptidase_M16_C	PA0372	Outer Membrane Vesicle [Class 1] ; Periplasmic [Class 3]
PA0373	ftsY;PA0373	NA	1.24878	0.32052	0.164498	0	1.07887	0.109519	0.613218	0	NA	NA	NA	0	418028	418894	+	867	Signal recognition particle receptor FtsY	NA	signal recognition particle receptor FtsY	ftsY	K03110	9.28e-269	742	COG0552@1|root,COG0552@2|Bacteria,1MUDU@1224|Proteobacteria,1RNIN@1236|Gammaproteobacteria,1YD09@136841|Pseudomonas aeruginosa group	1236|Gammaproteobacteria	U	Involved in targeting and insertion of nascent membrane proteins into the cytoplasmic membrane. Acts as a receptor for the complex formed by the signal recognition particle (SRP) and the ribosome-nascent chain (RNC). Interaction with SRP-RNC leads to the transfer of the RNC complex to the Sec translocase for insertion into the membrane, the hydrolysis of GTP by both Ffh and FtsY, and the dissocia…	ftsY	GO:0000166,GO:0001882,GO:0001883,GO:0003674,GO:0003824,GO:0003924,GO:0005488,GO:0005525,GO:0005575,GO:0005622,GO:0005623,GO:0005737,GO:0005829,GO:0005886,GO:0006605,GO:0006612,GO:0006613,GO:0006614,GO:0006810,GO:0006886,GO:0008104,GO:0008150,GO:0015031,GO:0015833,GO:0016020,GO:0016462,GO:0016787,GO:0016817,GO:0016818,GO:0017076,GO:0017111,GO:0019001,GO:0019897,GO:0019898,GO:0031224,GO:0031226,GO:…	-	ko:K03110	ko02024,ko03060,ko03070,map02024,map03060,map03070	M00335	-	-	ko00000,ko00001,ko00002,ko02044	3.A.5.1,3.A.5.2,3.A.5.7	-	-	SRP54,SRP54_N	ftsY	Cytoplasmic [Class 3]
PA0374	ftsE;PA0374	NA	1.11468	0.156631	0.665217	0	1.05226	0.0734931	0.798117	0	NA	NA	NA	0	418891	419562	+	672	Cell-division-associated, ABC-transporter-like signaling protein FtsE	NA	cell division protein FtsE	ftsE	K09812	1.82e-153	431	COG2884@1|root,COG2884@2|Bacteria,1MVQ4@1224|Proteobacteria,1RMZA@1236|Gammaproteobacteria,1YCYB@136841|Pseudomonas aeruginosa group	1236|Gammaproteobacteria	D	ATP-binding protein	ftsE	GO:0000166,GO:0003674,GO:0005488,GO:0005524,GO:0005575,GO:0005622,GO:0005623,GO:0005737,GO:0005886,GO:0008144,GO:0008150,GO:0009898,GO:0009987,GO:0016020,GO:0017076,GO:0019897,GO:0019898,GO:0030554,GO:0031234,GO:0032153,GO:0032553,GO:0032555,GO:0032559,GO:0035639,GO:0036094,GO:0042221,GO:0043167,GO:0043168,GO:0044424,GO:0044425,GO:0044459,GO:0044464,GO:0046677,GO:0050896,GO:0051301,GO:0071944,GO:…	-	ko:K09812	ko02010,map02010	M00256	-	-	ko00000,ko00001,ko00002,ko02000,ko03036	3.A.1.140	-	-	ABC_tran	ftsE	Cytoplasmic Membrane [Class 2] ; Cytoplasmic Membrane [Class 3]
PA0375	ftsX;PA0375	NA	1.14965	0.20119	0.342178	0	1.07226	0.100659	0.66596	0	NA	NA	NA	0	419562	420569	+	1008	Cell-division-associated, ABC-transporter-like signaling protein FtsX	NA	cell division protein FtsX	ftsX	K09811	2.14e-233	643	COG2177@1|root,COG2177@2|Bacteria,1MU65@1224|Proteobacteria,1RYBV@1236|Gammaproteobacteria,1YE3K@136841|Pseudomonas aeruginosa group	1236|Gammaproteobacteria	D	Part of the ABC transporter FtsEX involved in cellular division	ftsX	GO:0005575,GO:0005618,GO:0005623,GO:0005886,GO:0008150,GO:0009274,GO:0009276,GO:0009987,GO:0016020,GO:0016021,GO:0030312,GO:0030313,GO:0031224,GO:0031975,GO:0032153,GO:0044425,GO:0044464,GO:0051301,GO:0071944	-	ko:K09811	ko02010,map02010	M00256	-	-	ko00000,ko00001,ko00002,ko02000,ko03036	3.A.1.140	-	-	FtsX	ftsX	Outer Membrane Vesicle [Class 1] ; Cytoplasmic Membrane [Class 3]
PA0376	PA0376;rpoH	NA	1.188	0.248539	0.230756	0	1.09316	0.128502	0.717967	0	NA	NA	NA	0	420683	421537	+	855	RNA polymerase sigma factor RpoH	GO:0003677|DNA binding;GO:0003700|transcription factor activity;GO:0006352|transcription initiation;GO:0016987|sigma factor activity	sigma factor RpoH	rpoH	K03089	4.5e-198	549	COG0568@1|root,COG0568@2|Bacteria,1MVWR@1224|Proteobacteria,1RMFR@1236|Gammaproteobacteria,1YF1N@136841|Pseudomonas aeruginosa group	1236|Gammaproteobacteria	K	RNA polymerase sigma factor RpoH	rpoH	GO:0000150,GO:0000976,GO:0000984,GO:0000985,GO:0000988,GO:0000990,GO:0001017,GO:0001046,GO:0001047,GO:0001067,GO:0001121,GO:0001130,GO:0001131,GO:0001140,GO:0001216,GO:0003674,GO:0003676,GO:0003677,GO:0003690,GO:0003700,GO:0003824,GO:0005488,GO:0005575,GO:0005622,GO:0005623,GO:0005737,GO:0005829,GO:0005886,GO:0006139,GO:0006259,GO:0006310,GO:0006351,GO:0006352,GO:0006355,GO:0006725,GO:0006807,GO:…	-	ko:K03089	-	-	-	-	ko00000,ko03021	-	-	-	Sigma70_r1_2,Sigma70_r2,Sigma70_r4	rpoH	Cytoplasmic [Class 3]
PA0377	PA0377	NA	1.22693	0.295049	0.308065	0	1.31932	0.399794	0.0161277	0	NA	NA	NA	0	421602	422207	+	606	hypothetical protein	NA	hypothetical protein	NA	NA	7.8e-135	382	2AG77@1|root,316C9@2|Bacteria,1QE8N@1224|Proteobacteria,1TAS8@1236|Gammaproteobacteria,1YGF9@136841|Pseudomonas aeruginosa group	1236|Gammaproteobacteria	-	-	-	-	-	-	-	-	-	-	-	-	-	-	-	PA0377	Unknown [Class 3]
PA0378	mgtA;PA0378	mgtA	1.14748	0.198473	0.516877	0	1.17386	0.231261	0.284902	0	-3.09	-8.54	1.19e-104	1	422212	422910	-	699	Monofunctional biosynthetic peptidoglycan transglycosylase	NA	probable transglycosylase	NA	K03814	9.62e-170	474	COG0744@1|root,COG0744@2|Bacteria,1RDAQ@1224|Proteobacteria,1RMGB@1236|Gammaproteobacteria,1YCVN@136841|Pseudomonas aeruginosa group	1236|Gammaproteobacteria	M	Peptidoglycan polymerase that catalyzes glycan chain elongation from lipid-linked precursors	mtgA	GO:0000270,GO:0003674,GO:0003824,GO:0005575,GO:0005623,GO:0005886,GO:0006022,GO:0006023,GO:0006024,GO:0006807,GO:0008150,GO:0008152,GO:0008955,GO:0009058,GO:0009059,GO:0009252,GO:0009273,GO:0009987,GO:0016020,GO:0016740,GO:0016757,GO:0016758,GO:0030203,GO:0034645,GO:0042546,GO:0043164,GO:0043170,GO:0044036,GO:0044038,GO:0044085,GO:0044237,GO:0044249,GO:0044260,GO:0044464,GO:0070589,GO:0071554,GO:…	2.4.1.129	ko:K03814	ko00550,map00550	-	-	-	ko00000,ko00001,ko01000,ko01003,ko01011	-	GT51	-	Transgly	PA0378	Cytoplasmic Membrane [Class 3]
PA0379	PA0379;ygdD	PA0379	1.25682	0.329778	0.277149	0	1.0012	0.00173206	0.997088	0	-1.01	-2.01	0.00045442	1	422980	423357	+	378	FIG00018398: hypothetical regulator	NA	conserved hypothetical protein	NA	NA	1.11e-79	237	COG2363@1|root,COG2363@2|Bacteria,1MZX3@1224|Proteobacteria,1SCNB@1236|Gammaproteobacteria,1YGEB@136841|Pseudomonas aeruginosa group	1236|Gammaproteobacteria	S	Protein of unknown function (DUF423)	ygdD	GO:0005575,GO:0005623,GO:0005886,GO:0016020,GO:0044464,GO:0071944	-	-	-	-	-	-	-	-	-	-	DUF423	PA0379	Cytoplasmic Membrane [Class 3]
PA0380	PA0380	NA	1.67102	0.740725	0.00966225	0	1.138	0.186502	0.656282	0	NA	NA	NA	0	423460	423660	+	201	Sulfur carrier protein ThiS	GO:0006790|sulfur metabolic process	conserved hypothetical protein	NA	K03154	2.87e-39	130	COG2104@1|root,COG2104@2|Bacteria,1N8P3@1224|Proteobacteria,1SCZM@1236|Gammaproteobacteria,1YKN9@136841|Pseudomonas aeruginosa group	1236|Gammaproteobacteria	H	ThiS family	thiS	-	-	ko:K03154	ko04122,map04122	-	-	-	ko00000,ko00001	-	-	-	ThiS	PA0380	Unknown [Class 3]
PA0381	PA0381;thiG	NA	1.54242	0.625198	0.0989547	0	1.00757	0.0108838	0.976373	0	NA	NA	NA	0	423719	424516	+	798	Thiazole synthase (EC 2.8.1.10)	NA	thiamine biosynthesis protein, thiazole moiety	thiG	K03149	3.14e-184	513	COG2022@1|root,COG2022@2|Bacteria,1N0N5@1224|Proteobacteria,1RMPD@1236|Gammaproteobacteria,1YF1G@136841|Pseudomonas aeruginosa group	1236|Gammaproteobacteria	H	Catalyzes the rearrangement of 1-deoxy-D-xylulose 5- phosphate (DXP) to produce the thiazole phosphate moiety of thiamine. Sulfur is provided by the thiocarboxylate moiety of the carrier protein ThiS. In vitro, sulfur can be provided by H(2)S	thiG	GO:0003674,GO:0003824,GO:0005575,GO:0005622,GO:0005623,GO:0005737,GO:0005829,GO:0006725,GO:0006766,GO:0006767,GO:0006772,GO:0006790,GO:0006807,GO:0008150,GO:0008152,GO:0009058,GO:0009110,GO:0009228,GO:0009987,GO:0017144,GO:0018130,GO:0019438,GO:0034641,GO:0042364,GO:0042723,GO:0042724,GO:0044237,GO:0044249,GO:0044271,GO:0044272,GO:0044281,GO:0044283,GO:0044424,GO:0044444,GO:0044464,GO:0046483,GO:…	2.8.1.10	ko:K03149	ko00730,ko01100,map00730,map01100	-	R10247	RC03096,RC03097,RC03461	ko00000,ko00001,ko01000	-	-	iECABU_c1320.ECABU_c45060,iECO26_1355.ECO26_5099,ic_1306.c4947	ThiG	thiG	Cytoplasmic [Class 3]
PA0382	micA;PA0382;yggH	NA	1.40325	0.488771	0.0857287	0	1.21314	0.278744	0.282137	0	NA	NA	NA	0	424607	425341	+	735	tRNA (guanine(46)-N(7))-methyltransferase (EC 2.1.1.33)	GO:0008176|tRNA (guanine-N7-)-methyltransferase activity	DNA mismatch repair protein MicA	micA	K03439	8.63e-166	463	COG0220@1|root,COG0220@2|Bacteria,1MUWJ@1224|Proteobacteria,1RMFG@1236|Gammaproteobacteria,1YCYC@136841|Pseudomonas aeruginosa group	1236|Gammaproteobacteria	J	Catalyzes the formation of N(7)-methylguanine at position 46 (m7G46) in tRNA	trmB	GO:0001510,GO:0003674,GO:0003824,GO:0005575,GO:0005622,GO:0005623,GO:0005737,GO:0006139,GO:0006396,GO:0006399,GO:0006400,GO:0006725,GO:0006807,GO:0008033,GO:0008150,GO:0008152,GO:0008168,GO:0008173,GO:0008175,GO:0008176,GO:0008757,GO:0009451,GO:0009987,GO:0010467,GO:0016070,GO:0016423,GO:0016740,GO:0016741,GO:0030488,GO:0032259,GO:0032991,GO:0034470,GO:0034641,GO:0034660,GO:0034708,GO:0036265,GO:…	2.1.1.33	ko:K03439	-	-	-	-	ko00000,ko01000,ko03016	-	-	-	Methyltransf_4	micA	Cytoplasmic [Class 3]
PA0383	PA0383	NA	1.2252	-0.293013	0.409824	0	1.00142	-0.00204992	0.99537	0	NA	NA	NA	0	425504	426850	+	1347	hypothetical protein	NA	conserved hypothetical protein	NA	NA	0	908	28H52@1|root,2ZADT@2|Bacteria,1R8NH@1224|Proteobacteria,1RQUB@1236|Gammaproteobacteria,1YD00@136841|Pseudomonas aeruginosa group	1236|Gammaproteobacteria	S	Protein of unknown function (DUF1329)	-	-	-	-	-	-	-	-	-	-	-	-	DUF1329	PA0383	Unknown [Class 3]
PA0384	PA0384	NA	1.22385	-0.291427	0.279533	0	1.02194	-0.0313117	0.926716	0	NA	NA	NA	0	426863	427120	-	258	hypothetical protein	NA	hypothetical protein	NA	NA	1.79e-55	172	2ETA1@1|root,33KU0@2|Bacteria,1P8UM@1224|Proteobacteria,1TAZ2@1236|Gammaproteobacteria,1YGT7@136841|Pseudomonas aeruginosa group	1236|Gammaproteobacteria	-	-	-	-	-	-	-	-	-	-	-	-	-	-	-	PA0384	Unknown [Class 3]
PA0385	PA0385	NA	1.21287	0.27842	0.520226	0	1.24038	-0.310777	0.117314	0	NA	NA	NA	0	427182	427505	-	324	Phosphotransferase system IIC components, glucose/maltose/N-acetylglucosamine-specific	NA	hypothetical protein	NA	NA	6.68e-68	206	2BZ4P@1|root,32Z0A@2|Bacteria,1N883@1224|Proteobacteria,1SD9J@1236|Gammaproteobacteria,1YGIP@136841|Pseudomonas aeruginosa group	1236|Gammaproteobacteria	S	Protein of unknown function (DUF3392)	-	-	-	-	-	-	-	-	-	-	-	-	DUF3392	PA0385	Cytoplasmic Membrane [Class 3]
PA0386	PA0386;yggW	NA	1.42845	0.514446	0.0913906	0	1.02691	0.0383082	0.922288	0	NA	NA	NA	0	427586	428677	-	1092	Oxygen-independent coproporphyrinogen-III oxidase-like protein YggW	NA	probable oxidase	NA	NA	5.53e-288	785	COG0635@1|root,COG0635@2|Bacteria,1MU76@1224|Proteobacteria,1RN6I@1236|Gammaproteobacteria,1YEBI@136841|Pseudomonas aeruginosa group	1236|Gammaproteobacteria	H	Involved in the biosynthesis of porphyrin-containing compound	yggW	GO:0003674,GO:0005488,GO:0005575,GO:0005622,GO:0005623,GO:0005737,GO:0006725,GO:0006778,GO:0006779,GO:0006807,GO:0008150,GO:0008152,GO:0009058,GO:0009987,GO:0018130,GO:0019438,GO:0033013,GO:0033014,GO:0034641,GO:0044237,GO:0044249,GO:0044271,GO:0044424,GO:0044464,GO:0046483,GO:0048037,GO:0051186,GO:0051188,GO:0051536,GO:0051539,GO:0051540,GO:0071704,GO:1901360,GO:1901362,GO:1901564,GO:1901566,GO:…	-	-	-	-	-	-	-	-	-	-	HemN_C,Radical_SAM	PA0386	Cytoplasmic [Class 3]
PA0387	PA0387;yggV	NA	1.07724	-0.107344	0.643556	0	1.35398	-0.437207	0.0106159	0	NA	NA	NA	0	428861	429454	-	594	Nucleoside 5-triphosphatase RdgB (dHAPTP, dITP, XTP-specific) (EC 3.6.1.66)	NA	conserved hypothetical protein	NA	K01519	2e-135	384	COG0127@1|root,COG0127@2|Bacteria,1MUK5@1224|Proteobacteria,1S27C@1236|Gammaproteobacteria,1YDM9@136841|Pseudomonas aeruginosa group	1236|Gammaproteobacteria	F	Pyrophosphatase that catalyzes the hydrolysis of nucleoside triphosphates to their monophosphate derivatives, with a high preference for the non-canonical purine nucleotides XTP (xanthosine triphosphate), dITP (deoxyinosine triphosphate) and ITP. Seems to function as a house-cleaning enzyme that removes non-canonical purine nucleotides from the nucleotide pool, thus preventing their incorporation…	rdgB	GO:0000287,GO:0003674,GO:0003824,GO:0005488,GO:0005515,GO:0005575,GO:0005622,GO:0005623,GO:0005737,GO:0005829,GO:0006139,GO:0006725,GO:0006753,GO:0006793,GO:0006796,GO:0006807,GO:0008150,GO:0008152,GO:0009056,GO:0009058,GO:0009141,GO:0009143,GO:0009144,GO:0009146,GO:0009987,GO:0016462,GO:0016787,GO:0016817,GO:0016818,GO:0018130,GO:0019438,GO:0019439,GO:0019637,GO:0034404,GO:0034641,GO:0034654,GO:…	3.6.1.66	ko:K02428	ko00230,map00230	-	R00426,R00720,R01855,R02100,R02720,R03531	RC00002	ko00000,ko00001,ko01000	-	-	iEC55989_1330.EC55989_3247,iECO111_1330.ECO111_3702,iECSE_1348.ECSE_3222,iECW_1372.ECW_m3212,iEKO11_1354.EKO11_0774,iEcE24377_1341.EcE24377A_3298,iWFL_1372.ECW_m3212	Ham1p_like	PA0387	Cytoplasmic [Class 3]
PA0388	PA0388	NA	1.16908	-0.225371	0.358893	0	1.53783	-0.620899	0.000149869	0	NA	NA	NA	0	429451	429870	-	420	hypothetical protein	NA	hypothetical protein	NA	NA	1.02e-93	273	2DP15@1|root,3303T@2|Bacteria,1N7NN@1224|Proteobacteria,1S90P@1236|Gammaproteobacteria,1YGJF@136841|Pseudomonas aeruginosa group	1236|Gammaproteobacteria	S	Domain of unknown function (DUF4426)	PP5099	-	-	-	-	-	-	-	-	-	-	-	DUF4426	PA0388	Unknown [Class 3]
PA0389	PA0389	NA	1.02892	0.0411295	0.895723	0	1.00785	0.0112799	0.976373	0	NA	NA	NA	0	430002	430622	-	621	Methionine biosynthesis protein MetW	NA	hypothetical protein	NA	NA	2.64e-158	442	COG0500@1|root,COG2226@2|Bacteria,1MVSY@1224|Proteobacteria,1S24V@1236|Gammaproteobacteria,1YDT1@136841|Pseudomonas aeruginosa group	1236|Gammaproteobacteria	Q	Methionine biosynthesis protein MetW	metW	-	-	-	-	-	-	-	-	-	-	-	MetW	PA0389	Cytoplasmic [Class 3]
PA0390	met2;metX;PA0390	NA	1.55697	0.638739	0.12017	0	1.16182	-0.216381	0.407607	0	NA	NA	NA	0	430630	431769	-	1140	Homoserine O-acetyltransferase (EC 2.3.1.31)	GO:0004414|homoserine O-acetyltransferase activity	homoserine O-acetyltransferase	metX	K00641	6.93e-284	774	COG2021@1|root,COG2021@2|Bacteria,1MVJV@1224|Proteobacteria,1RQ2N@1236|Gammaproteobacteria,1YEJG@136841|Pseudomonas aeruginosa group	1236|Gammaproteobacteria	E	Transfers a succinyl group from succinyl-CoA to L- homoserine, forming succinyl-L-homoserine	metX	GO:0000096,GO:0000097,GO:0003674,GO:0003824,GO:0004414,GO:0006082,GO:0006520,GO:0006555,GO:0006790,GO:0006807,GO:0008150,GO:0008152,GO:0008374,GO:0008652,GO:0009058,GO:0009066,GO:0009067,GO:0009069,GO:0009086,GO:0009092,GO:0009987,GO:0016053,GO:0016407,GO:0016413,GO:0016740,GO:0016746,GO:0016747,GO:0019752,GO:0043436,GO:0044237,GO:0044238,GO:0044249,GO:0044272,GO:0044281,GO:0044283,GO:0046394,GO:…	2.3.1.31	ko:K00641	ko00270,ko01100,ko01130,map00270,map01100,map01130	-	R01776	RC00004,RC00041	ko00000,ko00001,ko01000	-	-	-	Abhydrolase_1	metX	Cytoplasmic [Class 3]
PA0391	PA0391	NA	1.39241	-0.477581	0.01171	0	2.3534	-1.23474	1.59832e-08	1	NA	NA	NA	0	431858	433825	-	1968	hypothetical protein	NA	hypothetical protein	NA	NA	0	1246	COG0699@1|root,COG0699@2|Bacteria,1MXBK@1224|Proteobacteria,1RSJC@1236|Gammaproteobacteria,1YERK@136841|Pseudomonas aeruginosa group	1236|Gammaproteobacteria	S	Dynamin family	-	-	-	-	-	-	-	-	-	-	-	-	Dynamin_N	PA0391	Cytoplasmic [Class 3]
PA0392	PA0392;yggT	NA	1.16565	0.221135	0.540984	0	1.19333	0.254997	0.233143	0	NA	NA	NA	0	434226	434819	-	594	Cell division integral membrane protein, YggT and half-length relatives	NA	conserved hypothetical protein	NA	K02221	5.84e-119	342	COG0762@1|root,COG0762@2|Bacteria,1RCZV@1224|Proteobacteria,1S6DW@1236|Gammaproteobacteria,1YD2V@136841|Pseudomonas aeruginosa group	1236|Gammaproteobacteria	S	YGGT family	yggT	GO:0005575,GO:0005623,GO:0005886,GO:0016020,GO:0044464,GO:0071944	-	ko:K02221	-	-	-	-	ko00000,ko02044	-	-	-	YGGT	PA0392	Cytoplasmic Membrane [Class 3]
PA0393	PA0393;proC	NA	1.17036	0.226947	0.380331	0	1.21049	0.275595	0.159865	0	NA	NA	NA	0	434830	435651	-	822	Pyrroline-5-carboxylate reductase (EC 1.5.1.2)	GO:0004735|pyrroline-5-carboxylate reductase activity	pyrroline-5-carboxylate reductase	proC	K00286	2.83e-175	491	COG0345@1|root,COG0345@2|Bacteria,1R5J1@1224|Proteobacteria,1RNQK@1236|Gammaproteobacteria,1YF8Z@136841|Pseudomonas aeruginosa group	1236|Gammaproteobacteria	E	Catalyzes the reduction of 1-pyrroline-5-carboxylate (PCA) to L-proline	proC	GO:0003674,GO:0003824,GO:0004735,GO:0005488,GO:0005515,GO:0005575,GO:0005622,GO:0005623,GO:0005737,GO:0005829,GO:0006082,GO:0006520,GO:0006560,GO:0006561,GO:0006807,GO:0008150,GO:0008152,GO:0008652,GO:0009058,GO:0009064,GO:0009084,GO:0009987,GO:0016053,GO:0016491,GO:0016645,GO:0016646,GO:0017144,GO:0018130,GO:0019752,GO:0042802,GO:0043436,GO:0044237,GO:0044238,GO:0044249,GO:0044281,GO:0044283,GO:…	1.5.1.2	ko:K00286	ko00330,ko01100,ko01110,ko01130,ko01230,map00330,map01100,map01110,map01130,map01230	M00015	R01248,R01251,R03291,R03293	RC00054,RC00083	ko00000,ko00001,ko00002,ko01000	-	-	iSBO_1134.SBO_0282,ic_1306.c0493	F420_oxidored,P5CR_dimer	proC	Cytoplasmic [Class 3]
PA0394	PA0394;yggS	NA	1.14382	0.193855	0.444111	0	1.2074	0.271904	0.254874	0	NA	NA	NA	0	435663	436256	-	594	Pyridoxal phosphate-containing protein YggS	NA	conserved hypothetical protein	NA	K06997	1.68e-157	442	COG0325@1|root,COG0325@2|Bacteria,1MWN7@1224|Proteobacteria,1RNPM@1236|Gammaproteobacteria,1YDBW@136841|Pseudomonas aeruginosa group	1236|Gammaproteobacteria	S	Pyridoxal 5'-phosphate (PLP)-binding protein, which is involved in PLP homeostasis	yggS	-	-	ko:K06997	-	-	-	-	ko00000	-	-	-	Ala_racemase_N	PA0394	Cytoplasmic [Class 1] ; Cytoplasmic [Class 3]
PA0395	PA0395;pilT	NA	1.12823	0.174061	0.612378	0	1.60055	-0.678564	4.9001e-05	0	NA	NA	NA	0	436570	437604	+	1035	Twitching motility protein PilT	GO:0005524|ATP binding;GO:0005622|intracellular;GO:0006810|transport	twitching motility protein PilT	pilT	K02669	1.86e-243	669	COG2805@1|root,COG2805@2|Bacteria,1MU3J@1224|Proteobacteria,1RN8G@1236|Gammaproteobacteria,1YF6Q@136841|Pseudomonas aeruginosa group	1236|Gammaproteobacteria	NU	Type II/IV secretion system protein	pilT	GO:0005575,GO:0005622,GO:0005623,GO:0005737,GO:0005829,GO:0044424,GO:0044444,GO:0044464	-	ko:K02669	-	-	-	-	ko00000,ko02035,ko02044	3.A.15.2	-	-	T2SSE	pilT	Cytoplasmic [Class 1] ; Cytoplasmic [Class 3]
PA0396	PA0396;pilU	NA	1.22087	-0.287904	0.221953	0	1.75354	-0.810274	2.84575e-05	0	NA	NA	NA	0	437767	438930	+	1164	Type IV pilus assembly ATPase component PilU	NA	twitching motility protein PilU	pilU	K02670	2.89e-273	748	COG5008@1|root,COG5008@2|Bacteria,1QTTX@1224|Proteobacteria,1RN0B@1236|Gammaproteobacteria,1YD5J@136841|Pseudomonas aeruginosa group	1236|Gammaproteobacteria	NU	twitching motility protein	pilU	-	-	ko:K02670	-	-	-	-	ko00000,ko02035,ko02044	3.A.15.2	-	-	T2SSE	pilU	Cytoplasmic [Class 3]
PA0397	czcD;PA0397	NA	1.5146	-0.598937	0.0459669	0	1.36113	-0.444806	0.00168054	0	NA	NA	NA	0	438938	439837	-	900	Cobalt/zinc/cadmium resistance protein CzcD	NA	probable cation efflux system protein	NA	K16264	5.68e-204	565	COG1230@1|root,COG1230@2|Bacteria,1MVQB@1224|Proteobacteria,1RMR8@1236|Gammaproteobacteria,1YJS5@136841|Pseudomonas aeruginosa group	1236|Gammaproteobacteria	P	Cation efflux family	czcD	-	-	ko:K16264	-	-	-	-	ko00000,ko02000	2.A.4.1	-	-	Cation_efflux	PA0397	Cytoplasmic Membrane [Class 3]
PA0398	PA0398	NA	1.16345	0.218409	0.470546	0	1.18527	0.245218	0.310323	0	NA	NA	NA	0	439991	440395	+	405	hypothetical protein	NA	hypothetical protein	NA	NA	1.93e-100	290	COG2314@1|root,COG2314@2|Bacteria,1RHUU@1224|Proteobacteria,1S694@1236|Gammaproteobacteria,1YG6M@136841|Pseudomonas aeruginosa group	1236|Gammaproteobacteria	S	TM2 domain	-	-	-	-	-	-	-	-	-	-	-	-	TM2	PA0398	Cytoplasmic Membrane [Class 3]
PA0399	PA0399	NA	1.0645	-0.0901731	0.666148	0	1.02325	0.0331598	0.929164	0	NA	NA	NA	0	440638	442011	+	1374	Cystathionine beta-synthase (EC 4.2.1.22)	GO:0004122|cystathionine beta-synthase activity	cystathionine beta-synthase	NA	K01697	0	898	COG0031@1|root,COG0517@1|root,COG0031@2|Bacteria,COG0517@2|Bacteria,1MUBE@1224|Proteobacteria,1RN6J@1236|Gammaproteobacteria,1YFIF@136841|Pseudomonas aeruginosa group	1236|Gammaproteobacteria	E	Pyridoxal-phosphate dependent enzyme	cysK	-	2.5.1.47,4.2.1.22	ko:K01697,ko:K01738	ko00260,ko00270,ko00920,ko01100,ko01110,ko01120,ko01130,ko01200,ko01230,map00260,map00270,map00920,map01100,map01110,map01120,map01130,map01200,map01230	M00021,M00035,M00338	R00891,R00897,R01290,R03601,R04859,R04942	RC00020,RC00056,RC00069,RC00256,RC00489,RC01246,RC02814,RC02821	ko00000,ko00001,ko00002,ko01000	-	-	-	CBS,PALP	PA0399	Cytoplasmic [Class 3]
PA0400	metB;metC;PA0400	NA	1.00144	-0.00207788	0.994865	0	1.18206	0.241299	0.378788	0	NA	NA	NA	0	442008	443192	+	1185	Cystathionine gamma-lyase (EC 4.4.1.1)	GO:0004123|cystathionine gamma-lyase activity	probable cystathionine gamma-lyase	NA	K01758	3.33e-285	779	COG0626@1|root,COG0626@2|Bacteria,1MU57@1224|Proteobacteria,1RMCV@1236|Gammaproteobacteria,1YDP7@136841|Pseudomonas aeruginosa group	1236|Gammaproteobacteria	E	Cys/Met metabolism PLP-dependent enzyme	metC	GO:0000096,GO:0000097,GO:0003674,GO:0003824,GO:0003962,GO:0004121,GO:0004123,GO:0006082,GO:0006520,GO:0006555,GO:0006790,GO:0006807,GO:0008150,GO:0008152,GO:0008652,GO:0009058,GO:0009066,GO:0009067,GO:0009086,GO:0009987,GO:0016053,GO:0016740,GO:0016765,GO:0016829,GO:0016846,GO:0019752,GO:0043436,GO:0044237,GO:0044238,GO:0044249,GO:0044272,GO:0044281,GO:0044283,GO:0046394,GO:0071704,GO:1901564,GO:…	4.4.1.1,4.4.1.8	ko:K01758,ko:K01760	ko00260,ko00270,ko00450,ko01100,ko01110,ko01130,ko01230,map00260,map00270,map00450,map01100,map01110,map01130,map01230	M00017,M00338	R00782,R01001,R01286,R02408,R04770,R04930,R04941,R09366	RC00056,RC00069,RC00348,RC00382,RC00488,RC00710,RC01209,RC01210,RC01245,RC02303	ko00000,ko00001,ko00002,ko01000,ko04147	-	-	-	Cys_Met_Meta_PP	PA0400	Cytoplasmic [Class 2] ; Cytoplasmic [Class 3]
PA0401	PA0401;pyrC';pyrX	NA	1.05772	0.0809577	0.79175	0	1.45143	0.537478	0.000811544	0	NA	NA	NA	0	443419	444690	-	1272	Dihydroorotase (EC 3.5.2.3)	GO:0004151|dihydroorotase activity	noncatalytic dihydroorotase-like protein	NA	K01465	4.52e-300	819	COG0044@1|root,COG0044@2|Bacteria,1MVXY@1224|Proteobacteria,1T03U@1236|Gammaproteobacteria,1YE05@136841|Pseudomonas aeruginosa group	1236|Gammaproteobacteria	F	Amidohydrolase family	pyrC	-	3.5.2.3,3.5.2.5	ko:K01465,ko:K01466	ko00230,ko00240,ko01100,ko01120,map00230,map00240,map01100,map01120	M00051,M00546	R01993,R02425	RC00632,RC00680	ko00000,ko00001,ko00002,ko01000	-	-	-	Amidohydro_1	PA0401	Cytoplasmic [Class 3]
PA0402	PA0402;pyrB	NA	1.06153	0.0861422	0.783029	0	1.22853	0.296937	0.105847	0	NA	NA	NA	0	444687	445691	-	1005	Aspartate carbamoyltransferase (EC 2.1.3.2)	GO:0004070|aspartate carbamoyltransferase activity	aspartate carbamoyltransferase	pyrB	K00609	1.62e-232	640	COG0540@1|root,COG0540@2|Bacteria,1MWAB@1224|Proteobacteria,1RPSV@1236|Gammaproteobacteria,1YEDG@136841|Pseudomonas aeruginosa group	1236|Gammaproteobacteria	F	Belongs to the ATCase OTCase family	pyrB	GO:0003674,GO:0003824,GO:0004070,GO:0005575,GO:0005622,GO:0005623,GO:0005737,GO:0006139,GO:0006220,GO:0006221,GO:0006725,GO:0006753,GO:0006793,GO:0006796,GO:0006807,GO:0008150,GO:0008152,GO:0009058,GO:0009117,GO:0009165,GO:0009218,GO:0009220,GO:0009259,GO:0009260,GO:0009987,GO:0016740,GO:0016741,GO:0016743,GO:0018130,GO:0019438,GO:0019637,GO:0019693,GO:0034641,GO:0034654,GO:0044237,GO:0044238,GO:…	2.1.3.2	ko:K00609	ko00240,ko00250,ko01100,map00240,map00250,map01100	M00051	R01397	RC00064,RC02850	ko00000,ko00001,ko00002,ko01000	-	-	-	OTCace,OTCace_N	pyrB	Cytoplasmic [Class 2] ; Cytoplasmic [Class 3]
PA0403	PA0403;pyrR	NA	1.05216	-0.0733499	0.813788	0	1.33746	0.419496	0.0373584	0	NA	NA	NA	0	445715	446227	-	513	Pyrimidine operon regulatory protein PyrR	NA	transcriptional regulator PyrR	pyrR	K02825	2.53e-118	338	COG2065@1|root,COG2065@2|Bacteria,1RI6U@1224|Proteobacteria,1S6WA@1236|Gammaproteobacteria,1YEK1@136841|Pseudomonas aeruginosa group	1236|Gammaproteobacteria	F	Also displays a weak uracil phosphoribosyltransferase activity which is not physiologically significant	pyrR	-	2.4.2.9	ko:K02825	ko00240,ko01100,map00240,map01100	-	R00966	RC00063	ko00000,ko00001,ko01000,ko03000	-	-	-	Pribosyltran	pyrR	Cytoplasmic [Class 3]
PA0404	PA0404;yqgF	NA	1.12839	0.174271	0.498891	0	1.12251	0.166725	0.537527	0	NA	NA	NA	0	446339	446773	-	435	Putative pre-16S rRNA nuclease YqgF	NA	conserved hypothetical protein	NA	K07447	4.27e-102	295	COG0816@1|root,COG0816@2|Bacteria,1RDHZ@1224|Proteobacteria,1S96Q@1236|Gammaproteobacteria,1YFT5@136841|Pseudomonas aeruginosa group	1236|Gammaproteobacteria	L	Could be a nuclease involved in processing of the 5'-end of pre-16S rRNA	yqgF	GO:0000966,GO:0000967,GO:0003674,GO:0003824,GO:0004518,GO:0004527,GO:0004529,GO:0004536,GO:0005575,GO:0005622,GO:0005623,GO:0005737,GO:0005829,GO:0006139,GO:0006259,GO:0006364,GO:0006396,GO:0006725,GO:0006807,GO:0008150,GO:0008152,GO:0008296,GO:0008408,GO:0009987,GO:0010467,GO:0016070,GO:0016072,GO:0016787,GO:0016788,GO:0016796,GO:0016895,GO:0022613,GO:0034470,GO:0034471,GO:0034641,GO:0034660,GO:…	-	ko:K07447	-	-	-	-	ko00000,ko01000	-	-	-	RuvX	PA0404	Cytoplasmic [Class 3]
PA0405	algH;PA0405;yqgE	NA	1.23772	0.307685	0.362297	0	1.00127	-0.00182857	0.996041	0	NA	NA	NA	0	446773	447342	-	570	UPF0301 protein YqgE	NA	conserved hypothetical protein	NA	K07735	1.04e-133	379	COG1678@1|root,COG1678@2|Bacteria,1RCXM@1224|Proteobacteria,1S3YV@1236|Gammaproteobacteria,1YEB5@136841|Pseudomonas aeruginosa group	1236|Gammaproteobacteria	K	Belongs to the UPF0301 (AlgH) family	yqgE	GO:0005575,GO:0005622,GO:0005623,GO:0005737,GO:0005829,GO:0044424,GO:0044444,GO:0044464	-	ko:K07735	-	-	-	-	ko00000,ko03000	-	-	-	DUF179	PA0405	Unknown [Class 3]
PA0406	PA0406;tonB3	NA	1.2679	0.342442	0.273353	0	1.57979	-0.659731	0.00563796	0	NA	NA	NA	0	447391	448284	-	894	TonB protein	NA	TonB3	tonB3	K03832	1.26e-198	553	COG0810@1|root,COG0810@2|Bacteria,1MUMT@1224|Proteobacteria,1S3A6@1236|Gammaproteobacteria,1YDCQ@136841|Pseudomonas aeruginosa group	1236|Gammaproteobacteria	M	Gram-negative bacterial TonB protein C-terminal	tonB3	-	-	ko:K03832	-	-	-	-	ko00000,ko02000	2.C.1.1	-	-	TonB_C	tonB3	Unknown [Class 3]
PA0407	gshB;PA0407	NA	1.02753	0.0391755	0.892626	0	1.57322	-0.653722	0.00180445	0	NA	NA	NA	0	448431	449384	-	954	Glutathione synthetase (EC 6.3.2.3)	GO:0004363|glutathione synthase activity	glutathione synthetase	gshB	K01920	2.92e-231	636	COG0189@1|root,COG0189@2|Bacteria,1MVUA@1224|Proteobacteria,1RMU0@1236|Gammaproteobacteria,1YDNY@136841|Pseudomonas aeruginosa group	1236|Gammaproteobacteria	H	Belongs to the prokaryotic GSH synthase family	gshB	GO:0000287,GO:0003674,GO:0003824,GO:0004363,GO:0005488,GO:0005575,GO:0005622,GO:0005623,GO:0005737,GO:0005829,GO:0006518,GO:0006575,GO:0006749,GO:0006750,GO:0006790,GO:0006807,GO:0008150,GO:0008152,GO:0009058,GO:0009987,GO:0016874,GO:0016879,GO:0016881,GO:0019184,GO:0034641,GO:0042398,GO:0043043,GO:0043167,GO:0043169,GO:0043603,GO:0043604,GO:0044237,GO:0044249,GO:0044271,GO:0044272,GO:0044424,GO:…	6.3.2.3	ko:K01920	ko00270,ko00480,ko01100,map00270,map00480,map01100	M00118	R00497,R10994	RC00096,RC00141	ko00000,ko00001,ko00002,ko01000	-	-	iECED1_1282.ECED1_3410,iECP_1309.ECP_2941	GSH-S_ATP,GSH-S_N	gshB	Cytoplasmic [Class 3]
PA0408	PA0408;pilG	NA	1.18416	0.243863	0.526181	0	1.34759	-0.430384	0.0763783	0	NA	NA	NA	0	449639	450046	+	408	twitching motility protein PilG	NA	twitching motility protein PilG	pilG	K02657	4.21e-91	266	COG0745@1|root,COG0745@2|Bacteria,1RDYB@1224|Proteobacteria,1S4CZ@1236|Gammaproteobacteria,1YFTK@136841|Pseudomonas aeruginosa group	1236|Gammaproteobacteria	KT	Response regulator receiver domain	pilG	-	-	ko:K02657,ko:K03413	ko02020,ko02025,ko02030,map02020,map02025,map02030	M00506,M00507	-	-	ko00000,ko00001,ko00002,ko02022,ko02035,ko02044	-	-	-	Response_reg	pilG	Cytoplasmic [Class 1] ; Cytoplasmic [Class 2] ; Cytoplasmic [Class 3]
PA0409	PA0409;pilH	NA	1.22056	0.287539	0.49425	0	1.3381	-0.420181	0.0328443	0	NA	NA	NA	0	450093	450458	+	366	twitching motility protein PilH	NA	twitching motility protein PilH	pilH	K02658	3.5e-81	240	COG0745@1|root,COG0745@2|Bacteria,1RI9T@1224|Proteobacteria,1S4NE@1236|Gammaproteobacteria,1YFY4@136841|Pseudomonas aeruginosa group	1236|Gammaproteobacteria	KT	Response regulator receiver domain	pilH	-	-	ko:K02658	ko02020,ko02025,map02020,map02025	M00507	-	-	ko00000,ko00001,ko00002,ko02022,ko02035,ko02044	-	-	-	Response_reg	pilH	Cytoplasmic [Class 3]
PA0410	PA0410;pilI	NA	1.15003	0.20167	0.598124	0	1.23594	-0.305614	0.100657	0	NA	NA	NA	0	450509	451045	+	537	type IV pili signal transduction protein PilI	NA	twitching motility protein PilI	pilI	K02659	2.06e-130	369	COG0835@1|root,COG0835@2|Bacteria,1RCIR@1224|Proteobacteria,1S61F@1236|Gammaproteobacteria,1YCQV@136841|Pseudomonas aeruginosa group	1236|Gammaproteobacteria	NT	Two component signalling adaptor domain	pilI	-	-	ko:K02659	ko02020,ko02025,map02020,map02025	-	-	-	ko00000,ko00001,ko02035,ko02044	-	-	-	CheW	pilI	Cytoplasmic [Class 3]
PA0411	PA0411;pilJ	NA	1.0474	-0.0668174	0.784369	0	1.08641	-0.119564	0.522285	0	NA	NA	NA	0	451130	453178	+	2049	twitching motility protein PilJ	NA	twitching motility protein PilJ	pilJ	K02660	0	1056	COG0840@1|root,COG0840@2|Bacteria,1MU9B@1224|Proteobacteria,1RMH0@1236|Gammaproteobacteria,1YE56@136841|Pseudomonas aeruginosa group	1236|Gammaproteobacteria	NT	Type IV pili methyl-accepting chemotaxis transducer N-term	pilJ	-	-	ko:K02660	ko02020,ko02025,map02020,map02025	-	-	-	ko00000,ko00001,ko02035,ko02044	-	-	-	MCPsignal,PilJ	pilJ	Cytoplasmic [Class 2] ; Outer Membrane Vesicle [Class 1] ; Cytoplasmic [Class 3]
PA0412	PA0412;pilK	NA	1.01659	-0.0237402	0.940705	0	1.07131	-0.0993821	0.662973	0	NA	NA	NA	0	453239	454114	+	876	Chemotaxis protein methyltransferase CheR (EC 2.1.1.80)	GO:0008983|protein-glutamate O-methyltransferase activity	methyltransferase PilK	pilK	K02661	7.92e-216	595	COG1352@1|root,COG1352@2|Bacteria,1MU6W@1224|Proteobacteria,1RQ5E@1236|Gammaproteobacteria,1YF8Q@136841|Pseudomonas aeruginosa group	1236|Gammaproteobacteria	NT	Methyltransferase, chemotaxis proteins	pilK	-	2.1.1.80	ko:K00575,ko:K02661	ko02020,ko02030,map02020,map02030	-	-	-	ko00000,ko00001,ko01000,ko02035,ko02044	-	-	-	CheR,CheR_N	pilK	Cytoplasmic [Class 3]
PA0413	chpA;PA0413;pilL	NA	1.09156	-0.12639	0.664516	0	1.02851	-0.0405576	0.852479	0	NA	NA	NA	0	454126	461544	+	7419	still frameshift probable component of chemotactic signal transduction system	NA	component of chemotactic signal transduction system	chpA	K06596	0	4541	COG0643@1|root,COG0784@1|root,COG2198@1|root,COG0643@2|Bacteria,COG0784@2|Bacteria,COG2198@2|Bacteria,1MUAG@1224|Proteobacteria,1RMS6@1236|Gammaproteobacteria,1YEZ2@136841|Pseudomonas aeruginosa group	1236|Gammaproteobacteria	T	Signal transducing histidine kinase, homodimeric domain	chpA	-	-	ko:K02487,ko:K06596	ko02020,ko02025,map02020,map02025	M00507	-	-	ko00000,ko00001,ko00002,ko01001,ko02022,ko02035	-	-	-	CheW,H-kinase_dim,HATPase_c,Hpt,Response_reg	chpA	Cytoplasmic [Class 2] ; Cytoplasmic [Class 3]
PA0414	chpB;PA0414	NA	1.11183	-0.152936	0.488734	0	1.09961	-0.136996	0.462997	0	NA	NA	NA	0	461567	462568	+	1002	Chemotaxis response regulator protein-glutamate methylesterase CheB (EC 3.1.1.61)	GO:0008984|protein-glutamate methylesterase activity	probable methylesterase	chpB	K06597	2.12e-253	694	COG2201@1|root,COG2201@2|Bacteria,1MWCN@1224|Proteobacteria,1S0CW@1236|Gammaproteobacteria,1YCVP@136841|Pseudomonas aeruginosa group	1236|Gammaproteobacteria	NT	CheB methylesterase	chpB	-	3.1.1.61,3.5.1.44	ko:K03412,ko:K06597	ko02020,ko02030,map02020,map02030	M00506,M00507	-	-	ko00000,ko00001,ko00002,ko01000,ko02022,ko02035	-	-	-	CheB_methylest	chpB	Cytoplasmic [Class 3]
PA0415	chpC;PA0415	NA	1.02077	-0.0296582	0.904086	0	1.04185	-0.0591504	0.823435	0	NA	NA	NA	0	462565	463071	+	507	probable chemotaxis protein	NA	probable chemotaxis protein	chpC	K06598	3.31e-104	302	COG0835@1|root,COG0835@2|Bacteria,1NA8G@1224|Proteobacteria,1SCB2@1236|Gammaproteobacteria,1YG45@136841|Pseudomonas aeruginosa group	1236|Gammaproteobacteria	NT	Two component signalling adaptor domain	chpC	-	-	ko:K06598	ko02020,ko02025,map02020,map02025	-	-	-	ko00000,ko00001,ko02035	-	-	-	CheW	chpC	Unknown [Class 3]
PA0416	chpD;PA0416	NA	1.09165	-0.126516	0.69754	0	1.06111	0.0855758	0.765271	0	NA	NA	NA	0	463079	463873	+	795	Transcriptional regulator, AraC family	NA	probable transcriptional regulator	chpD	NA	8.69e-186	516	COG2207@1|root,COG2207@2|Bacteria,1R6K9@1224|Proteobacteria,1RZ3G@1236|Gammaproteobacteria,1YFG2@136841|Pseudomonas aeruginosa group	1236|Gammaproteobacteria	K	AraC-like ligand binding domain	-	-	-	ko:K06599	-	-	-	-	ko00000,ko02035,ko03000	-	-	-	AraC_binding,HTH_18	chpD	Cytoplasmic [Class 3]
PA0417	chpE;PA0417	NA	1.1892	0.249991	0.37383	0	1.11831	-0.161323	0.580844	0	NA	NA	NA	0	463949	464560	+	612	probable chemotaxis protein	NA	probable chemotaxis protein	chpE	NA	5.95e-140	395	COG1280@1|root,COG1280@2|Bacteria,1R6Q1@1224|Proteobacteria,1TAH8@1236|Gammaproteobacteria,1YFYP@136841|Pseudomonas aeruginosa group	1236|Gammaproteobacteria	E	LysE type translocator	chpE	-	-	ko:K06600	-	-	-	-	ko00000,ko02000,ko02035	2.A.76	-	-	LysE	chpE	Cytoplasmic Membrane [Class 3]
PA0418	PA0418	NA	1.07447	0.103627	0.743104	0	1.00715	0.0102752	0.977312	0	NA	NA	NA	0	464568	465941	-	1374	hypothetical protein	NA	hypothetical protein	NA	NA	0	913	2C82X@1|root,33IER@2|Bacteria,1NSN9@1224|Proteobacteria	1224|Proteobacteria	-	-	-	-	-	-	-	-	-	-	-	-	-	-	-	PA0418	Cytoplasmic [Class 3]
PA0419	PA0419;yggJ	NA	1.21333	0.278972	0.375146	0	1.11088	0.151704	0.736178	0	NA	NA	NA	0	466018	466740	-	723	16S rRNA (uracil(1498)-N(3))-methyltransferase (EC 2.1.1.193)	NA	conserved hypothetical protein	NA	K09761	1.69e-171	478	COG1385@1|root,COG1385@2|Bacteria,1MXCU@1224|Proteobacteria,1RPBN@1236|Gammaproteobacteria,1YDRY@136841|Pseudomonas aeruginosa group	1236|Gammaproteobacteria	J	Specifically methylates the N3 position of the uracil ring of uridine 1498 (m3U1498) in 16S rRNA. Acts on the fully assembled 30S ribosomal subunit	rsmE	GO:0000154,GO:0001510,GO:0003674,GO:0003824,GO:0006139,GO:0006364,GO:0006396,GO:0006725,GO:0006807,GO:0008150,GO:0008152,GO:0008168,GO:0008170,GO:0008173,GO:0008649,GO:0008757,GO:0009451,GO:0009987,GO:0010467,GO:0016070,GO:0016072,GO:0016436,GO:0016740,GO:0016741,GO:0022613,GO:0031167,GO:0032259,GO:0034470,GO:0034641,GO:0034660,GO:0042254,GO:0043170,GO:0043412,GO:0043414,GO:0044085,GO:0044237,GO:…	2.1.1.193	ko:K09761	-	-	-	-	ko00000,ko01000,ko03009	-	-	-	Methyltrans_RNA	PA0419	Cytoplasmic [Class 3]
PA0420	bioA;PA0420	NA	1.08628	0.119394	0.69006	0	1.06257	-0.0875538	0.69557	0	NA	NA	NA	0	466833	468236	-	1404	Adenosylmethionine-8-amino-7-oxononanoate aminotransferase (EC 2.6.1.62)	GO:0004015|adenosylmethionine-8-amino-7-oxononanoate transaminase activity	adenosylmethionine-8-amino-7-oxononanoate aminotransferase	bioA	K00833	0	966	COG0161@1|root,COG0161@2|Bacteria,1MU2N@1224|Proteobacteria,1RP0W@1236|Gammaproteobacteria,1YE2Q@136841|Pseudomonas aeruginosa group	1236|Gammaproteobacteria	H	Catalyzes the transfer of the alpha-amino group from S- adenosyl-L-methionine (SAM) to 7-keto-8-aminopelargonic acid (KAPA) to form 7,8-diaminopelargonic acid (DAPA). It is the only animotransferase known to utilize SAM as an amino donor	bioA	GO:0003674,GO:0003824,GO:0004015,GO:0005488,GO:0006082,GO:0006732,GO:0006766,GO:0006767,GO:0006768,GO:0006790,GO:0006807,GO:0008144,GO:0008150,GO:0008152,GO:0008483,GO:0009058,GO:0009102,GO:0009108,GO:0009110,GO:0009987,GO:0016053,GO:0016740,GO:0016769,GO:0017144,GO:0018130,GO:0019752,GO:0019842,GO:0030170,GO:0032787,GO:0034641,GO:0036094,GO:0042364,GO:0043167,GO:0043168,GO:0043436,GO:0043603,GO:…	2.6.1.62	ko:K00833	ko00780,ko01100,map00780,map01100	M00123,M00573,M00577	R03231	RC00006,RC00887	ko00000,ko00001,ko00002,ko01000,ko01007	-	-	iUTI89_1310.UTI89_C0772,iZ_1308.Z0993	Aminotran_3	bioA	Cytoplasmic [Class 3]
PA0421	PA0421	NA	1.52946	0.613026	0.0153764	0	1.03723	-0.0527384	0.882579	0	NA	NA	NA	0	468446	469900	+	1455	Amine oxidase [flavin-containing] A (EC 1.4.3.4)	GO:0008131|amine oxidase activity	hypothetical protein	NA	K00274	0	976	COG1231@1|root,COG1231@2|Bacteria,1RA9M@1224|Proteobacteria,1S3DF@1236|Gammaproteobacteria,1YFKM@136841|Pseudomonas aeruginosa group	1236|Gammaproteobacteria	E	Flavin containing amine oxidoreductase	-	-	1.4.3.4	ko:K00274	ko00260,ko00330,ko00340,ko00350,ko00360,ko00380,ko00950,ko00982,ko01100,ko01110,ko04726,ko04728,ko05030,ko05031,ko05034,map00260,map00330,map00340,map00350,map00360,map00380,map00950,map00982,map01100,map01110,map04726,map04728,map05030,map05031,map05034	M00135	R02173,R02382,R02529,R02532,R02613,R02908,R02919,R04025,R04300,R04674,R04890,R04893,R04894,R04907,R04908,R08346,R08347,R08348,R11354	RC00062,RC00160,RC00225,RC00676,RC00807,RC00808,RC01808,RC02226,RC02713	ko00000,ko00001,ko00002,ko01000	-	-	-	Amino_oxidase	PA0421	Unknown [Class 3]
PA0422	PA0422	NA	1.18763	0.248084	0.520289	0	1.08279	-0.114758	0.520699	0	NA	NA	NA	0	470081	470650	+	570	Cytochrome b561 homolog 2	NA	conserved hypothetical protein	NA	NA	3.25e-137	387	COG3038@1|root,COG3038@2|Bacteria,1MZ7X@1224|Proteobacteria,1S3RF@1236|Gammaproteobacteria,1YDBI@136841|Pseudomonas aeruginosa group	1236|Gammaproteobacteria	C	Cytochrome B561	yceJ	GO:0005575,GO:0005623,GO:0005886,GO:0016020,GO:0044464,GO:0071944	-	ko:K12262	-	-	-	-	ko00000	-	-	-	Ni_hydr_CYTB	PA0422	Cytoplasmic Membrane [Class 3]
PA0423	PA0423;pasP;yceI	NA	1.0436	0.0615621	0.866159	0	1.11102	-0.15189	0.625139	0	NA	NA	NA	0	470662	471237	+	576	Protein yceI precursor	NA	PasP	pasP	NA	2.46e-133	378	COG2353@1|root,COG2353@2|Bacteria,1R9XD@1224|Proteobacteria,1S24R@1236|Gammaproteobacteria,1YDYJ@136841|Pseudomonas aeruginosa group	1236|Gammaproteobacteria	S	YceI-like domain	yceI	-	-	-	-	-	-	-	-	-	-	-	YceI	pasP	Extracellular [Class 1] ; Outer Membrane Vesicle [Class 1] ; Unknown [Class 3]
PA0424	mexR;PA0424	NA	1.20402	-0.267865	0.472383	0	1.24489	-0.316016	0.0476992	0	NA	NA	NA	0	471306	471737	-	432	Multidrug resistance operon repressor MexR, MarR family	NA	multidrug resistance operon repressor MexR	mexR	NA	3.77e-102	295	COG1846@1|root,COG1846@2|Bacteria,1NKYE@1224|Proteobacteria,1SIW3@1236|Gammaproteobacteria,1YJWN@136841|Pseudomonas aeruginosa group	1236|Gammaproteobacteria	K	helix_turn_helix multiple antibiotic resistance protein	-	-	-	ko:K18131	ko01501,map01501	M00718	-	-	ko00000,ko00001,ko00002,ko01504,ko03000	-	-	-	MarR	mexR	Cytoplasmic [Class 3]
PA0425	mexA;PA0425	NA	1.55347	0.63549	0.0718659	0	1.03431	0.0486635	0.841196	0	NA	NA	NA	0	472042	473175	+	1134	Multidrug efflux system, membrane fusion component => MexA of MexAB-OprM	NA	Resistance-Nodulation-Cell Division (RND) multidrug efflux membrane fusion protein MexA precursor	mexA	K03585	5.94e-262	719	COG0845@1|root,COG0845@2|Bacteria,1MU78@1224|Proteobacteria,1RPI1@1236|Gammaproteobacteria,1YCWH@136841|Pseudomonas aeruginosa group	1236|Gammaproteobacteria	M	Belongs to the membrane fusion protein (MFP) (TC 8.A.1) family	ttgA	-	-	ko:K03585	ko01501,ko01503,map01501,map01503	M00646,M00647,M00699,M00718	-	-	ko00000,ko00001,ko00002,ko01504,ko02000,ko03036	2.A.6.2,8.A.1.6	-	-	HlyD,HlyD_D23	mexA	Cytoplasmic Membrane [Class 1] ; Outer Membrane [Class 1] ; Outer Membrane Vesicle [Class 1] ; Cytoplasmic Membrane [Class 3]
PA0426	mexB;PA0426	NA	1.41145	0.497183	0.10088	0	1.04786	0.0674521	0.731551	0	NA	NA	NA	0	473230	476331	+	3102	Multidrug efflux system, inner membrane proton/drug antiporter (RND type) => MexB of MexAB-OprM	NA	Resistance-Nodulation-Cell Division (RND) multidrug efflux transporter MexB	mexB	K18138	0	1981	COG0841@1|root,COG0841@2|Bacteria,1MU48@1224|Proteobacteria,1RMBN@1236|Gammaproteobacteria,1YDFY@136841|Pseudomonas aeruginosa group	1236|Gammaproteobacteria	V	AcrB/AcrD/AcrF family	ttgB	-	-	ko:K18138	ko01501,ko01503,map01501,map01503	M00647,M00699,M00718	-	-	ko00000,ko00001,ko00002,ko01504,ko02000	2.A.6.2	-	-	ACR_tran	mexB	Cytoplasmic Membrane [Class 1] ; Outer Membrane Vesicle [Class 1] ; Cytoplasmic Membrane [Class 3]
PA0427	oprM;PA0427	NA	1.26905	0.343749	0.34296	0	1.11677	0.159337	0.413639	0	NA	NA	NA	0	476333	477790	+	1458	Multidrug efflux system, outer membrane factor lipoprotein => OprM of MexAB-OprM	NA	Major intrinsic multiple antibiotic resistance efflux outer membrane protein OprM precursor	oprM	K18139	1.51e-302	830	COG1538@1|root,COG1538@2|Bacteria,1MUA8@1224|Proteobacteria,1RMDA@1236|Gammaproteobacteria,1YDB1@136841|Pseudomonas aeruginosa group	1236|Gammaproteobacteria	MU	Outer membrane efflux protein	oprM	-	-	ko:K18139	ko01501,ko02024,map01501,map02024	M00642,M00643,M00647,M00718,M00768,M00822	-	-	ko00000,ko00001,ko00002,ko01504,ko02000	1.B.17,2.A.6.2	-	-	OEP	oprM	Outer Membrane [Class 1] ; Outer Membrane Vesicle [Class 1] ; Outer Membrane [Class 3]
PA0428	PA0428;rhlE	NA	1.1733	0.230576	0.368113	0	1.03946	-0.0558331	0.838533	0	NA	NA	NA	0	477886	479805	-	1920	ATP-dependent RNA helicase RhlE (EC 3.6.4.13)	NA	probable ATP-dependent RNA helicase	NA	K11927	0	1025	COG0513@1|root,COG0513@2|Bacteria,1MU49@1224|Proteobacteria,1RMWA@1236|Gammaproteobacteria,1YEA1@136841|Pseudomonas aeruginosa group	1236|Gammaproteobacteria	JKL	DEAD-box RNA helicase involved in ribosome assembly. Has RNA-dependent ATPase activity and unwinds double-stranded RNA	rhlE	-	3.6.4.13	ko:K11927	ko03018,map03018	-	-	-	ko00000,ko00001,ko01000,ko03019	-	-	-	DEAD,Helicase_C	PA0428	Cytoplasmic [Class 3]
PA0429	PA0429	NA	1.02591	-0.0369043	0.897688	0	1.04787	-0.0674555	0.790345	0	NA	NA	NA	0	480056	481126	-	1071	hypothetical protein	NA	hypothetical protein	NA	NA	8.18e-269	734	COG1442@1|root,COG1442@2|Bacteria,1Q7RX@1224|Proteobacteria,1TC4I@1236|Gammaproteobacteria,1YJUP@136841|Pseudomonas aeruginosa group	1236|Gammaproteobacteria	M	glycosyl transferase family 8	-	-	-	-	-	-	-	-	-	-	-	-	-	PA0429	Cytoplasmic [Class 3]
PA0430	metF;PA0430	NA	1.25485	0.327518	0.165331	0	1.0398	0.0563093	0.869339	0	NA	NA	NA	0	481196	482044	-	849	5,10-methylenetetrahydrofolate reductase (EC 1.5.1.20)	NA	5,10-methylenetetrahydrofolate reductase	metF	K00297	1.09e-206	571	COG0685@1|root,COG0685@2|Bacteria,1MUC9@1224|Proteobacteria,1RMXS@1236|Gammaproteobacteria,1YDSQ@136841|Pseudomonas aeruginosa group	1236|Gammaproteobacteria	E	Methylenetetrahydrofolate reductase	metF	GO:0000166,GO:0003674,GO:0003824,GO:0004489,GO:0005488,GO:0005575,GO:0005622,GO:0005623,GO:0005737,GO:0005829,GO:0006082,GO:0006575,GO:0006725,GO:0006730,GO:0006732,GO:0006760,GO:0006807,GO:0008150,GO:0008152,GO:0009058,GO:0009108,GO:0009396,GO:0009987,GO:0016043,GO:0016053,GO:0016491,GO:0016645,GO:0016646,GO:0018130,GO:0019438,GO:0019752,GO:0022607,GO:0034641,GO:0036094,GO:0042398,GO:0042558,GO:…	1.5.1.20	ko:K00297	ko00670,ko00720,ko01100,ko01120,ko01200,ko01523,map00670,map00720,map01100,map01120,map01200,map01523	M00377	R01224,R07168	RC00081	ko00000,ko00001,ko00002,ko01000	-	-	iPC815.YPO0117,iSBO_1134.SBO_3961	MTHFR	metF	Cytoplasmic [Class 3]
PA0431	PA0431	NA	1.40337	0.488893	0.0932622	0	1.0196	-0.0280008	0.943188	0	NA	NA	NA	0	482111	482650	-	540	Guanosine polyphosphate pyrophosphohydrolases/synthetases	NA	hypothetical protein	NA	NA	1.46e-125	357	COG0317@1|root,COG0317@2|Bacteria,1RCK7@1224|Proteobacteria,1S32A@1236|Gammaproteobacteria,1YJI2@136841|Pseudomonas aeruginosa group	1236|Gammaproteobacteria	KT	HD domain	-	-	2.7.6.5,3.1.7.2	ko:K01139	ko00230,map00230	-	R00336,R00429	RC00002,RC00078	ko00000,ko00001,ko01000,ko03009	-	-	-	HD_4	PA0431	Unknown [Class 3]
PA0432	ahcY;PA0432;sahH	NA	1.36854	0.452641	0.13308	0	1.03698	0.0523828	0.880137	0	NA	NA	NA	0	482706	484115	-	1410	Adenosylhomocysteinase (EC 3.3.1.1)	GO:0004013|adenosylhomocysteinase activity	S-adenosyl-L-homocysteine hydrolase	sahH	K01251	0	945	COG0499@1|root,COG0499@2|Bacteria,1MUQ2@1224|Proteobacteria,1RMW8@1236|Gammaproteobacteria,1YEBT@136841|Pseudomonas aeruginosa group	1236|Gammaproteobacteria	H	May play a key role in the regulation of the intracellular concentration of adenosylhomocysteine	ahcY	GO:0000096,GO:0003674,GO:0003824,GO:0004013,GO:0005575,GO:0005622,GO:0005623,GO:0005737,GO:0005829,GO:0006082,GO:0006139,GO:0006520,GO:0006534,GO:0006555,GO:0006575,GO:0006725,GO:0006732,GO:0006790,GO:0006807,GO:0008150,GO:0008152,GO:0009066,GO:0009069,GO:0009116,GO:0009119,GO:0009987,GO:0016787,GO:0016801,GO:0016802,GO:0017144,GO:0019752,GO:0033353,GO:0034641,GO:0042278,GO:0043436,GO:0044237,GO:…	3.3.1.1	ko:K01251	ko00270,ko01100,map00270,map01100	M00035	R00192,R04936	RC00056,RC00069,RC01161,RC01243	ko00000,ko00001,ko00002,ko01000,ko01009,ko04147	-	-	iYL1228.KPN_02462	AdoHcyase,AdoHcyase_NAD	sahH	Cytoplasmic [Class 3]
PA0433	PA0433	PA0433	1.26309	-0.336962	0.35236	0	1.18254	-0.241888	0.530056	0	-1.98	-3.95	1.27e-10	1	484422	484838	+	417	hypothetical protein	NA	hypothetical protein	NA	NA	1.26e-95	278	2AMQ8@1|root,31CKE@2|Bacteria,1Q93T@1224|Proteobacteria,1TCMZ@1236|Gammaproteobacteria,1YKG5@136841|Pseudomonas aeruginosa group	1236|Gammaproteobacteria	S	Protein of unknown function (DUF2946)	-	-	-	-	-	-	-	-	-	-	-	-	DUF2946	PA0433	Cytoplasmic Membrane [Class 3]
PA0434	PA0434	NA	1.238	-0.308015	0.17978	0	1.21537	-0.281401	0.3841	0	NA	NA	NA	0	484964	487156	+	2193	Outer membrane vitamin B12 receptor BtuB	GO:0004872|receptor activity;GO:0005215|transporter activity;GO:0006810|transport;GO:0016020|membrane	hypothetical protein	NA	K02014	0	1468	COG4774@1|root,COG4774@2|Bacteria,1MV0X@1224|Proteobacteria,1RYVN@1236|Gammaproteobacteria,1YJCE@136841|Pseudomonas aeruginosa group	1236|Gammaproteobacteria	P	TonB-dependent Receptor Plug Domain	bfrG	-	-	ko:K02014	-	-	-	-	ko00000,ko02000	1.B.14	-	-	Plug,TonB_dep_Rec	PA0434	Outer Membrane [Class 2] ; Outer Membrane [Class 3]
PA0435	PA0435	PA0435	1.1907	-0.251805	0.498052	0	1.02464	0.0351214	0.941648	0	-1.02	-2.03	0.00708281	1	487167	488645	+	1479	Optional hypothetical component of the B12 transporter BtuN	NA	hypothetical protein	NA	NA	0	1022	COG3182@1|root,COG3182@2|Bacteria,1MUX8@1224|Proteobacteria,1S33A@1236|Gammaproteobacteria,1YH85@136841|Pseudomonas aeruginosa group	1236|Gammaproteobacteria	S	PepSY-associated TM region	-	-	-	-	-	-	-	-	-	-	-	-	PepSY_TM	PA0435	Cytoplasmic Membrane [Class 3]
PA0436	PA0436	NA	1.10008	-0.137605	0.596471	0	1.0565	0.0792995	0.797997	0	NA	NA	NA	0	488730	489350	+	621	Transcriptional regulator of pyrimidine catabolism (TetR family)	NA	probable transcriptional regulator	NA	K09017	3.74e-149	419	COG1309@1|root,COG1309@2|Bacteria,1R4DQ@1224|Proteobacteria,1SYCP@1236|Gammaproteobacteria,1YJEE@136841|Pseudomonas aeruginosa group	1236|Gammaproteobacteria	K	YcdC-like protein, C-terminal region	rutR	-	-	ko:K09017	-	-	-	-	ko00000,ko03000	-	-	-	TetR_C_3,TetR_N	PA0436	Cytoplasmic [Class 3]
PA0437	codA;PA0437	NA	1.06056	-0.0848246	0.698951	0	1.10889	0.149119	0.457586	0	NA	NA	NA	0	489387	490658	-	1272	Cytosine deaminase (EC 3.5.4.1)	GO:0004131|cytosine deaminase activity	cytosine deaminase	codA	K01485	1.050000000135e-314	856	COG0402@1|root,COG0402@2|Bacteria,1MX34@1224|Proteobacteria,1RMPF@1236|Gammaproteobacteria,1YE1Y@136841|Pseudomonas aeruginosa group	1236|Gammaproteobacteria	F	Amidohydrolase family	codA	GO:0003674,GO:0003824,GO:0004131,GO:0005488,GO:0005506,GO:0005515,GO:0006139,GO:0006206,GO:0006208,GO:0006209,GO:0006725,GO:0006807,GO:0008150,GO:0008152,GO:0008198,GO:0008270,GO:0009056,GO:0009112,GO:0009987,GO:0016787,GO:0016810,GO:0016814,GO:0019239,GO:0019439,GO:0019858,GO:0034641,GO:0035888,GO:0042802,GO:0043167,GO:0043169,GO:0044237,GO:0044238,GO:0044248,GO:0044270,GO:0044281,GO:0046113,GO:…	3.5.4.1	ko:K01485	ko00240,ko00330,ko01100,map00240,map00330,map01100	-	R00974,R01411,R02922	RC00074,RC00514,RC00809	ko00000,ko00001,ko01000	-	-	iECIAI39_1322.ECIAI39_0343,iEcSMS35_1347.EcSMS35_0368	Amidohydro_3	codA	Cytoplasmic [Class 1] ; Cytoplasmic [Class 3]
PA0438	codB;PA0438	NA	1.2881	0.36524	0.252803	0	1.04178	-0.059053	0.899898	0	NA	NA	NA	0	490648	491898	-	1251	Cytosine permease	NA	cytosine permease	codB	K10974	1.12e-285	782	COG1457@1|root,COG1457@2|Bacteria,1NS07@1224|Proteobacteria,1RNHG@1236|Gammaproteobacteria,1YFEB@136841|Pseudomonas aeruginosa group	1236|Gammaproteobacteria	F	Permease for cytosine/purines, uracil, thiamine, allantoin	codB	GO:0005575,GO:0005623,GO:0005886,GO:0016020,GO:0044464,GO:0071944	-	ko:K10974	-	-	-	-	ko00000,ko02000	2.A.39.1	-	iECW_1372.ECW_m0414,iEKO11_1354.EKO11_3506,iEcE24377_1341.EcE24377A_0360,iWFL_1372.ECW_m0414	Transp_cyt_pur	codB	Cytoplasmic Membrane [Class 2] ; Cytoplasmic Membrane [Class 3]
PA0439	dypB;PA0439;yeiA	PA0439	1.25938	-0.332718	NA	0	1.01452	-0.0207964	0.962392	0	-1.2	-2.29	0.000140596	1	492080	493354	-	1275	NAD-dependent dihydropyrimidine dehydrogenase subunit PreA (EC 1.3.1.1)	GO:0004159|dihydrouracil dehydrogenase (NAD+) activity	probable oxidoreductase	NA	K17723	4.12000000184721e-315	857	COG0167@1|root,COG1149@1|root,COG0167@2|Bacteria,COG1149@2|Bacteria,1MXER@1224|Proteobacteria,1RRTA@1236|Gammaproteobacteria,1YH9F@136841|Pseudomonas aeruginosa group	1236|Gammaproteobacteria	CF	Dihydroorotate dehydrogenase	preA	GO:0003674,GO:0003824,GO:0003954,GO:0005488,GO:0006139,GO:0006206,GO:0006208,GO:0006725,GO:0006807,GO:0008150,GO:0008152,GO:0009056,GO:0009112,GO:0009987,GO:0016491,GO:0016651,GO:0034641,GO:0044237,GO:0044238,GO:0044248,GO:0044270,GO:0044281,GO:0046113,GO:0046483,GO:0046700,GO:0048037,GO:0051536,GO:0051540,GO:0055086,GO:0055114,GO:0071704,GO:0072527,GO:0072529,GO:1901360,GO:1901361,GO:1901564,GO:…	1.3.1.1	ko:K17723	ko00240,ko00410,ko00770,ko01100,map00240,map00410,map00770,map01100	M00046	R00977,R01414,R11026	RC00072,RC00123	ko00000,ko00001,ko00002,ko01000	-	-	iE2348C_1286.E2348C_2293	DHO_dh,Fer4_21	PA0439	Cytoplasmic [Class 3]
PA0440	dypA;PA0440	NA	1.23679	-0.306595	NA	0	1.09037	-0.124817	0.744886	0	NA	NA	NA	0	493354	494721	-	1368	NAD-dependent dihydropyrimidine dehydrogenase subunit PreT (EC 1.3.1.1)	GO:0004159|dihydrouracil dehydrogenase (NAD+) activity	probable oxidoreductase	NA	K17722	0	893	COG0493@1|root,COG0493@2|Bacteria,1MU2H@1224|Proteobacteria,1RS6R@1236|Gammaproteobacteria,1YHDD@136841|Pseudomonas aeruginosa group	1236|Gammaproteobacteria	C	Dihydroprymidine dehydrogenase domain II, 4Fe-4S cluster	preT	GO:0003674,GO:0003824,GO:0003954,GO:0005488,GO:0005575,GO:0005622,GO:0005623,GO:0005737,GO:0006139,GO:0006206,GO:0006208,GO:0006725,GO:0006807,GO:0008150,GO:0008152,GO:0009056,GO:0009112,GO:0009987,GO:0016491,GO:0016651,GO:0034641,GO:0044237,GO:0044238,GO:0044248,GO:0044270,GO:0044281,GO:0044424,GO:0044464,GO:0046113,GO:0046483,GO:0046700,GO:0048037,GO:0051536,GO:0051540,GO:0055086,GO:0055114,GO:…	1.3.1.1	ko:K17722	ko00240,ko00410,ko00770,ko01100,map00240,map00410,map00770,map01100	M00046	R00977,R01414,R11026	RC00072,RC00123	ko00000,ko00001,ko00002,ko01000	-	-	iECED1_1282.ECED1_2593,iECO103_1326.ECO103_2621,iLF82_1304.LF82_3021	Fer4_20,Pyr_redox_2,Pyr_redox_3	PA0440	Cytoplasmic [Class 3]
PA0441	dht;hyuA;PA0441	NA	1.3682	-0.452278	0.0983078	0	1.14382	-0.193854	0.508566	0	NA	NA	NA	0	494816	496255	-	1440	Dihydropyrimidinase (EC 3.5.2.2) @ D-hydantoinase (EC 3.5.2.2)	GO:0004157|dihydropyrimidinase activity	dihydropyrimidinase	dht	K01464	0	975	COG0044@1|root,COG0044@2|Bacteria,1MW10@1224|Proteobacteria,1RMQC@1236|Gammaproteobacteria,1YFRC@136841|Pseudomonas aeruginosa group	1236|Gammaproteobacteria	F	Amidohydrolase family	hydA	-	3.5.2.2	ko:K01464	ko00240,ko00410,ko00770,ko00983,ko01100,map00240,map00410,map00770,map00983,map01100	M00046	R02269,R03055,R08227	RC00632,RC00680	ko00000,ko00001,ko00002,ko01000,ko04147	-	-	-	Amidohydro_1	dht	Cytoplasmic [Class 3]
PA0442	PA0442	NA	2.0745	-1.05276	NA	0	1.32315	-0.40398	NA	0	NA	NA	NA	0	NA	NA	NA	NA	NA	NA	hypothetical protein	NA	NA	NA	NA	NA	NA	NA	NA	NA	NA	NA	NA	NA	NA	NA	NA	NA	NA	NA	NA	NA	PA0442	Unknown [Class 3]
PA0443	PA0443	PA0443	1.34688	-0.429617	NA	0	1.29094	-0.368427	0.169797	0	-1.8	-3.48	5e-13	1	496871	498361	+	1491	Cytosine/purine/uracil/thiamine/allantoin permease family protein	NA	probable transporter	NA	K03457	0	985	COG1953@1|root,COG1953@2|Bacteria,1MV18@1224|Proteobacteria,1RSR2@1236|Gammaproteobacteria,1YIB8@136841|Pseudomonas aeruginosa group	1236|Gammaproteobacteria	FH	Permease for cytosine/purines, uracil, thiamine, allantoin	-	-	-	ko:K03457	-	-	-	-	ko00000	2.A.39	-	-	Transp_cyt_pur	PA0443	Cytoplasmic Membrane [Class 2] ; Cytoplasmic Membrane [Class 3]
PA0444	hyuC;PA0444	NA	1.24115	-0.311677	0.316658	0	1.08354	-0.115751	0.687897	0	NA	NA	NA	0	498420	499703	+	1284	Beta-ureidopropionase (EC 3.5.1.6)	GO:0003837|beta-ureidopropionase activity	N-carbamoyl-beta-alanine amidohydrolase	NA	K06016	0	862	COG0624@1|root,COG0624@2|Bacteria,1MVUX@1224|Proteobacteria,1RPPD@1236|Gammaproteobacteria,1YDBV@136841|Pseudomonas aeruginosa group	1236|Gammaproteobacteria	E	Peptidase dimerisation domain	-	-	3.5.1.6,3.5.1.87	ko:K06016	ko00240,ko01100,map00240,map01100	M00046	R00905,R04666	RC00096	ko00000,ko00001,ko00002,ko01000	-	-	-	M20_dimer,Peptidase_M20,Peptidase_M28	PA0444	Cytoplasmic [Class 3]
PA0445	PA0445	NA	1.21996	-0.286838	0.344584	0	1.12969	-0.175926	0.434269	0	NA	NA	NA	0	500104	501012	-	909	Mobile element protein	NA	probable transposase	NA	K07486	1.39e-203	568	COG3547@1|root,COG3547@2|Bacteria,1MUER@1224|Proteobacteria,1RMAQ@1236|Gammaproteobacteria	1236|Gammaproteobacteria	L	Transposase	-	-	-	ko:K07486	-	-	-	-	ko00000	-	-	-	DEDD_Tnp_IS110,Transposase_20	PA0445	Cytoplasmic [Class 3]
PA0446	PA0446	PA0446	1.10323	-0.141729	0.786877	0	1.04365	-0.0616338	0.859719	0	2.33	5.43	9.14e-113	1	501376	502599	-	1224	Uncharacterized protein PA0446	NA	conserved hypothetical protein	NA	NA	5.04e-298	812	COG1804@1|root,COG1804@2|Bacteria,1MU2K@1224|Proteobacteria,1RNB5@1236|Gammaproteobacteria,1YD22@136841|Pseudomonas aeruginosa group	1236|Gammaproteobacteria	C	CoA-transferase family III	coaT	-	-	-	-	-	-	-	-	-	-	-	CoA_transf_3	PA0446	Cytoplasmic [Class 2] ; Cytoplasmic [Class 3]
PA0447	gcdH;PA0447	gcdH	1.35426	-0.437505	0.0243917	0	1.12454	-0.169331	0.339754	0	2.5	6.23	1.74e-82	1	502719	503900	-	1182	Glutaryl-CoA dehydrogenase (EC 1.3.8.6)	NA	glutaryl-CoA dehydrogenase	gcdH	K00252	4.75e-289	788	COG1960@1|root,COG1960@2|Bacteria,1MUK0@1224|Proteobacteria,1RNBX@1236|Gammaproteobacteria,1YDU3@136841|Pseudomonas aeruginosa group	1236|Gammaproteobacteria	I	Acyl-CoA dehydrogenase, C-terminal domain	gcdH	-	1.3.8.6	ko:K00252	ko00071,ko00310,ko00362,ko00380,ko01100,ko01120,ko01130,map00071,map00310,map00362,map00380,map01100,map01120,map01130	M00032	R02487,R02488,R10074	RC00052,RC00156	ko00000,ko00001,ko00002,ko01000	-	-	-	Acyl-CoA_dh_1,Acyl-CoA_dh_M,Acyl-CoA_dh_N	gcdH	Cytoplasmic [Class 3]
PA0448	gcdR;PA0448	NA	1.06072	0.0850421	0.754833	0	1.13518	-0.182917	0.512418	0	NA	NA	NA	0	504121	505029	+	909	Transcriptional regulator, LysR family	NA	probable transcriptional regulator	NA	NA	7.92e-217	598	COG0583@1|root,COG0583@2|Bacteria,1MWY0@1224|Proteobacteria,1S1RS@1236|Gammaproteobacteria,1YFDN@136841|Pseudomonas aeruginosa group	1236|Gammaproteobacteria	K	LysR substrate binding domain	gcdR	-	-	-	-	-	-	-	-	-	-	-	HTH_1,LysR_substrate	PA0448	Cytoplasmic [Class 2] ; Cytoplasmic [Class 3]
PA0449	PA0449	NA	1.15696	-0.210343	0.287082	0	1.03236	0.0459489	0.84541	0	NA	NA	NA	0	505182	505586	+	405	cytosolic long-chain acyl-CoA thioester hydrolase family protein	NA	hypothetical protein	NA	NA	2.15e-93	274	COG1607@1|root,COG1607@2|Bacteria,1REI5@1224|Proteobacteria,1S4M2@1236|Gammaproteobacteria,1YG1Q@136841|Pseudomonas aeruginosa group	1236|Gammaproteobacteria	I	Thioesterase superfamily	HA62_15520	-	-	-	-	-	-	-	-	-	-	-	4HBT	PA0449	Cytoplasmic [Class 1] ; Cytoplasmic [Class 3]
PA0450	PA0450	NA	1.20619	-0.270455	0.301794	0	1.11056	-0.151291	0.563932	0	NA	NA	NA	0	505629	507251	-	1623	Low-affinity inorganic phosphate transporter	NA	probable phosphate transporter	NA	K03306	0	1020	COG0306@1|root,COG0306@2|Bacteria,1MVXK@1224|Proteobacteria,1RP0Q@1236|Gammaproteobacteria,1YI9G@136841|Pseudomonas aeruginosa group	1236|Gammaproteobacteria	U	Phosphate transporter family	pitA	-	-	ko:K03306,ko:K16322	-	-	-	-	ko00000,ko02000	2.A.20,2.A.20.1	-	-	PHO4	PA0450	Cytoplasmic Membrane [Class 3]
PA0451	PA0451	NA	1.66928	-0.739226	0.214089	0	1.35824	-0.441738	0.218944	0	NA	NA	NA	0	507631	508962	+	1332	Putative membrane-bound ClpP-class protease associated with aq_911	NA	conserved hypothetical protein	NA	K07403	9.78e-296	810	COG1030@1|root,COG1030@2|Bacteria,1MUJN@1224|Proteobacteria,1RN3U@1236|Gammaproteobacteria,1YF0S@136841|Pseudomonas aeruginosa group	1236|Gammaproteobacteria	O	NfeD-like C-terminal, partner-binding	nfeD	-	-	ko:K07403	-	-	-	-	ko00000	-	-	-	NfeD	PA0451	Cytoplasmic Membrane [Class 3]
PA0452	PA0452;slp	NA	1.69749	-0.763405	0.0760404	0	1.99307	-0.994994	1.58289e-06	0	NA	NA	NA	0	508959	509753	+	795	Putative stomatin/prohibitin-family membrane protease subunit aq_911	NA	probable stomatin-like protein	NA	NA	6.23e-172	481	COG0330@1|root,COG0330@2|Bacteria,1MUM8@1224|Proteobacteria,1RNW8@1236|Gammaproteobacteria,1YFA5@136841|Pseudomonas aeruginosa group	1236|Gammaproteobacteria	O	prohibitin homologues	qmcA	-	-	-	-	-	-	-	-	-	-	-	Band_7	PA0452	Unknown [Class 3]
PA0453	PA0453	NA	1.1886	-0.249265	0.416464	0	1.39314	-0.478338	0.00512353	0	NA	NA	NA	0	NA	NA	NA	NA	NA	NA	hypothetical protein	NA	NA	NA	NA	NA	NA	NA	NA	NA	NA	NA	NA	NA	NA	NA	NA	NA	NA	NA	NA	NA	PA0453	Cytoplasmic [Class 3]
PA0454	PA0454;yccS	NA	1.12771	-0.1734	0.432827	0	1.00052	0.000749095	0.997818	0	NA	NA	NA	0	510589	512718	-	2130	hypothetical protein	NA	conserved hypothetical protein	NA	NA	0	1413	COG1289@1|root,COG1289@2|Bacteria,1MWR1@1224|Proteobacteria,1RNIJ@1236|Gammaproteobacteria,1YD8Q@136841|Pseudomonas aeruginosa group	1236|Gammaproteobacteria	S	FUSC-like inner membrane protein yccS	yccS	GO:0005575,GO:0005623,GO:0005886,GO:0016020,GO:0044464,GO:0071944	-	-	-	-	-	-	-	-	-	-	FUSC-like,FUSC_2	PA0454	Cytoplasmic Membrane [Class 3]
PA0455	dbpA;PA0455	NA	1.00486	-0.00698942	0.983927	0	1.25909	0.332379	0.171578	0	NA	NA	NA	0	513051	514427	-	1377	ATP-dependent 23S rRNA helicase DbpA	NA	RNA helicase DbpA	dbpA	K05591	0	884	COG0513@1|root,COG0513@2|Bacteria,1MU49@1224|Proteobacteria,1RQ36@1236|Gammaproteobacteria,1YCR1@136841|Pseudomonas aeruginosa group	1236|Gammaproteobacteria	JKL	Belongs to the DEAD box helicase family	dbpA	GO:0000027,GO:0000166,GO:0003674,GO:0003676,GO:0003723,GO:0003724,GO:0003824,GO:0004004,GO:0004386,GO:0005488,GO:0005524,GO:0005575,GO:0005622,GO:0005623,GO:0005737,GO:0006139,GO:0006725,GO:0006807,GO:0006996,GO:0008026,GO:0008144,GO:0008150,GO:0008152,GO:0008186,GO:0009987,GO:0010501,GO:0016043,GO:0016070,GO:0016462,GO:0016787,GO:0016817,GO:0016818,GO:0016887,GO:0017076,GO:0017111,GO:0019843,GO:…	3.6.4.13	ko:K05591	-	-	-	-	ko00000,ko01000,ko03009	-	-	-	DEAD,DbpA,Helicase_C	dbpA	Cytoplasmic [Class 3]
PA0456	PA0456	NA	1.76592	0.82042	0.0286675	0	1.17024	0.226806	0.58034	0	NA	NA	NA	0	514775	514984	+	210	Cold shock protein of CSP family	NA	probable cold-shock protein	NA	K03704	1.13e-44	144	COG1278@1|root,COG1278@2|Bacteria,1N6Q5@1224|Proteobacteria,1SCA7@1236|Gammaproteobacteria,1YGPC@136841|Pseudomonas aeruginosa group	1236|Gammaproteobacteria	K	'Cold-shock' DNA-binding domain	cspD	-	-	ko:K03704	-	-	-	-	ko00000,ko03000	-	-	-	CSD	PA0456	Cytoplasmic [Class 2] ; Cytoplasmic [Class 3]
PA0457	PA0457	NA	1.23151	0.300423	0.226683	0	1.24109	0.311611	0.290213	0	NA	NA	NA	0	515135	515659	+	525	hypothetical protein	NA	hypothetical protein	NA	NA	2.15e-121	346	COG4067@1|root,COG4067@2|Bacteria,1RFKA@1224|Proteobacteria,1S40X@1236|Gammaproteobacteria,1YGKS@136841|Pseudomonas aeruginosa group	1236|Gammaproteobacteria	M	Putative ATP-dependant zinc protease	-	-	-	-	-	-	-	-	-	-	-	-	Zn_protease	PA0457	Unknown [Class 3]
PA0457.1	PA0457.1	NA	1.10804	-0.148016	0.537425	0	1.13322	0.180429	0.508566	0	NA	NA	NA	0	515653	516027	-	375	hypothetical protein	NA	hypothetical membrane protein	NA	NA	3.89e-84	248	COG3339@1|root,COG3339@2|Bacteria,1MZCY@1224|Proteobacteria,1S8T6@1236|Gammaproteobacteria,1YK95@136841|Pseudomonas aeruginosa group	1236|Gammaproteobacteria	S	Protein of unknown function (DUF1232)	-	-	-	-	-	-	-	-	-	-	-	-	DUF1232	PA0457.1	Cytoplasmic Membrane [Class 3]
PA0458	PA0458;yieO	NA	1.03437	-0.0487553	0.864634	0	1.08041	0.111577	0.646039	0	NA	NA	NA	0	516029	517462	-	1434	Uncharacterized MFS-type transporter	NA	probable major facilitator superfamily (MFS) transporter	NA	NA	0	904	COG0477@1|root,COG2814@2|Bacteria,1MUDA@1224|Proteobacteria,1RP1M@1236|Gammaproteobacteria,1YE0Y@136841|Pseudomonas aeruginosa group	1236|Gammaproteobacteria	EGP	Belongs to the major facilitator superfamily	hsrA	-	-	-	-	-	-	-	-	-	-	-	MFS_1,Sugar_tr	PA0458	Cytoplasmic Membrane [Class 3]
PA0459	clpC;PA0459	NA	1.24097	-0.311472	0.290719	0	1.16271	0.217485	0.462997	0	NA	NA	NA	0	517837	520635	+	2799	ATP-dependent Clp protease ATP-binding subunit PA0459, ClpC family	NA	probable ClpA/B protease ATP binding subunit	NA	K03696	0	1558	COG0542@1|root,COG0542@2|Bacteria,1MXJT@1224|Proteobacteria,1RS1F@1236|Gammaproteobacteria,1YDU9@136841|Pseudomonas aeruginosa group	1236|Gammaproteobacteria	O	C-terminal, D2-small domain, of ClpB protein	-	-	-	ko:K03696	ko01100,map01100	-	-	-	ko00000,ko03110	-	-	-	AAA,AAA_2,ClpB_D2-small,Clp_N	PA0459	Cytoplasmic [Class 3]
PA0460	PA0460	NA	1.12876	-0.174743	0.566956	0	1.36161	0.44531	0.176563	0	NA	NA	NA	0	520737	521315	+	579	hypothetical protein	NA	hypothetical protein	NA	NA	8.42e-121	346	2C5EJ@1|root,331R8@2|Bacteria,1NDD9@1224|Proteobacteria,1SDIU@1236|Gammaproteobacteria,1YGV6@136841|Pseudomonas aeruginosa group	1236|Gammaproteobacteria	S	Protein of unknown function VcgC/VcgE (DUF2780)	PP0330	-	-	-	-	-	-	-	-	-	-	-	DUF2780	PA0460	Unknown [Class 3]
PA0461	PA0461;yihG	NA	1.18405	0.243724	0.399392	0	1.00666	-0.00958291	0.976373	0	NA	NA	NA	0	521630	522517	-	888	Probable acyltransferase YihG	NA	conserved hypothetical protein	NA	NA	3.77e-216	596	COG0204@1|root,COG0204@2|Bacteria,1MVWG@1224|Proteobacteria,1RR21@1236|Gammaproteobacteria,1YFB3@136841|Pseudomonas aeruginosa group	1236|Gammaproteobacteria	I	Phosphate acyltransferases	yihG	-	-	-	-	-	-	-	-	-	-	-	Acyltransferase	PA0461	Cytoplasmic Membrane [Class 3]
PA0462	PA0462	NA	1.11954	0.162907	0.559918	0	1.29381	0.371629	0.423416	0	NA	NA	NA	0	522660	523169	+	510	hypothetical protein	NA	hypothetical protein	NA	NA	1.06e-115	334	COG4067@1|root,COG4067@2|Bacteria,1N0VV@1224|Proteobacteria,1S5YG@1236|Gammaproteobacteria,1YKWU@136841|Pseudomonas aeruginosa group	1236|Gammaproteobacteria	O	Putative ATP-dependant zinc protease	-	-	-	-	-	-	-	-	-	-	-	-	Zn_protease	PA0462	Unknown [Class 3]
PA0463	creB;PA0463	NA	1.13621	0.184224	0.520226	0	1.11528	0.157402	0.523068	0	NA	NA	NA	0	523254	523943	+	690	Response regulator CreB of two-component signal transduction system CreBC	NA	two-component response regulator CreB	creB	K07663	7.7e-158	443	COG0745@1|root,COG0745@2|Bacteria,1MVCB@1224|Proteobacteria,1S179@1236|Gammaproteobacteria,1YEUP@136841|Pseudomonas aeruginosa group	1236|Gammaproteobacteria	T	Transcriptional regulatory protein, C terminal	creB	-	-	ko:K07663	ko02020,map02020	M00449	-	-	ko00000,ko00001,ko00002,ko02022	-	-	-	Response_reg,Trans_reg_C	creB	Cytoplasmic [Class 2] ; Cytoplasmic [Class 3]
PA0464	creC;PA0464;phoM	NA	1.01445	-0.0207026	0.94455	0	1.00287	0.00413314	0.98972	0	NA	NA	NA	0	523943	525367	+	1425	Sensory histidine kinase CreC of two-component signal transduction system CreBC	NA	two-component sensor CreC	creC	K07641	0	914	COG0642@1|root,COG2205@2|Bacteria,1N17V@1224|Proteobacteria,1RPVU@1236|Gammaproteobacteria,1YE1K@136841|Pseudomonas aeruginosa group	1236|Gammaproteobacteria	T	HAMP (Histidine kinases, Adenylyl cyclases, Methyl binding proteins, Phosphatases) domain	creC	GO:0000155,GO:0000160,GO:0003674,GO:0003824,GO:0004672,GO:0004673,GO:0005575,GO:0005623,GO:0005886,GO:0006464,GO:0006468,GO:0006793,GO:0006796,GO:0006807,GO:0007154,GO:0007165,GO:0007584,GO:0008150,GO:0008152,GO:0009605,GO:0009987,GO:0009991,GO:0016020,GO:0016301,GO:0016310,GO:0016740,GO:0016772,GO:0016773,GO:0016775,GO:0018106,GO:0018193,GO:0018202,GO:0019538,GO:0023014,GO:0023052,GO:0031667,GO:…	2.7.13.3	ko:K07641,ko:K07711	ko02020,ko02024,map02020,map02024	M00449,M00502	-	-	ko00000,ko00001,ko00002,ko01000,ko01001,ko02022	-	-	-	HAMP,HATPase_c,HisKA,dCache_3,sCache_3_2	creC	Cytoplasmic Membrane [Class 3]
PA0465	cet;creD;PA0465	NA	1.28747	-0.364541	0.170014	0	1.07199	-0.100287	0.788003	0	NA	NA	NA	0	525469	526827	+	1359	Inner membrane protein CreD	NA	inner membrane protein CreD	creD	K06143	9.19999984966937e-317	863	COG4452@1|root,COG4452@2|Bacteria,1MVVR@1224|Proteobacteria,1RQRZ@1236|Gammaproteobacteria,1YD8I@136841|Pseudomonas aeruginosa group	1236|Gammaproteobacteria	V	Inner membrane protein CreD	creD	GO:0005575,GO:0005623,GO:0005886,GO:0016020,GO:0044464,GO:0071944	-	ko:K06143	-	-	-	-	ko00000	-	-	-	CreD	creD	Cytoplasmic Membrane [Class 2] ; Cytoplasmic Membrane [Class 3]
PA0466	PA0466	NA	1.06046	-0.0846964	NA	0	1.08319	0.115292	NA	0	NA	NA	NA	0	526877	527179	+	303	hypothetical protein	NA	hypothetical protein	NA	NA	7.78e-66	200	2BNI1@1|root,32H6I@2|Bacteria,1QEFU@1224|Proteobacteria,1TB53@1236|Gammaproteobacteria,1YGZE@136841|Pseudomonas aeruginosa group	1236|Gammaproteobacteria	-	-	-	-	-	-	-	-	-	-	-	-	-	-	-	PA0466	Cytoplasmic Membrane [Class 3]
PA0467	PA0467	NA	1.02301	-0.0328138	0.953737	0	1.26698	0.341388	0.38617	0	NA	NA	NA	0	527324	527944	-	621	Glutathione S-transferase family protein	NA	conserved hypothetical protein	NA	NA	6.2e-148	416	COG0625@1|root,COG0625@2|Bacteria,1RHSK@1224|Proteobacteria,1S7VQ@1236|Gammaproteobacteria,1YDXC@136841|Pseudomonas aeruginosa group	1236|Gammaproteobacteria	O	Glutathione S-transferase, N-terminal domain	yibF	-	-	-	-	-	-	-	-	-	-	-	GST_C_2,GST_N_3	PA0467	Cytoplasmic [Class 3]
PA0468	PA0468	NA	1.13757	-0.185952	0.714979	0	1.1644	0.219582	0.555948	0	NA	NA	NA	0	527963	528913	-	951	hypothetical protein	NA	hypothetical protein	NA	K18235	2.04e-171	484	COG4257@1|root,COG4257@2|Bacteria,1QR8W@1224|Proteobacteria,1RQM4@1236|Gammaproteobacteria,1YIZZ@136841|Pseudomonas aeruginosa group	1236|Gammaproteobacteria	V	Inactivates the type B streptogramin antibiotics by linearizing the lactone ring at the ester linkage, generating a free phenylglycine carboxylate and converting the threonyl moiety into 2-amino-butenoic acid	vgb	-	-	ko:K18235	-	-	-	-	ko00000,ko01000,ko01504	-	-	-	SGL	PA0468	Unknown [Class 3]
PA0469	PA0469	NA	1.11165	-0.152697	0.538549	0	1.13853	0.18717	0.395106	0	NA	NA	NA	0	528999	529856	+	858	hypothetical protein	NA	hypothetical protein	NA	NA	6.7e-205	566	COG0631@1|root,COG0631@2|Bacteria,1N7TW@1224|Proteobacteria,1SR6P@1236|Gammaproteobacteria,1YH9J@136841|Pseudomonas aeruginosa group	1236|Gammaproteobacteria	T	Protein phosphatase 2C	-	-	-	-	-	-	-	-	-	-	-	-	PP2C_2	PA0469	Cytoplasmic [Class 3]
PA0470	fiuA;PA0470	fiuA	1.16436	-0.219542	0.332569	0	1.00687	-0.00988397	0.978503	0	-1.29	-2.44	1.15e-18	1	530029	532437	-	2409	Ferrichrome-iron receptor FiuA @ Ferric siderophore receptor, TonB dependent	NA	Ferrichrome receptor FiuA	fiuA	K02014	0	1503	COG4773@1|root,COG4773@2|Bacteria,1QTT0@1224|Proteobacteria,1RNBT@1236|Gammaproteobacteria,1YE8E@136841|Pseudomonas aeruginosa group	1236|Gammaproteobacteria	P	receptor	fiuA	-	-	ko:K02014	-	-	-	-	ko00000,ko02000	1.B.14	-	-	Plug,TonB_dep_Rec	fiuA	Outer Membrane [Class 1] ; Outer Membrane [Class 3]
PA0471	fiuR;PA0471	fiuR	1.18292	-0.242356	0.531717	0	1.34119	0.423515	0.147239	0	-2.46	-5.5	1.25e-16	1	532541	533512	-	972	Putative transmembrane sensor	NA	probable transmembrane sensor	NA	K07165	1.05e-227	627	COG3712@1|root,COG3712@2|Bacteria,1N28G@1224|Proteobacteria,1RR9M@1236|Gammaproteobacteria,1YDQB@136841|Pseudomonas aeruginosa group	1236|Gammaproteobacteria	PT	Domain of unknown function (DUF4880)	fiuR	-	-	ko:K07165	-	-	-	-	ko00000	-	-	-	DUF4880,FecR	PA0471	Periplasmic [Class 3]
PA0472	fiuI;PA0472	NA	1.00522	-0.00750592	0.986998	0	1.5272	0.610893	0.0552907	0	NA	NA	NA	0	533509	533994	-	486	RNA polymerase ECF-type sigma factor	NA	probable sigma-70 factor, ECF subfamily	NA	NA	1.52e-120	344	COG1595@1|root,COG1595@2|Bacteria,1MZCF@1224|Proteobacteria,1RU8G@1236|Gammaproteobacteria,1YG35@136841|Pseudomonas aeruginosa group	1236|Gammaproteobacteria	K	Belongs to the sigma-70 factor family. ECF subfamily	-	-	-	ko:K03088	-	-	-	-	ko00000,ko03021	-	-	-	Sigma70_r2,Sigma70_r4_2	PA0472	Cytoplasmic [Class 3]
PA0473	PA0473;psfA	NA	1.14719	-0.198102	0.380813	0	1.02979	-0.0423495	0.870008	0	NA	NA	NA	0	534196	534945	+	750	Glutathione S-transferase family protein	NA	probable glutathione S-transferase	NA	K00799	6.89e-180	500	COG0625@1|root,COG0625@2|Bacteria,1RDQ5@1224|Proteobacteria,1S883@1236|Gammaproteobacteria,1YIGW@136841|Pseudomonas aeruginosa group	1236|Gammaproteobacteria	O	Glutathione S-transferase, N-terminal domain	-	-	-	-	-	-	-	-	-	-	-	-	GST_C_3,GST_N_3	PA0473	Cytoplasmic [Class 3]
PA0474	PA0474	NA	1.51925	-0.60336	NA	0	1.20768	-0.272239	NA	0	NA	NA	NA	0	535085	535489	+	405	Uncharacterized protein, possibly involved in aromatic compounds catabolism	NA	hypothetical protein	NA	NA	5.8e-95	276	COG2050@1|root,COG2050@2|Bacteria,1NDZG@1224|Proteobacteria,1SJ7H@1236|Gammaproteobacteria,1YGNI@136841|Pseudomonas aeruginosa group	1236|Gammaproteobacteria	Q	Thioesterase superfamily	-	-	-	-	-	-	-	-	-	-	-	-	4HBT	PA0474	Unknown [Class 3]
PA0475	PA0475	NA	1.05959	0.0835053	0.79175	0	1.03593	-0.0509262	0.90049	0	NA	NA	NA	0	535539	536108	+	570	Transcriptional regulator, AcrR family	NA	probable transcriptional regulator	NA	K18939	3.1e-126	360	COG1309@1|root,COG1309@2|Bacteria,1N8IR@1224|Proteobacteria,1ST23@1236|Gammaproteobacteria,1YH6M@136841|Pseudomonas aeruginosa group	1236|Gammaproteobacteria	K	Bacterial regulatory proteins, tetR family	-	-	-	-	-	-	-	-	-	-	-	-	TetR_N	PA0475	Cytoplasmic [Class 3]
PA0476	PA0476	NA	1.35159	-0.434658	0.221011	0	1.08682	-0.120107	0.581873	0	NA	NA	NA	0	536142	537869	-	1728	Ferrichrome-iron permease FiuB @ Siderophore related permease	NA	probable permease	NA	K03457	0	1004	COG1953@1|root,COG1953@2|Bacteria,1MV18@1224|Proteobacteria,1RMZU@1236|Gammaproteobacteria,1YEEK@136841|Pseudomonas aeruginosa group	1236|Gammaproteobacteria	FH	Permease for cytosine/purines, uracil, thiamine, allantoin	pucI	-	-	ko:K03457	-	-	-	-	ko00000	2.A.39	-	-	Transp_cyt_pur	PA0476	Cytoplasmic Membrane [Class 3]
PA0477	PA0477	NA	1.24112	-0.311648	0.305061	0	1.30361	0.38251	0.0957171	0	NA	NA	NA	0	538217	539182	-	966	Transcriptional regulator, LysR family	NA	probable transcriptional regulator	NA	NA	4.59e-219	604	COG0583@1|root,COG0583@2|Bacteria,1N663@1224|Proteobacteria,1RMFD@1236|Gammaproteobacteria,1YEFU@136841|Pseudomonas aeruginosa group	1236|Gammaproteobacteria	K	LysR substrate binding domain	-	-	-	-	-	-	-	-	-	-	-	-	HTH_1,LysR_substrate	PA0477	Cytoplasmic [Class 3]
PA0478	PA0478	NA	1.18306	0.242517	0.416904	0	1.08692	-0.120249	0.702319	0	NA	NA	NA	0	539231	539707	+	477	GCN5-related N-acetyltransferase	NA	probable N-acetyltransferase	NA	NA	3.02e-111	319	COG0454@1|root,COG0456@2|Bacteria,1RCYQ@1224|Proteobacteria,1S3YJ@1236|Gammaproteobacteria,1YGHP@136841|Pseudomonas aeruginosa group	1236|Gammaproteobacteria	K	Acetyltransferase (GNAT) domain	-	-	2.3.1.57	ko:K00657	ko00330,ko01100,ko04216,map00330,map01100,map04216	M00135	R01154	RC00004,RC00096	ko00000,ko00001,ko00002,ko01000	-	-	-	Acetyltransf_1	PA0478	Cytoplasmic [Class 3]
PA0479	PA0479	NA	1.17188	-0.228826	0.531821	0	1.06921	-0.096547	0.800047	0	NA	NA	NA	0	539785	540735	-	951	Transcriptional regulator	NA	probable transcriptional regulator	NA	NA	1.1e-230	634	COG0583@1|root,COG0583@2|Bacteria,1MZTA@1224|Proteobacteria,1SYCQ@1236|Gammaproteobacteria,1YHKA@136841|Pseudomonas aeruginosa group	1236|Gammaproteobacteria	K	LysR substrate binding domain	-	-	-	-	-	-	-	-	-	-	-	-	HTH_1,LysR_substrate	PA0479	Cytoplasmic [Class 3]
PA0480	PA0480	NA	1.22066	-0.28766	NA	0	1.18916	0.249946	0.636362	0	NA	NA	NA	0	540809	541636	+	828	Beta-ketoadipate enol-lactone hydrolase (EC 3.1.1.24)	GO:0047570|3-oxoadipate enol-lactonase activity	probable hydrolase	NA	K01055	2.3e-186	518	COG0596@1|root,COG0596@2|Bacteria,1QTTN@1224|Proteobacteria,1RS3V@1236|Gammaproteobacteria,1YITU@136841|Pseudomonas aeruginosa group	1236|Gammaproteobacteria	S	Serine aminopeptidase, S33	-	-	3.1.1.24	ko:K01055	ko00362,ko01100,ko01120,ko01220,map00362,map01100,map01120,map01220	M00568	R02991	RC00825	ko00000,ko00001,ko00002,ko01000	-	-	-	Abhydrolase_1	PA0480	Cytoplasmic [Class 3]
PA0481	PA0481	PA0481	1.14601	0.196624	0.543373	0	1.40642	-0.492031	0.0667413	0	-1.24	-2.36	0.00672481	1	541679	542122	+	444	hypothetical protein	NA	hypothetical protein	NA	NA	NA	NA	NA	NA	NA	NA	NA	NA	NA	NA	NA	NA	NA	NA	NA	NA	NA	NA	NA	PA0481	Unknown [Class 3]
PA0482	aceB;glcB;PA0482	glcB	1.01515	0.0216891	0.943287	0	1.10063	0.138328	0.54231	0	1.14	2.21	3.71e-40	1	542170	544347	-	2178	Malate synthase G (EC 2.3.3.9)	GO:0004474|malate synthase activity	malate synthase G	glcB	K01638	0	1440	COG2225@1|root,COG2225@2|Bacteria,1MVEV@1224|Proteobacteria,1RPVI@1236|Gammaproteobacteria,1YDSA@136841|Pseudomonas aeruginosa group	1236|Gammaproteobacteria	C	Involved in the glycolate utilization. Catalyzes the condensation and subsequent hydrolysis of acetyl-coenzyme A (acetyl-CoA) and glyoxylate to form malate and CoA	glcB	GO:0003674,GO:0003824,GO:0004474,GO:0006082,GO:0006091,GO:0006099,GO:0006101,GO:0008150,GO:0008152,GO:0009060,GO:0009987,GO:0015980,GO:0016740,GO:0016746,GO:0016999,GO:0017144,GO:0019752,GO:0043436,GO:0044237,GO:0044238,GO:0044281,GO:0045333,GO:0046912,GO:0055114,GO:0071704,GO:0072350	2.3.3.9	ko:K01638	ko00620,ko00630,ko01100,ko01110,ko01120,ko01200,map00620,map00630,map01100,map01110,map01120,map01200	M00012	R00472	RC00004,RC00308,RC02747	ko00000,ko00001,ko00002,ko01000	-	-	iJN746.PP_0356	Malate_synthase	glcB	Cytoplasmic [Class 3]
PA0483	PA0483	PA0483	1.43682	-0.52288	0.123444	0	1.10245	-0.14071	0.606546	0	1.14	2.2	2.56e-11	1	544654	545097	+	444	Histone acetyltransferase HPA2 and related acetyltransferases	NA	probable acetyltransferase	NA	NA	1.79e-100	291	COG0454@1|root,COG0454@2|Bacteria,1QTTY@1224|Proteobacteria,1T1H4@1236|Gammaproteobacteria,1YG4T@136841|Pseudomonas aeruginosa group	1236|Gammaproteobacteria	K	Acetyltransferase (GNAT) domain	-	-	-	-	-	-	-	-	-	-	-	-	Acetyltransf_1	PA0483	Cytoplasmic [Class 3]
PA0484	PA0484	NA	1.89015	-0.918497	0.00429241	0	1.30396	-0.382897	0.0102077	0	NA	NA	NA	0	545129	545644	+	516	GcvR-like protein	NA	conserved hypothetical protein	NA	NA	7.82e-118	337	COG2716@1|root,COG2716@2|Bacteria,1MZJ6@1224|Proteobacteria,1SBPT@1236|Gammaproteobacteria,1YDDS@136841|Pseudomonas aeruginosa group	1236|Gammaproteobacteria	E	ACT domain	-	-	-	-	-	-	-	-	-	-	-	-	ACT_4,ACT_6	PA0484	Cytoplasmic [Class 3]
PA0485	PA0485;rarD	NA	1.05817	0.0815756	0.819079	0	1.36535	0.449266	0.246794	0	NA	NA	NA	0	546334	547230	-	897	Uncharacterized inner membrane protein RarD	NA	conserved hypothetical protein	NA	K05786	1.66e-216	597	COG2962@1|root,COG2962@2|Bacteria,1MX5G@1224|Proteobacteria,1RMAC@1236|Gammaproteobacteria,1YF2H@136841|Pseudomonas aeruginosa group	1236|Gammaproteobacteria	S	EamA-like transporter family	rarD	GO:0005575,GO:0005623,GO:0005886,GO:0016020,GO:0016021,GO:0031224,GO:0044425,GO:0044464,GO:0071944	-	ko:K05786	-	-	-	-	ko00000,ko02000	2.A.7.7	-	-	EamA	PA0485	Cytoplasmic Membrane [Class 3]
PA0486	PA0486;yihE	NA	1.02819	0.0401102	0.873387	0	1.19075	0.251874	0.147534	0	NA	NA	NA	0	547432	548406	-	975	YihE protein, required for LPS synthesis	NA	conserved hypothetical protein	NA	NA	2.75e-244	669	COG2334@1|root,COG2334@2|Bacteria,1MU2Q@1224|Proteobacteria,1RNHI@1236|Gammaproteobacteria,1YEBU@136841|Pseudomonas aeruginosa group	1236|Gammaproteobacteria	F	A protein kinase that phosphorylates Ser and Thr residues. Probably acts to suppress the effects of stress linked to accumulation of reactive oxygen species. Probably involved in the extracytoplasmic stress response	srkA	GO:0003674,GO:0003824,GO:0004672,GO:0004674,GO:0005575,GO:0005622,GO:0005623,GO:0005737,GO:0006464,GO:0006468,GO:0006793,GO:0006796,GO:0006807,GO:0008150,GO:0008152,GO:0009987,GO:0016301,GO:0016310,GO:0016740,GO:0016772,GO:0016773,GO:0019538,GO:0036211,GO:0043170,GO:0043412,GO:0044237,GO:0044238,GO:0044260,GO:0044267,GO:0044424,GO:0044464,GO:0071704,GO:0140096,GO:1901564	-	-	-	-	-	-	-	-	-	-	APH	PA0486	Cytoplasmic [Class 3]
PA0487	modE;modR;PA0487	NA	1.07714	-0.107204	0.627463	0	1.12952	0.175716	0.459225	0	NA	NA	NA	0	548468	549226	-	759	DNA-binding domain of ModE / Molybdate-binding domain of ModE	NA	probable molybdenum transport regulator	NA	K02019	6.05e-171	478	COG2005@1|root,COG3585@1|root,COG2005@2|Bacteria,COG3585@2|Bacteria,1P9SX@1224|Proteobacteria,1RMES@1236|Gammaproteobacteria,1YDIM@136841|Pseudomonas aeruginosa group	1236|Gammaproteobacteria	H	ModE family transcriptional regulator	modE	GO:0005575,GO:0005622,GO:0005623,GO:0005737,GO:0005829,GO:0044424,GO:0044444,GO:0044464	-	ko:K02019	-	-	-	-	ko00000,ko03000	-	-	-	HTH_1,TOBE	PA0487	Cytoplasmic [Class 3]
PA0488	PA0488;yfiM	NA	1.15551	-0.208524	0.539149	0	1.12171	-0.165695	0.609186	0	NA	NA	NA	0	549294	549614	-	321	Putative outer membrane lipoprotein	NA	conserved hypothetical protein	NA	K05811	1.85e-69	209	COG5544@1|root,COG5544@2|Bacteria,1N1EG@1224|Proteobacteria,1S9DQ@1236|Gammaproteobacteria	1236|Gammaproteobacteria	S	Required for high salt suppression of motility	yfiM	-	-	ko:K05811	-	-	-	-	ko00000	-	-	-	DUF2279	PA0488	Unknown [Class 3]
PA0489	PA0489	PA0489	1.18923	0.250028	NA	0	1.09368	-0.129193	0.82591	0	-1.23	-2.34	4.65e-13	1	549656	550381	-	726	Competence protein F homolog, phosphoribosyltransferase domain; protein YhgH required for utilization of DNA as sole source of carbon and energy	NA	probable phosphoribosyl transferase	NA	NA	2.74e-157	442	COG1040@1|root,COG1040@2|Bacteria,1RHAV@1224|Proteobacteria,1S64Q@1236|Gammaproteobacteria,1YCUF@136841|Pseudomonas aeruginosa group	1236|Gammaproteobacteria	S	Competence protein	gntX	GO:0006139,GO:0006259,GO:0006308,GO:0006725,GO:0006807,GO:0008150,GO:0008152,GO:0009056,GO:0009057,GO:0009987,GO:0015976,GO:0019439,GO:0034641,GO:0034655,GO:0043170,GO:0044237,GO:0044238,GO:0044248,GO:0044260,GO:0044265,GO:0044270,GO:0046483,GO:0046700,GO:0071704,GO:0090304,GO:1901360,GO:1901361,GO:1901575	-	-	-	-	-	-	-	-	-	-	Pribosyltran	PA0489	Cytoplasmic [Class 3]
PA0490	PA0490	NA	1.24996	-0.321879	0.350918	0	1.49082	0.576105	0.563932	0	NA	NA	NA	0	550520	550813	-	294	Uncharacterized MFS-type transporter	NA	hypothetical protein	NA	NA	1.37e-60	186	2E6CJ@1|root,33109@2|Bacteria,1ND37@1224|Proteobacteria,1SIJE@1236|Gammaproteobacteria,1YGWX@136841|Pseudomonas aeruginosa group	1236|Gammaproteobacteria	S	(MFS) transporter	-	-	-	-	-	-	-	-	-	-	-	-	-	PA0490	Cytoplasmic Membrane [Class 3]
PA0491	PA0491	NA	1.03377	0.0479146	0.880238	0	1.39043	0.475529	0.12069	0	NA	NA	NA	0	550867	551784	-	918	Transcriptional regulator, LysR family	NA	probable transcriptional regulator	NA	NA	1.6e-216	598	COG0583@1|root,COG0583@2|Bacteria,1MU3N@1224|Proteobacteria,1RSDJ@1236|Gammaproteobacteria,1YDW8@136841|Pseudomonas aeruginosa group	1236|Gammaproteobacteria	K	LysR substrate binding domain	cynR_1	-	-	-	-	-	-	-	-	-	-	-	HTH_1,LysR_substrate	PA0491	Cytoplasmic [Class 2] ; Cytoplasmic [Class 3]
PA0492	PA0492;ycsF	NA	1.26833	0.342929	0.39103	0	1.263	0.336859	0.322682	0	NA	NA	NA	0	551911	552669	+	759	Lactam utilization protein LamB	NA	conserved hypothetical protein	NA	K07160	1.5e-180	502	COG1540@1|root,COG1540@2|Bacteria,1MUYV@1224|Proteobacteria,1RY7K@1236|Gammaproteobacteria	1236|Gammaproteobacteria	S	Belongs to the UPF0271 (lamB) family	-	-	-	ko:K07160	-	-	-	-	ko00000	-	-	-	LamB_YcsF	PA0492	Cytoplasmic [Class 3]
PA0493	PA0493	NA	1.031	0.0440511	0.935748	0	1.02568	0.0365855	0.95319	0	NA	NA	NA	0	552746	552994	+	249	Biotin carboxyl carrier protein	NA	probable biotin-requiring enzyme	NA	K02160	1.1e-50	160	COG0511@1|root,COG0511@2|Bacteria,1N90D@1224|Proteobacteria,1SBCU@1236|Gammaproteobacteria	1236|Gammaproteobacteria	I	first, biotin carboxylase catalyzes the carboxylation of the carrier protein and then the transcarboxylase transfers the carboxyl group to form malonyl-CoA	-	-	-	-	-	-	-	-	-	-	-	-	Biotin_lipoyl	PA0493	Unknown [Class 3]
PA0494	PA0494	NA	1.14341	-0.19334	0.639782	0	1.16479	0.220074	0.519953	0	NA	NA	NA	0	553005	554381	+	1377	Biotin carboxylase (EC 6.3.4.14)	NA	probable acyl-CoA carboxylase subunit	NA	K01961	0	886	COG0439@1|root,COG0439@2|Bacteria,1MU4H@1224|Proteobacteria,1RMNB@1236|Gammaproteobacteria,1YESY@136841|Pseudomonas aeruginosa group	1236|Gammaproteobacteria	I	An AccC homodimer forms the biotin carboxylase subunit of the acetyl CoA carboxylase, an enzyme that catalyzes the formation of malonyl-CoA, which in turn controls the rate of fatty acid metabolism	-	-	6.3.4.14,6.4.1.2	ko:K01961	ko00061,ko00620,ko00640,ko00720,ko01100,ko01110,ko01120,ko01130,ko01200,ko01212,map00061,map00620,map00640,map00720,map01100,map01110,map01120,map01130,map01200,map01212	M00082,M00376	R00742,R04385	RC00040,RC00253,RC00367	ko00000,ko00001,ko00002,ko01000	-	-	-	Biotin_carb_C,Biotin_carb_N,CPSase_L_D2	PA0494	Cytoplasmic [Class 3]
PA0495	PA0495	NA	1.05397	-0.0758385	0.796052	0	1.05311	-0.0746511	0.829119	0	NA	NA	NA	0	554383	555261	+	879	Allophanate hydrolase 2 subunit 1 (EC 3.5.1.54)	NA	hypothetical protein	NA	K01941	1.12e-211	584	COG2049@1|root,COG2049@2|Bacteria,1PDPV@1224|Proteobacteria,1RXAG@1236|Gammaproteobacteria,1YK5Q@136841|Pseudomonas aeruginosa group	1236|Gammaproteobacteria	E	Allophanate hydrolase subunit 1	-	-	-	-	-	-	-	-	-	-	-	-	CT_C_D	PA0495	Cytoplasmic [Class 3]
PA0496	PA0496;ybgK	NA	1.08971	-0.123944	0.657605	0	1.0335	0.047541	0.90049	0	NA	NA	NA	0	555251	556228	+	978	Allophanate hydrolase 2 subunit 2 (EC 3.5.1.54)	NA	conserved hypothetical protein	NA	NA	2.81e-233	642	COG1984@1|root,COG1984@2|Bacteria,1QTTZ@1224|Proteobacteria,1T1H5@1236|Gammaproteobacteria	1236|Gammaproteobacteria	E	Allophanate hydrolase subunit 2	-	-	-	-	-	-	-	-	-	-	-	-	CT_A_B	PA0496	Cytoplasmic [Class 3]
PA0497	PA0497	NA	1.02797	0.0397961	0.919367	0	1.14664	0.197411	0.652819	0	NA	NA	NA	0	556275	557276	-	1002	probable exported protein YPO4040	NA	hypothetical protein	NA	NA	7.04e-247	677	COG3539@1|root,COG3539@2|Bacteria,1R9JR@1224|Proteobacteria,1RY0Z@1236|Gammaproteobacteria	1236|Gammaproteobacteria	NU	Fimbrial protein	-	-	-	-	-	-	-	-	-	-	-	-	Fimbrial	PA0497	Unknown [Class 3]
PA0498	PA0498	NA	1.13188	-0.178726	0.575324	0	1.13574	-0.183629	0.590075	0	NA	NA	NA	0	557354	557797	-	444	probable exported protein YPO4040	NA	hypothetical protein	NA	NA	1.17e-246	676	COG3539@1|root,COG3539@2|Bacteria,1R9JR@1224|Proteobacteria,1RY0Z@1236|Gammaproteobacteria	1236|Gammaproteobacteria	NU	Fimbrial protein	-	-	-	-	-	-	-	-	-	-	-	-	Fimbrial	PA0498	Unknown [Class 3]
PA0499	PA0499	NA	1.13347	-0.180744	0.578215	0	1.1162	-0.158596	0.583245	0	NA	NA	NA	0	558377	559078	-	702	hypothetical protein	NA	probable pili assembly chaperone	NA	NA	7.63e-162	453	COG3121@1|root,COG3121@2|Bacteria	2|Bacteria	NU	pilus organization	-	-	-	ko:K07346	-	-	-	-	ko00000,ko02035,ko02044,ko03110	-	-	-	PapD_C,PapD_N	PA0499	Periplasmic [Class 3]
PA0500	bioB;PA0500	NA	1.15101	0.202895	0.481096	0	1.13107	0.177691	0.538813	0	NA	NA	NA	0	559644	560702	+	1059	Biotin synthase (EC 2.8.1.6)	GO:0004076|biotin synthase activity	biotin synthase	bioB	K01012	1.05e-253	696	COG0502@1|root,COG0502@2|Bacteria,1MVFF@1224|Proteobacteria,1RMEQ@1236|Gammaproteobacteria,1YDS8@136841|Pseudomonas aeruginosa group	1236|Gammaproteobacteria	H	Catalyzes the conversion of dethiobiotin (DTB) to biotin by the insertion of a sulfur atom into dethiobiotin via a radical- based mechanism	bioB	GO:0003674,GO:0003824,GO:0004076,GO:0005488,GO:0006082,GO:0006732,GO:0006766,GO:0006767,GO:0006768,GO:0006790,GO:0006807,GO:0008150,GO:0008152,GO:0009058,GO:0009102,GO:0009108,GO:0009110,GO:0009987,GO:0016053,GO:0016740,GO:0016782,GO:0016783,GO:0017144,GO:0018130,GO:0019752,GO:0032787,GO:0034641,GO:0042364,GO:0043436,GO:0043603,GO:0043604,GO:0044237,GO:0044249,GO:0044271,GO:0044272,GO:0044281,GO:…	2.8.1.6	ko:K01012	ko00780,ko01100,map00780,map01100	M00123,M00573,M00577	R01078	RC00441	ko00000,ko00001,ko00002,ko01000	-	-	iZ_1308.Z0994	BATS,Radical_SAM	bioB	Cytoplasmic [Class 3]
PA0501	bioF;PA0501	NA	1.04176	0.0590223	0.876435	0	1.11087	0.151696	0.613218	0	NA	NA	NA	0	560808	562013	+	1206	8-amino-7-oxononanoate synthase (EC 2.3.1.47)	GO:0008710|8-amino-7-oxononanoate synthase activity	8-amino-7-oxononanoate synthase	bioF	K00652	5.51e-283	774	COG0156@1|root,COG0156@2|Bacteria,1MVVH@1224|Proteobacteria,1RNS6@1236|Gammaproteobacteria,1YDY0@136841|Pseudomonas aeruginosa group	1236|Gammaproteobacteria	H	Catalyzes the decarboxylative condensation of pimeloyl- acyl-carrier protein and L-alanine to produce 8-amino-7- oxononanoate (AON), acyl-carrier protein , and carbon dioxide	bioF	GO:0003674,GO:0003824,GO:0005488,GO:0006082,GO:0006732,GO:0006766,GO:0006767,GO:0006768,GO:0006790,GO:0006807,GO:0008144,GO:0008150,GO:0008152,GO:0008710,GO:0009058,GO:0009102,GO:0009108,GO:0009110,GO:0009987,GO:0016053,GO:0016740,GO:0016746,GO:0016747,GO:0017144,GO:0018130,GO:0019752,GO:0019842,GO:0030170,GO:0032787,GO:0034641,GO:0036094,GO:0042364,GO:0043167,GO:0043168,GO:0043436,GO:0043603,GO:…	2.3.1.47	ko:K00652	ko00780,ko01100,map00780,map01100	M00123,M00573,M00577	R03210,R10124	RC00004,RC00039,RC02725	ko00000,ko00001,ko00002,ko01000,ko01007	-	-	iEC55989_1330.EC55989_0819,iECO111_1330.ECO111_0837,iECO26_1355.ECO26_0902,iSDY_1059.SDY_0830	Aminotran_1_2	bioF	Cytoplasmic [Class 3]
PA0502	bioH;PA0502	NA	1.01371	-0.0196439	0.976487	0	1.10763	0.147481	0.613417	0	NA	NA	NA	0	562006	562728	+	723	Pimeloyl-[acyl-carrier protein] methyl ester esterase BioH (EC 3.1.1.85)	NA	probable biotin biosynthesis protein bioH	NA	K02170	2.14e-174	486	COG1073@1|root,COG1073@2|Bacteria,1QTU1@1224|Proteobacteria,1T1H7@1236|Gammaproteobacteria,1YFRK@136841|Pseudomonas aeruginosa group	1236|Gammaproteobacteria	S	Alpha/beta hydrolase family	bioH	-	3.1.1.85	ko:K02170	ko00780,ko01100,map00780,map01100	M00572	R09725	RC00460,RC00461	ko00000,ko00001,ko00002,ko01000	-	-	-	Abhydrolase_1,Abhydrolase_6	PA0502	Cytoplasmic [Class 3]
PA0503	bioC;PA0503	NA	1.0049	-0.00705052	0.990487	0	1.34716	0.429921	0.0842951	0	NA	NA	NA	0	562721	563545	+	825	Malonyl-[acyl-carrier protein] O-methyltransferase (EC 2.1.1.197)	NA	probable biotin synthesis protein BioC	NA	K02169	1.15e-195	542	COG0500@1|root,COG2226@2|Bacteria,1PA5F@1224|Proteobacteria,1RY7A@1236|Gammaproteobacteria,1YDS6@136841|Pseudomonas aeruginosa group	1236|Gammaproteobacteria	H	Converts the free carboxyl group of a malonyl-thioester to its methyl ester by transfer of a methyl group from S-adenosyl- L-methionine (SAM). It allows to synthesize pimeloyl-ACP via the fatty acid synthetic pathway	bioC	GO:0003674,GO:0003824,GO:0004141,GO:0005575,GO:0005622,GO:0005623,GO:0005737,GO:0006082,GO:0006732,GO:0006766,GO:0006767,GO:0006768,GO:0006790,GO:0006807,GO:0008150,GO:0008152,GO:0008168,GO:0008171,GO:0008757,GO:0009058,GO:0009102,GO:0009108,GO:0009110,GO:0009987,GO:0010340,GO:0016053,GO:0016740,GO:0016741,GO:0016787,GO:0016788,GO:0016874,GO:0016879,GO:0016882,GO:0017144,GO:0018130,GO:0019752,GO:…	2.1.1.197	ko:K02169	ko00780,ko01100,map00780,map01100	M00572	R09543	RC00003,RC00460	ko00000,ko00001,ko00002,ko01000	-	-	iECP_1309.ECP_0791,iSBO_1134.SBO_0664,iSFV_1184.SFV_0760,iSF_1195.SF0727,iSFxv_1172.SFxv_0792,iSSON_1240.SSON_0756,iS_1188.S0768,iSbBS512_1146.SbBS512_E2575	Methyltransf_11	PA0503	Unknown [Class 3]
PA0504	bioD;PA0504	NA	1.05952	-0.0834079	0.858524	0	1.65852	0.729894	0.00503486	0	NA	NA	NA	0	563549	564235	+	687	Dethiobiotin synthase BioD (EC 6.3.3.3)	GO:0004141|dethiobiotin synthase activity	dethiobiotin synthase	bioD	K01935	1.32e-153	432	COG0132@1|root,COG0132@2|Bacteria,1RDRK@1224|Proteobacteria,1RSHS@1236|Gammaproteobacteria,1YDMG@136841|Pseudomonas aeruginosa group	1236|Gammaproteobacteria	H	Catalyzes a mechanistically unusual reaction, the ATP- dependent insertion of CO2 between the N7 and N8 nitrogen atoms of 7,8-diaminopelargonic acid (DAPA) to form an ureido ring	bioD	GO:0000166,GO:0000287,GO:0003674,GO:0003824,GO:0004141,GO:0005488,GO:0005524,GO:0005575,GO:0005622,GO:0005623,GO:0005737,GO:0005829,GO:0006082,GO:0006732,GO:0006766,GO:0006767,GO:0006768,GO:0006790,GO:0006807,GO:0008144,GO:0008150,GO:0008152,GO:0009058,GO:0009102,GO:0009108,GO:0009110,GO:0009987,GO:0016053,GO:0016874,GO:0016879,GO:0016882,GO:0017076,GO:0017144,GO:0018130,GO:0019752,GO:0030554,GO:…	6.3.3.3	ko:K01935	ko00780,ko01100,map00780,map01100	M00123,M00573,M00577	R03182	RC00868	ko00000,ko00001,ko00002,ko01000	-	-	iEC55989_1330.EC55989_0821,iECIAI1_1343.ECIAI1_0813,iECO103_1326.ECO103_0813,iECO111_1330.ECO111_0839,iECO26_1355.ECO26_0904,iECSE_1348.ECSE_0831,iECW_1372.ECW_m0833,iEKO11_1354.EKO11_3108,iEcE24377_1341.EcE24377A_0841,iSFV_1184.SFV_0761,iSSON_1240.SSON_0757,iWFL_1372.ECW_m0833,ic_1306.c0858	AAA_26	bioD	Cytoplasmic [Class 3]
PA0505	PA0505	NA	1.07804	-0.108413	0.679081	0	1.35416	0.437395	0.106879	0	NA	NA	NA	0	564344	564574	+	231	hypothetical protein	NA	hypothetical protein	NA	NA	1.21e-40	134	2EICV@1|root,33C47@2|Bacteria,1NHZE@1224|Proteobacteria,1SGC1@1236|Gammaproteobacteria,1YH6J@136841|Pseudomonas aeruginosa group	1236|Gammaproteobacteria	-	-	-	-	-	-	-	-	-	-	-	-	-	-	Flg_bbr_C	PA0505	Unknown [Class 3]
PA0506	PA0506	NA	1.4585	-0.544486	0.0024096	0	1.38713	0.472102	0.302015	0	NA	NA	NA	0	564914	566719	+	1806	Long chain acyl-CoA dehydrogenase [fadN-fadA-fadE operon] (EC 1.3.8.8)	NA	probable acyl-CoA dehydrogenase	NA	K20035	0	1211	COG1960@1|root,COG1960@2|Bacteria,1MU20@1224|Proteobacteria,1RNV1@1236|Gammaproteobacteria,1YD88@136841|Pseudomonas aeruginosa group	1236|Gammaproteobacteria	I	Acyl-CoA dehydrogenase N terminal	HA62_19490	-	-	-	-	-	-	-	-	-	-	-	Acyl-CoA_dh_1,Acyl-CoA_dh_C,Acyl-CoA_dh_M,Acyl-CoA_dh_N,AcylCoA_DH_N	PA0506	Cytoplasmic [Class 3]
PA0507	PA0507	NA	1.36712	-0.451138	0.0686383	0	1.03969	-0.0561513	0.869583	0	NA	NA	NA	0	566932	568728	+	1797	Long chain acyl-CoA dehydrogenase [fadN-fadA-fadE operon] (EC 1.3.8.8)	NA	probable acyl-CoA dehydrogenase	NA	K20035	0	1199	COG1960@1|root,COG1960@2|Bacteria,1MU20@1224|Proteobacteria,1RNV1@1236|Gammaproteobacteria,1YDDF@136841|Pseudomonas aeruginosa group	1236|Gammaproteobacteria	I	Acyl-CoA dehydrogenase N terminal	-	-	-	-	-	-	-	-	-	-	-	-	Acyl-CoA_dh_1,Acyl-CoA_dh_C,Acyl-CoA_dh_M,Acyl-CoA_dh_N,AcylCoA_DH_N	PA0507	Cytoplasmic [Class 3]
PA0508	PA0508	NA	1.02053	0.029323	0.919367	0	1.60918	0.686322	0.00913861	0	NA	NA	NA	0	569002	570780	+	1779	Acyl-CoA dehydrogenase 2 [fadN-fadA-fadE operon] (EC 1.3.8.7)	NA	probable acyl-CoA dehydrogenase	NA	K20035	0	1174	COG1960@1|root,COG1960@2|Bacteria,1MU20@1224|Proteobacteria,1RNV1@1236|Gammaproteobacteria,1YCZK@136841|Pseudomonas aeruginosa group	1236|Gammaproteobacteria	I	Acyl-CoA dehydrogenase N terminal	-	-	-	-	-	-	-	-	-	-	-	-	Acyl-CoA_dh_1,Acyl-CoA_dh_C,Acyl-CoA_dh_M,Acyl-CoA_dh_N,AcylCoA_DH_N	PA0508	Cytoplasmic [Class 3]
PA0509	nirN;PA0509	NA	1.36843	-0.452526	0.00966225	0	1.03914	0.0553963	0.896745	0	NA	NA	NA	0	571111	572592	-	1482	Nitrite reductase associated c-type cytochorome NirN	NA	probable c-type cytochrome	nirN	K24867	0	993	COG2010@1|root,COG3391@1|root,COG2010@2|Bacteria,COG3391@2|Bacteria,1PYK3@1224|Proteobacteria,1RR3N@1236|Gammaproteobacteria,1YIX0@136841|Pseudomonas aeruginosa group	1236|Gammaproteobacteria	C	Cytochrome D1 heme domain	nirN	-	-	-	-	-	-	-	-	-	-	-	Cytochrom_D1,Cytochrome_CBB3	nirN	Periplasmic [Class 1] ; Periplasmic [Class 3]
PA0510	nirE;PA0510	NA	1.46535	-0.551249	0.00873522	0	1.12992	0.176222	0.574692	0	NA	NA	NA	0	572583	573422	-	840	Uroporphyrinogen-III methyltransferase (EC 2.1.1.107)	GO:0004851|uroporphyrin-III C-methyltransferase activity	probable uroporphyrin-III c-methyltransferase	NA	NA	1.24e-197	548	COG0007@1|root,COG0007@2|Bacteria,1MUI0@1224|Proteobacteria,1RM9V@1236|Gammaproteobacteria,1YIGJ@136841|Pseudomonas aeruginosa group	1236|Gammaproteobacteria	H	Tetrapyrrole (Corrin/Porphyrin) Methylases	cysG	-	1.3.1.76,2.1.1.107,4.99.1.4	ko:K02302,ko:K02303,ko:K02304	ko00860,ko01100,ko01110,ko01120,map00860,map01100,map01110,map01120	M00121	R02864,R03194,R03947	RC00003,RC00871,RC01012,RC01034	ko00000,ko00001,ko00002,ko01000	-	-	-	CysG_dimeriser,NAD_binding_7,Sirohm_synth_M,TP_methylase	PA0510	Cytoplasmic [Class 3]
PA0511	nirJ;PA0511	NA	1.46817	-0.554017	0.00111136	0	1.05141	-0.0723237	0.842622	0	NA	NA	NA	0	573433	574596	-	1164	Heme d1 biosynthesis protein NirJ	NA	heme d1 biosynthesis protein NirJ	nirJ	K24868	1.79e-290	791	COG0535@1|root,COG0535@2|Bacteria,1MUQP@1224|Proteobacteria,1RSKA@1236|Gammaproteobacteria,1YJD8@136841|Pseudomonas aeruginosa group	1236|Gammaproteobacteria	C	4Fe-4S single cluster domain	nirJ	-	-	ko:K06139	-	-	-	-	ko00000	-	-	-	Fer4_12,Radical_SAM,SPASM	nirJ	Cytoplasmic [Class 3]
PA0512	nirH;PA0512	NA	1.37666	-0.46117	0.00959025	0	1.04613	0.0650583	0.851597	0	NA	NA	NA	0	574590	575105	-	516	Heme d1 biosynthesis protein NirH	NA	conserved hypothetical protein	NA	K22225	4.2e-122	348	COG1522@1|root,COG1522@2|Bacteria,1RCY6@1224|Proteobacteria,1S7GD@1236|Gammaproteobacteria,1YJKC@136841|Pseudomonas aeruginosa group	1236|Gammaproteobacteria	K	Nitrite reductase heme biosynthesis H protein	nirH	-	-	-	-	-	-	-	-	-	-	-	HTH_AsnC-type	PA0512	Unknown [Class 3]
PA0513	nirG;PA0513	NA	1.18002	-0.238806	0.299763	0	1.10493	0.143959	0.661759	0	NA	NA	NA	0	575080	575523	-	444	Heme d1 biosynthesis protein NirG	NA	probable transcriptional regulator	NA	K22225	3.35e-105	303	COG1522@1|root,COG1522@2|Bacteria,1RIKY@1224|Proteobacteria,1S8HH@1236|Gammaproteobacteria,1YJQU@136841|Pseudomonas aeruginosa group	1236|Gammaproteobacteria	K	heme biosynthesis protein	nirG	-	-	-	-	-	-	-	-	-	-	-	HTH_AsnC-type	PA0513	Cytoplasmic [Class 3]
PA0514	nirL;PA0514	NA	1.40486	-0.490426	0.00786757	0	1.06187	0.0866013	0.81251	0	NA	NA	NA	0	575516	576040	-	525	Heme d1 biosynthesis protein NirL	NA	heme d1 biosynthesis protein NirL	nirL	K22225	2.33e-125	356	COG1522@1|root,COG1522@2|Bacteria,1NVYY@1224|Proteobacteria,1S620@1236|Gammaproteobacteria,1YJP3@136841|Pseudomonas aeruginosa group	1236|Gammaproteobacteria	K	COG1522 Transcriptional regulators	nirL	-	-	-	-	-	-	-	-	-	-	-	HTH_AsnC-type	nirL	Cytoplasmic [Class 3]
PA0515	nirD;PA0515	NA	1.34189	-0.424261	0.0561399	0	1.00247	0.00355982	0.9927	0	NA	NA	NA	0	576037	576489	-	453	Heme d1 biosynthesis protein NirD	NA	probable transcriptional regulator	NA	K22225	2.25e-100	291	COG1522@1|root,COG1522@2|Bacteria,1RHD9@1224|Proteobacteria,1S6TQ@1236|Gammaproteobacteria	1236|Gammaproteobacteria	K	transcriptional	nirD	-	-	-	-	-	-	-	-	-	-	-	HTH_AsnC-type	PA0515	Cytoplasmic [Class 3]
PA0516	nirF;PA0516	NA	1.27156	-0.346599	0.187031	0	1.06057	0.0848431	0.814307	0	NA	NA	NA	0	576498	577676	-	1179	Heme d1 biosynthesis protein NirF	NA	heme d1 biosynthesis protein NirF	nirF	K19345	7.6e-290	790	COG3391@1|root,COG3391@2|Bacteria,1QD5Q@1224|Proteobacteria,1RYUT@1236|Gammaproteobacteria,1YKQ8@136841|Pseudomonas aeruginosa group	1236|Gammaproteobacteria	S	Cytochrome D1 heme domain	nirF	GO:0005575,GO:0005622,GO:0005623,GO:0005737,GO:0044424,GO:0044464	-	ko:K19345	-	-	-	-	ko00000	-	-	-	Cytochrom_D1	nirF	Cytoplasmic [Class 1] ; Outer Membrane Vesicle [Class 1] ; Cytoplasmic [Class 3]
PA0517	nirC;PA0517	NA	1.34404	-0.426572	0.120572	0	1.27923	0.355271	0.283661	0	NA	NA	NA	0	577673	578032	-	360	Cytochrome c55X precursor NirC	NA	probable c-type cytochrome precursor	nirC	K19344	1.61e-85	251	COG2010@1|root,COG2010@2|Bacteria,1N73U@1224|Proteobacteria,1SFGZ@1236|Gammaproteobacteria,1YK2T@136841|Pseudomonas aeruginosa group	1236|Gammaproteobacteria	C	Cytochrome C oxidase, cbb3-type, subunit III	nirC	-	-	ko:K19344	-	-	-	-	ko00000	-	-	-	Cytochrome_CBB3	nirC	Periplasmic [Class 1] ; Periplasmic [Class 3]
PA0518	nirM;PA0518	NA	1.32953	-0.410917	0.1454	0	1.09986	0.137316	0.790345	0	NA	NA	NA	0	578029	578343	-	315	Cytochrome c551 NirM	NA	cytochrome c-551 precursor	nirM	K08738	4.76e-71	213	COG4654@1|root,COG4654@2|Bacteria,1N6UN@1224|Proteobacteria,1SCRY@1236|Gammaproteobacteria,1YH1M@136841|Pseudomonas aeruginosa group	1236|Gammaproteobacteria	C	Cytochrome C oxidase, cbb3-type, subunit III	nirM	-	-	ko:K08738	ko00920,ko01100,ko01120,ko01524,ko02020,ko04115,ko04210,ko04214,ko04215,ko04932,ko05010,ko05012,ko05014,ko05016,ko05134,ko05145,ko05152,ko05161,ko05164,ko05167,ko05168,ko05200,ko05210,ko05222,ko05416,map00920,map01100,map01120,map01524,map02020,map04115,map04210,map04214,map04215,map04932,map05010,map05012,map05014,map05016,map05134,map05145,map05152,map05161,map05164,map05167,map05168,map05200,m…	M00595	R10151	RC03151,RC03152	ko00000,ko00001,ko00002	3.D.4.6	-	-	Cytochrom_C,Cytochrome_CBB3	nirM	Periplasmic [Class 1] ; Periplasmic [Class 3]
PA0519	nirS;PA0519	NA	1.49758	-0.58263	0.10536	0	1.0252	0.035906	0.952529	0	NA	NA	NA	0	578394	580100	-	1707	Nitrite reductase (EC 1.7.2.1)	GO:0050421|nitrite reductase (NO-forming) activity	nitrite reductase precursor	nirS	K15864	0	1157	COG2010@1|root,COG2010@2|Bacteria,1N3PN@1224|Proteobacteria,1RNS0@1236|Gammaproteobacteria,1YIQ9@136841|Pseudomonas aeruginosa group	1236|Gammaproteobacteria	C	Cytochrome D1 heme domain	nirS	-	1.7.2.1,1.7.99.1	ko:K15864	ko00910,ko01120,map00910,map01120	M00529	R00143,R00783,R00785	RC00086,RC02797	ko00000,ko00001,ko00002,ko01000	-	-	-	Cytochrom_D1,Cytochrome_CBB3	nirS	Periplasmic [Class 1] ; Periplasmic [Class 3]
PA0520	nirQ;PA0520	NA	1.72497	-0.786574	0.0010951	0	1.14985	0.201451	0.423694	0	NA	NA	NA	0	580316	581098	+	783	Nitric oxide reductase activation protein NorQ	GO:0005524|ATP binding;GO:0016887|ATPase activity	regulatory protein NirQ	nirQ	K04748	4e-189	525	COG0714@1|root,COG0714@2|Bacteria,1MXIW@1224|Proteobacteria,1RN7C@1236|Gammaproteobacteria,1YD94@136841|Pseudomonas aeruginosa group	1236|Gammaproteobacteria	S	CbbQ/NirQ/NorQ C-terminal	nirQ	-	-	ko:K04748	-	-	R00294	RC02794	ko00000	3.D.4.10	-	-	AAA_5,CbbQ_C	nirQ	Cytoplasmic [Class 1] ; Cytoplasmic [Class 3]
PA0521	nirO;PA0521	NA	1.94722	-0.96142	0.00304892	0	1.21587	0.281992	0.581175	0	NA	NA	NA	0	581088	581660	+	573	Nitric oxide reductase activation protein NorE	NA	probable cytochrome c oxidase subunit	NA	K02164	1.2e-123	352	COG1845@1|root,COG1845@2|Bacteria,1RG3S@1224|Proteobacteria,1S75W@1236|Gammaproteobacteria,1YG93@136841|Pseudomonas aeruginosa group	1236|Gammaproteobacteria	C	Cytochrome c oxidase subunit III	nirO	-	1.9.3.1	ko:K02164,ko:K02276	ko00190,ko01100,map00190,map01100	M00155	R00081,R00294	RC00016,RC02794	ko00000,ko00001,ko00002,ko01000	3.D.4.10,3.D.4.4,3.D.4.6	-	-	COX3	PA0521	Cytoplasmic Membrane [Class 3]
PA0522	nirP;PA0522	NA	1.94919	-0.962871	0.00306778	0	1.40107	0.486527	0.411552	0	NA	NA	NA	0	581668	581925	+	258	Nitric oxide reductase activation protein NorF	NA	hypothetical protein	NA	NA	9.99e-53	166	2DJI4@1|root,3067N@2|Bacteria,1PBQN@1224|Proteobacteria,1TBE1@1236|Gammaproteobacteria,1YH9C@136841|Pseudomonas aeruginosa group	1236|Gammaproteobacteria	S	Prokaryotic Cytochrome C oxidase subunit IV	-	-	-	-	-	-	-	-	-	-	-	-	COX4_pro	PA0522	Cytoplasmic Membrane [Class 3]
PA0523	norC;PA0523	NA	2.30092	-1.20221	0.0010029	1	2.69463	1.43008	0.135818	0	NA	NA	NA	0	582015	582455	+	441	Nitric-oxide reductase subunit C (EC 1.7.99.7)	GO:0016966|nitric oxide reductase activity	nitric-oxide reductase subunit C	norC	K02305	5.37e-106	305	COG2010@1|root,COG2010@2|Bacteria,1RDSI@1224|Proteobacteria,1S4BC@1236|Gammaproteobacteria,1YG2E@136841|Pseudomonas aeruginosa group	1236|Gammaproteobacteria	C	Cytochrome c	norC	GO:0005575,GO:0005623,GO:0005886,GO:0016020,GO:0044464,GO:0071944	-	ko:K02305	ko00910,ko01120,map00910,map01120	M00529	R00294	RC02794	ko00000,ko00001,ko00002	3.D.4.10	-	-	Cytochrom_C	norC	Cytoplasmic Membrane [Class 1] ; Outer Membrane Vesicle [Class 1] ; Cytoplasmic Membrane [Class 3]
PA0524	norB;PA0524	NA	2.55466	-1.35313	2.17287e-06	1	1.92521	0.945019	0.351046	0	NA	NA	NA	0	582455	583855	+	1401	Nitric-oxide reductase subunit B (EC 1.7.99.7)	GO:0016966|nitric oxide reductase activity	nitric-oxide reductase subunit B	norB	K04561	0	924	COG3256@1|root,COG3256@2|Bacteria,1MVT1@1224|Proteobacteria,1RQ01@1236|Gammaproteobacteria,1YFM5@136841|Pseudomonas aeruginosa group	1236|Gammaproteobacteria	C	Cytochrome C and Quinol oxidase polypeptide I	norB	GO:0003674,GO:0003824,GO:0008150,GO:0008152,GO:0016491,GO:0016661,GO:0016662,GO:0016966,GO:0055114	1.7.2.5	ko:K04561	ko00910,ko01120,map00910,map01120	M00529	R00294	RC02794	ko00000,ko00001,ko00002,ko01000	3.D.4.10	-	-	COX1	norB	Cytoplasmic Membrane [Class 1] ; Cytoplasmic Membrane [Class 3]
PA0525	norD;PA0525	PA0525	2.25169	-1.17101	1.59748e-06	1	1.50024	0.585193	0.152574	0	-1.75	-3.36	6.15e-30	1	583857	585695	+	1839	Nitric oxide reductase activation protein NorD	NA	probable dinitrification protein NorD	NA	K02448	0	1210	COG4548@1|root,COG4548@2|Bacteria,1MVBZ@1224|Proteobacteria,1RNN3@1236|Gammaproteobacteria,1YEKI@136841|Pseudomonas aeruginosa group	1236|Gammaproteobacteria	P	von Willebrand factor (vWF) type A domain	norD	-	-	ko:K02448	-	-	R00294	RC02794	ko00000	3.D.4.10	-	-	VWA,VWA_2	PA0525	Cytoplasmic [Class 3]
PA0526	PA0526	PA0526	1.70076	-0.766179	0.000692403	0	1.80677	0.853409	0.0556909	0	-1.35	-2.55	2.08e-11	1	585702	585896	-	195	hypothetical protein	NA	hypothetical protein	NA	NA	1.13e-44	144	2AS6U@1|root,31HJS@2|Bacteria,1QFAF@1224|Proteobacteria,1TCG6@1236|Gammaproteobacteria,1YKAV@136841|Pseudomonas aeruginosa group	1236|Gammaproteobacteria	-	-	-	-	-	-	-	-	-	-	-	-	-	-	-	PA0526	Cytoplasmic Membrane [Class 3]
PA0527	dnr;PA0527	NA	1.13489	0.182556	0.650231	0	1.20357	0.267317	0.345194	0	NA	NA	NA	0	585980	586663	-	684	Nitric oxide -responding transcriptional regulator NnrA (Crp/Fnr family)	NA	transcriptional regulator Dnr	dnr	K21563	5.66e-159	446	COG0664@1|root,COG0664@2|Bacteria,1R5P7@1224|Proteobacteria,1S6X3@1236|Gammaproteobacteria,1YF0M@136841|Pseudomonas aeruginosa group	1236|Gammaproteobacteria	K	helix_turn_helix, cAMP Regulatory protein	dnr	-	-	ko:K21563	-	-	-	-	ko00000,ko03000	-	-	-	HTH_Crp_2,cNMP_binding	dnr	Cytoplasmic [Class 3]
PA0528	PA0528	NA	1.09126	-0.125991	0.656998	0	1.19452	0.256427	0.472016	0	NA	NA	NA	0	587017	587895	-	879	Transcriptional regulator, LysR family	NA	probable transcriptional regulator	NA	K11921	9.88e-206	569	COG0583@1|root,COG0583@2|Bacteria,1Q9U7@1224|Proteobacteria,1SBE6@1236|Gammaproteobacteria,1YKV6@136841|Pseudomonas aeruginosa group	1236|Gammaproteobacteria	K	LysR substrate binding domain	-	-	-	-	-	-	-	-	-	-	-	-	HTH_1,LysR_substrate	PA0528	Cytoplasmic [Class 2] ; Cytoplasmic [Class 3]
PA0529	PA0529	NA	1.30429	-0.38327	0.166764	0	4.28513	2.09934	0.0671747	0	NA	NA	NA	0	587997	588698	+	702	hypothetical protein	NA	conserved hypothetical protein	NA	NA	8.8e-184	509	COG2258@1|root,COG2258@2|Bacteria,1RAPM@1224|Proteobacteria,1RRB8@1236|Gammaproteobacteria,1YE6X@136841|Pseudomonas aeruginosa group	1236|Gammaproteobacteria	S	3-alpha domain	yiiM	GO:0005575,GO:0005622,GO:0005623,GO:0005737,GO:0005829,GO:0008150,GO:0008152,GO:0009056,GO:0009404,GO:0009407,GO:0009636,GO:0009987,GO:0019748,GO:0042221,GO:0044237,GO:0044248,GO:0044424,GO:0044444,GO:0044464,GO:0050896,GO:0098754	-	-	-	-	-	-	-	-	-	-	3-alpha,MOSC	PA0529	Cytoplasmic [Class 3]
PA0530	PA0530	NA	1.48059	-0.566169	0.0765267	0	2.08701	1.06144	0.251405	0	NA	NA	NA	0	588924	590105	+	1182	N-acetylornithine aminotransferase (EC 2.6.1.11)	GO:0003992|N2-acetyl-L-ornithine:2-oxoglutarate 5-aminotransferase activity	probable class III pyridoxal phosphate-dependent aminotransferase	NA	K00821	2.08e-283	774	COG4992@1|root,COG4992@2|Bacteria,1MV3C@1224|Proteobacteria,1RMV1@1236|Gammaproteobacteria,1YCX8@136841|Pseudomonas aeruginosa group	1236|Gammaproteobacteria	E	Aminotransferase class-III	-	-	2.6.1.11,2.6.1.17	ko:K00821	ko00220,ko00300,ko01100,ko01110,ko01120,ko01130,ko01210,ko01230,map00220,map00300,map01100,map01110,map01120,map01130,map01210,map01230	M00016,M00028,M00845	R02283,R04475	RC00006,RC00062	ko00000,ko00001,ko00002,ko01000,ko01007	-	-	-	Aminotran_3	PA0530	Cytoplasmic Membrane [Class 3]
PA0531	PA0531	NA	1.67097	-0.740683	0.0010951	0	1.05243	-0.0737303	0.893371	0	NA	NA	NA	0	590105	590821	+	717	Glutamine amidotransferase, class I	NA	probable glutamine amidotransferase	NA	NA	5.7e-178	494	COG0518@1|root,COG0518@2|Bacteria,1MUDH@1224|Proteobacteria,1RXUZ@1236|Gammaproteobacteria,1YG50@136841|Pseudomonas aeruginosa group	1236|Gammaproteobacteria	F	Glutamine amidotransferase	guaA_2	-	6.3.5.2	ko:K01951	ko00230,ko00983,ko01100,map00230,map00983,map01100	M00050	R01230,R01231,R08244	RC00010,RC00204	ko00000,ko00001,ko00002,ko01000,ko01002	-	-	-	GATase	PA0531	Cytoplasmic [Class 3]
PA0532	PA0532	PA0532	1.06268	0.0877098	0.860023	0	1.08895	-0.12294	0.678539	0	-1.02	-2.03	0.00232528	1	590896	591159	-	264	hypothetical protein	NA	hypothetical protein	NA	NA	NA	NA	NA	NA	NA	NA	NA	NA	NA	NA	NA	NA	NA	NA	NA	NA	NA	NA	NA	PA0532	Cytoplasmic [Class 3]
PA0533	PA0533	NA	1.09401	0.12963	0.580973	0	1.05188	0.0729668	0.791244	0	NA	NA	NA	0	591445	592935	+	1491	Sensory box transcriptional regulator, LuxR family	NA	probable transcriptional regulator	NA	NA	0	979	COG2197@1|root,COG2197@2|Bacteria,1QTU2@1224|Proteobacteria	1224|Proteobacteria	T	response regulator	-	-	-	-	-	-	-	-	-	-	-	-	GerE,PAS_9,Response_reg	PA0533	Cytoplasmic [Class 3]
PA0534	PA0534;pauB1	pauB1	1.19648	-0.258797	0.364782	0	1.80517	0.852136	0.000239664	0	1.3	2.46	0.0011648	1	593273	594562	+	1290	Oxidoreductase	NA	conserved hypothetical protein	NA	K09471	0	896	COG0665@1|root,COG0665@2|Bacteria,1MVGP@1224|Proteobacteria,1RPNA@1236|Gammaproteobacteria,1YDI6@136841|Pseudomonas aeruginosa group	1236|Gammaproteobacteria	E	FAD dependent oxidoreductase	-	-	-	ko:K09471	ko00330,ko01100,map00330,map01100	M00136	R07415	RC00062	ko00000,ko00001,ko00002,ko01000	-	-	-	DAO	PA0534	Unknown (This protein may have multiple localization sites) [Class 3]
PA0535	PA0535	NA	1.1033	0.141827	0.684358	0	1.15483	0.207678	0.562721	0	NA	NA	NA	0	594580	595134	+	555	Transcriptional regulator, Xre family	NA	probable transcriptional regulator	NA	NA	2.2e-128	365	COG1396@1|root,COG1917@1|root,COG1396@2|Bacteria,COG1917@2|Bacteria,1NSVP@1224|Proteobacteria,1T9PY@1236|Gammaproteobacteria,1YDC9@136841|Pseudomonas aeruginosa group	1236|Gammaproteobacteria	K	Helix-turn-helix XRE-family like proteins	-	-	-	-	-	-	-	-	-	-	-	-	Cupin_2,HTH_3,HTH_31	PA0535	Cytoplasmic [Class 3]
PA0536	PA0536	NA	1.17962	0.238318	0.34538	0	1.14017	0.189243	0.373059	0	NA	NA	NA	0	595245	596270	-	1026	Beta-propeller domains of methanol dehydrogenase type	NA	hypothetical protein	NA	K06872	2.3e-215	598	COG1512@1|root,COG1512@2|Bacteria,1PB41@1224|Proteobacteria,1S7CA@1236|Gammaproteobacteria,1YI2K@136841|Pseudomonas aeruginosa group	1236|Gammaproteobacteria	S	TPM domain	-	-	-	ko:K06872	-	-	-	-	ko00000	-	-	-	TPM_phosphatase	PA0536	Outer Membrane Vesicle [Class 1] ; Cytoplasmic Membrane [Class 3]
PA0537	PA0537	NA	1.28783	0.36494	0.172514	0	1.02153	0.0307363	0.942425	0	NA	NA	NA	0	596274	596882	-	609	LemA family protein	NA	conserved hypothetical protein	NA	K03744	5.29e-138	390	COG1704@1|root,COG1704@2|Bacteria,1MVH0@1224|Proteobacteria,1RS3E@1236|Gammaproteobacteria,1YI5D@136841|Pseudomonas aeruginosa group	1236|Gammaproteobacteria	S	LemA family	-	-	-	ko:K03744	-	-	-	-	ko00000	-	-	-	LemA	PA0537	Outer Membrane Vesicle [Class 1] ; Unknown [Class 3]
PA0538	dsbB;PA0538	NA	1.30376	0.382673	0.247793	0	1.21519	-0.281178	0.171578	0	NA	NA	NA	0	596970	597479	-	510	Periplasmic thiol:disulfide oxidoreductase DsbB, required for DsbA reoxidation	GO:0006118|electron transport;GO:0015035|protein disulfide oxidoreductase activity;GO:0016020|membrane	disulfide bond formation protein	dsbB	K03611	5.31e-115	330	COG1495@1|root,COG1495@2|Bacteria	2|Bacteria	O	protein disulfide oxidoreductase activity	dsbB	GO:0003674,GO:0003824,GO:0006091,GO:0006457,GO:0006950,GO:0008150,GO:0008152,GO:0009266,GO:0009408,GO:0009628,GO:0009987,GO:0015035,GO:0015036,GO:0016491,GO:0016667,GO:0022900,GO:0044237,GO:0050896,GO:0055114	-	ko:K03611	-	-	-	-	ko00000,ko03110	5.A.2.1	-	iAF1260.b1185,iB21_1397.B21_01170,iBWG_1329.BWG_1010,iEC042_1314.EC042_1234,iEC55989_1330.EC55989_1280,iECBD_1354.ECBD_2437,iECB_1328.ECB_01160,iECDH10B_1368.ECDH10B_1238,iECDH1ME8569_1439.ECDH1ME8569_1124,iECD_1391.ECD_01160,iECED1_1282.ECED1_1327,iECIAI1_1343.ECIAI1_1202,iECO103_1326.ECO103_1287,iECSP_1301.ECSP_1582,iECUMN_1333.ECUMN_1474,iECs_1301.ECs1680,iETEC_1333.ETEC_1289,iEcDH1_1363.EcDH1…	DsbB	dsbB	Cytoplasmic Membrane [Class 3]
PA0539	PA0539	NA	1.20735	-0.271843	0.327623	0	1.13746	-0.185813	0.604812	0	NA	NA	NA	0	597708	598538	+	831	Integral membrane protein	NA	hypothetical protein	NA	NA	1.83e-193	537	COG0697@1|root,COG0697@2|Bacteria,1RDF6@1224|Proteobacteria,1S43J@1236|Gammaproteobacteria,1YKKD@136841|Pseudomonas aeruginosa group	1236|Gammaproteobacteria	EG	EamA-like transporter family	-	-	-	-	-	-	-	-	-	-	-	-	EamA	PA0539	Cytoplasmic Membrane [Class 3]
PA0540	PA0540	NA	1.24828	0.319937	0.290719	0	1.13289	-0.180012	0.581873	0	NA	NA	NA	0	598608	598994	+	387	probable membrane protein NMA1176	NA	hypothetical protein	NA	NA	1.06e-83	247	COG3686@1|root,COG3686@2|Bacteria,1MZP7@1224|Proteobacteria,1SADS@1236|Gammaproteobacteria,1YGCM@136841|Pseudomonas aeruginosa group	1236|Gammaproteobacteria	S	MAPEG family	-	-	-	-	-	-	-	-	-	-	-	-	MAPEG	PA0540	Cytoplasmic Membrane [Class 3]
PA0541	PA0541	PA0541	1.46466	0.550569	0.0490057	0	1.07719	0.107275	0.711527	0	-1.19	-2.28	5.13e-23	1	599107	599565	+	459	Cytochrome c556	NA	hypothetical protein	NA	NA	1.77e-107	309	COG3909@1|root,COG3909@2|Bacteria,1NIC4@1224|Proteobacteria,1SIWR@1236|Gammaproteobacteria,1YG5N@136841|Pseudomonas aeruginosa group	1236|Gammaproteobacteria	C	Cytochrome C'	-	-	-	-	-	-	-	-	-	-	-	-	Cytochrom_C_2	PA0541	Periplasmic [Class 3]
PA0542	PA0542;yqjC	NA	1.26927	0.343995	0.187811	0	1.07755	0.107751	0.583565	0	NA	NA	NA	0	599757	600176	-	420	Protein yqjC precursor	NA	conserved hypothetical protein	NA	NA	6.49e-72	218	COG1422@1|root,COG1422@2|Bacteria,1NAAB@1224|Proteobacteria,1SE1J@1236|Gammaproteobacteria,1YH14@136841|Pseudomonas aeruginosa group	1236|Gammaproteobacteria	S	Protein of unknown function (DUF1090)	yqjC	-	-	-	-	-	-	-	-	-	-	-	DUF1090	PA0542	Unknown [Class 3]
PA0543	PA0543	NA	1.60669	-0.68409	0.145951	0	1.07758	-0.107796	0.666033	0	NA	NA	NA	0	600426	601394	+	969	hypothetical protein	NA	hypothetical protein	NA	K03932	2.67e-225	621	COG3509@1|root,COG3509@2|Bacteria,1N6M6@1224|Proteobacteria,1SC01@1236|Gammaproteobacteria,1YG27@136841|Pseudomonas aeruginosa group	1236|Gammaproteobacteria	Q	Esterase PHB depolymerase	-	-	-	ko:K03932	-	-	-	-	ko00000	-	CE1	-	Esterase_phd	PA0543	Cytoplasmic Membrane [Class 3]
PA0544	PA0544	NA	1.20104	-0.264281	0.355327	0	1.08748	-0.120985	0.586948	0	NA	NA	NA	0	601398	602141	-	744	Ser/Thr protein phosphatase family protein	NA	hypothetical protein	NA	NA	2.33e-186	516	COG1409@1|root,COG1409@2|Bacteria,1R4AZ@1224|Proteobacteria,1S5VS@1236|Gammaproteobacteria,1YGJ3@136841|Pseudomonas aeruginosa group	1236|Gammaproteobacteria	S	Calcineurin-like phosphoesterase	-	-	-	-	-	-	-	-	-	-	-	-	Metallophos,Metallophos_2	PA0544	Cytoplasmic [Class 3]
PA0545	PA0545	NA	1.10055	0.138231	0.598706	0	1.28452	0.361225	0.162953	0	NA	NA	NA	0	602346	603650	+	1305	Putative oxidoreductase	NA	hypothetical protein	NA	NA	8.03e-295	806	COG4097@1|root,COG4097@2|Bacteria,1MV9P@1224|Proteobacteria,1RR7V@1236|Gammaproteobacteria,1YE46@136841|Pseudomonas aeruginosa group	1236|Gammaproteobacteria	P	FAD-binding domain	-	-	-	-	-	-	-	-	-	-	-	-	FAD_binding_8,Ferric_reduct,NAD_binding_1	PA0545	Cytoplasmic Membrane [Class 3]
PA0546	metK;PA0546	NA	1.26488	0.339004	0.177078	0	1.01678	0.0240038	0.950778	0	NA	NA	NA	0	603706	604896	-	1191	S-adenosylmethionine synthetase (EC 2.5.1.6)	GO:0004478|methionine adenosyltransferase activity	methionine adenosyltransferase	metK	K00789	2.25e-284	777	COG0192@1|root,COG0192@2|Bacteria,1MUFQ@1224|Proteobacteria,1RNV6@1236|Gammaproteobacteria,1YDX4@136841|Pseudomonas aeruginosa group	1236|Gammaproteobacteria	H	Catalyzes the formation of S-adenosylmethionine (AdoMet) from methionine and ATP. The overall synthetic reaction is composed of two sequential steps, AdoMet formation and the subsequent tripolyphosphate hydrolysis which occurs prior to release of AdoMet from the enzyme	metK	GO:0000096,GO:0000166,GO:0000287,GO:0003674,GO:0003824,GO:0004478,GO:0005488,GO:0005515,GO:0005524,GO:0005575,GO:0005622,GO:0005623,GO:0005737,GO:0005829,GO:0006082,GO:0006139,GO:0006520,GO:0006534,GO:0006555,GO:0006556,GO:0006575,GO:0006725,GO:0006732,GO:0006790,GO:0006807,GO:0008144,GO:0008150,GO:0008152,GO:0009058,GO:0009066,GO:0009069,GO:0009108,GO:0009116,GO:0009119,GO:0009987,GO:0016740,GO:…	2.5.1.6	ko:K00789	ko00270,ko01100,ko01110,ko01230,map00270,map01100,map01110,map01230	M00034,M00035,M00368,M00609	R00177,R04771	RC00021,RC01211	ko00000,ko00001,ko00002,ko01000	-	-	iJN746.PP_4967,iYL1228.KPN_03375	S-AdoMet_synt_C,S-AdoMet_synt_M,S-AdoMet_synt_N	metK	Cytoplasmic [Class 1] ; Cytoplasmic [Class 2] ; Cytoplasmic [Class 3]
PA0547	PA0547	NA	1.41416	0.499944	0.0677981	0	1.01845	-0.0263707	0.951129	0	NA	NA	NA	0	604912	605901	-	990	Transcriptional regulator, ArsR family / Methyltransferase fusion	GO:0003700|transcription factor activity;GO:0005622|intracellular	probable transcriptional regulator	NA	NA	6.95e-238	654	COG0500@1|root,COG0640@1|root,COG0640@2|Bacteria,COG2226@2|Bacteria,1NFSV@1224|Proteobacteria,1RQT6@1236|Gammaproteobacteria,1YDKE@136841|Pseudomonas aeruginosa group	1236|Gammaproteobacteria	KQ	helix_turn_helix, Arsenical Resistance Operon Repressor	-	-	-	-	-	-	-	-	-	-	-	-	HTH_20,HTH_5,Methyltransf_11,Methyltransf_23,Methyltransf_31	PA0547	Cytoplasmic [Class 3]
PA0548	PA0548;tktA	NA	1.46806	0.553907	0.0584023	0	1.00939	0.013485	0.965469	0	NA	NA	NA	0	606160	608157	+	1998	Transketolase (EC 2.2.1.1)	GO:0004802|transketolase activity	transketolase	tktA	K00615	0	1340	COG0021@1|root,COG0021@2|Bacteria,1MUEY@1224|Proteobacteria,1RMWP@1236|Gammaproteobacteria,1YE1T@136841|Pseudomonas aeruginosa group	1236|Gammaproteobacteria	G	Catalyzes the transfer of a two-carbon ketol group from a ketose donor to an aldose acceptor, via a covalent intermediate with the cofactor thiamine pyrophosphate	tktA	GO:0000302,GO:0003674,GO:0003824,GO:0004802,GO:0005488,GO:0005575,GO:0005622,GO:0005623,GO:0005737,GO:0005829,GO:0006081,GO:0006098,GO:0006139,GO:0006355,GO:0006725,GO:0006732,GO:0006733,GO:0006739,GO:0006753,GO:0006793,GO:0006796,GO:0006807,GO:0006950,GO:0006979,GO:0008150,GO:0008152,GO:0009052,GO:0009117,GO:0009635,GO:0009636,GO:0009719,GO:0009889,GO:0009891,GO:0009893,GO:0009987,GO:0010033,GO:…	2.2.1.1	ko:K00615	ko00030,ko00710,ko01051,ko01100,ko01110,ko01120,ko01130,ko01200,ko01230,map00030,map00710,map01051,map01100,map01110,map01120,map01130,map01200,map01230	M00004,M00007,M00165,M00167	R01067,R01641,R01830,R06590	RC00032,RC00226,RC00571,RC01560	ko00000,ko00001,ko00002,ko01000	-	-	iECABU_c1320.ECABU_c27750,iLF82_1304.LF82_2271,iNRG857_1313.NRG857_12300,iSDY_1059.SDY_3141,iYL1228.KPN_01127,iYL1228.KPN_02799,ic_1306.c2990	Transket_pyr,Transketolase_C,Transketolase_N	tktA	Cytoplasmic [Class 3]
PA0549	PA0549	NA	1.20811	0.272756	0.296458	0	1.13515	0.182889	0.289817	0	NA	NA	NA	0	608157	609221	+	1065	hypothetical protein	NA	hypothetical protein	NA	NA	4.39e-272	742	28KHB@1|root,2ZA2V@2|Bacteria,1R60R@1224|Proteobacteria,1RS6C@1236|Gammaproteobacteria	1236|Gammaproteobacteria	-	-	-	-	-	-	-	-	-	-	-	-	-	-	-	PA0549	Cytoplasmic [Class 3]
PA0550	PA0550;ygbM	NA	1.09095	0.125582	0.670207	0	1.10963	0.150075	0.699918	0	NA	NA	NA	0	609202	609999	-	798	Hydroxypyruvate isomerase (EC 5.3.1.22)	NA	conserved hypothetical protein	NA	K22131	1.78e-199	551	COG3622@1|root,COG3622@2|Bacteria,1MV53@1224|Proteobacteria,1RQF9@1236|Gammaproteobacteria,1YF3M@136841|Pseudomonas aeruginosa group	1236|Gammaproteobacteria	G	Belongs to the hyi family	ygbM	-	5.3.1.22,5.3.1.35	ko:K01816,ko:K22131	ko00630,ko01100,map00630,map01100	-	R01394	RC00511	ko00000,ko00001,ko01000	-	-	-	AP_endonuc_2	PA0550	Cytoplasmic [Class 3]
PA0551	epd;gapB;PA0551	NA	1.4557	0.541713	0.192789	0	1.02163	0.0308758	0.897892	0	NA	NA	NA	0	610214	611275	+	1062	D-erythrose-4-phosphate dehydrogenase (EC 1.2.1.72)	GO:0048001|erythrose-4-phosphate dehydrogenase activity	D-erythrose 4-phosphate dehydrogenase	epd	K03472	9.08e-260	711	COG0057@1|root,COG0057@2|Bacteria,1MU93@1224|Proteobacteria,1RMBM@1236|Gammaproteobacteria,1YE5E@136841|Pseudomonas aeruginosa group	1236|Gammaproteobacteria	H	Catalyzes the NAD-dependent conversion of D-erythrose 4- phosphate to 4-phosphoerythronate	epd	GO:0000166,GO:0003674,GO:0003824,GO:0004365,GO:0005488,GO:0005575,GO:0005622,GO:0005623,GO:0005737,GO:0005829,GO:0005975,GO:0005996,GO:0006006,GO:0006081,GO:0006725,GO:0006732,GO:0006766,GO:0006767,GO:0006793,GO:0006796,GO:0006807,GO:0008150,GO:0008152,GO:0008614,GO:0008615,GO:0009058,GO:0009108,GO:0009110,GO:0009987,GO:0016491,GO:0016620,GO:0016903,GO:0017144,GO:0018130,GO:0019318,GO:0019438,GO:…	1.2.1.12,1.2.1.72	ko:K00134,ko:K03472	ko00010,ko00710,ko00750,ko01100,ko01110,ko01120,ko01130,ko01200,ko01230,ko04066,ko05010,map00010,map00710,map00750,map01100,map01110,map01120,map01130,map01200,map01230,map04066,map05010	M00001,M00002,M00003,M00124,M00165,M00166,M00308,M00552	R01061,R01825	RC00149,RC00242	ko00000,ko00001,ko00002,ko01000,ko04131,ko04147	-	-	iYL1228.KPN_03356	Gp_dh_C,Gp_dh_N	epd	Cytoplasmic [Class 2] ; Cytoplasmic [Class 3]
PA0552	PA0552;pgk	NA	1.28956	0.366878	0.138784	0	1.19238	0.253845	0.128122	0	NA	NA	NA	0	611281	612444	+	1164	Phosphoglycerate kinase (EC 2.7.2.3)	GO:0004618|phosphoglycerate kinase activity	phosphoglycerate kinase	pgk	K00927	2.08e-264	726	COG0126@1|root,COG0126@2|Bacteria,1MUNU@1224|Proteobacteria,1RMUQ@1236|Gammaproteobacteria,1YCWU@136841|Pseudomonas aeruginosa group	1236|Gammaproteobacteria	F	Phosphoglycerate kinase	pgk	GO:0003674,GO:0003824,GO:0004618,GO:0005575,GO:0005622,GO:0005623,GO:0005737,GO:0005829,GO:0005975,GO:0006082,GO:0006090,GO:0006091,GO:0006096,GO:0006139,GO:0006163,GO:0006164,GO:0006165,GO:0006725,GO:0006732,GO:0006733,GO:0006753,GO:0006754,GO:0006757,GO:0006793,GO:0006796,GO:0006807,GO:0008150,GO:0008152,GO:0009056,GO:0009058,GO:0009108,GO:0009117,GO:0009123,GO:0009124,GO:0009126,GO:0009127,GO:…	2.7.2.3	ko:K00927	ko00010,ko00710,ko01100,ko01110,ko01120,ko01130,ko01200,ko01230,map00010,map00710,map01100,map01110,map01120,map01130,map01200,map01230	M00001,M00002,M00003,M00165,M00166,M00308,M00552	R01512	RC00002,RC00043	ko00000,ko00001,ko00002,ko01000,ko04147	-	-	iSbBS512_1146.SbBS512_E3351	PGK	pgk	Cytoplasmic [Class 2] ; Cytoplasmic [Class 3]
PA0553	PA0553	NA	1.00382	0.00550251	0.990306	0	1.37236	-0.456655	0.0773275	0	NA	NA	NA	0	612517	612717	+	201	hypothetical protein	NA	hypothetical protein	NA	NA	5.38e-12	61.6	2B7XX@1|root,3214Y@2|Bacteria,1QDPP@1224|Proteobacteria,1T9S8@1236|Gammaproteobacteria,1Z3HV@136846|Pseudomonas stutzeri group	1236|Gammaproteobacteria	-	-	-	-	-	-	-	-	-	-	-	-	-	-	-	PA0553	Unknown [Class 3]
PA0554	PA0554	NA	1.24806	0.319683	0.190024	0	1.18043	-0.239317	0.202306	0	NA	NA	NA	0	612877	613218	+	342	Inhibitor of vertebrate c-type lysozyme, outer membrane	NA	hypothetical protein	NA	NA	1.12e-80	238	2AZAD@1|root,31RHN@2|Bacteria,1QEDK@1224|Proteobacteria,1TB08@1236|Gammaproteobacteria,1YGUQ@136841|Pseudomonas aeruginosa group	1236|Gammaproteobacteria	S	Membrane-bound lysozyme-inhibitor of c-type lysozyme	-	-	-	-	-	-	-	-	-	-	-	-	MliC	PA0554	Unknown [Class 3]
PA0555	cbbA;cfxB;fbaA;fda;PA0555	NA	1.32061	0.401203	0.178063	0	1.00491	0.00706757	0.976373	0	NA	NA	NA	0	613338	614402	+	1065	Fructose-bisphosphate aldolase class II (EC 4.1.2.13)	GO:0004332|fructose-bisphosphate aldolase activity	fructose-1,6-bisphosphate aldolase	fda	K01624	5.45e-257	704	COG0191@1|root,COG0191@2|Bacteria,1MURX@1224|Proteobacteria,1RQUC@1236|Gammaproteobacteria,1YCXY@136841|Pseudomonas aeruginosa group	1236|Gammaproteobacteria	G	Class II	fba	-	4.1.2.13	ko:K01624	ko00010,ko00030,ko00051,ko00680,ko00710,ko01100,ko01110,ko01120,ko01130,ko01200,ko01230,map00010,map00030,map00051,map00680,map00710,map01100,map01110,map01120,map01130,map01200,map01230	M00001,M00003,M00165,M00167,M00344,M00345	R01068,R01070,R01829,R02568	RC00438,RC00439,RC00603,RC00604	ko00000,ko00001,ko00002,ko01000	-	-	-	F_bP_aldolase	fda	Cytoplasmic [Class 3]
PA0556	PA0556	NA	1.05111	-0.071913	0.830033	0	1.20307	-0.266721	0.32565	0	NA	NA	NA	0	614468	614950	+	483	hypothetical protein	NA	hypothetical protein	NA	NA	2.89e-110	317	2AXV2@1|root,31PW9@2|Bacteria,1QEC6@1224|Proteobacteria,1TAYD@1236|Gammaproteobacteria,1YGS2@136841|Pseudomonas aeruginosa group	1236|Gammaproteobacteria	-	-	-	-	-	-	-	-	-	-	-	-	-	-	-	PA0556	Unknown [Class 3]
PA0557	PA0557	NA	1.31485	-0.394902	0.0758276	0	1.10752	-0.14733	0.575762	0	NA	NA	NA	0	614952	615377	-	426	Ketosteroid isomerase homolog	NA	hypothetical protein	NA	NA	1.92e-103	301	COG4319@1|root,COG4319@2|Bacteria,1RHQX@1224|Proteobacteria,1SYCR@1236|Gammaproteobacteria,1YGS6@136841|Pseudomonas aeruginosa group	1236|Gammaproteobacteria	S	SnoaL-like domain	-	-	-	-	-	-	-	-	-	-	-	-	SnoaL_3	PA0557	Periplasmic [Class 3]
PA0558	PA0558	NA	1.05368	-0.0754374	0.764359	0	1.14565	0.19617	0.288671	0	NA	NA	NA	0	615607	616374	+	768	SAM-dependent methyltransferase	NA	conserved hypothetical protein	NA	NA	2.58e-178	497	COG0500@1|root,COG2226@2|Bacteria,1R51W@1224|Proteobacteria,1SFJF@1236|Gammaproteobacteria,1YJ23@136841|Pseudomonas aeruginosa group	1236|Gammaproteobacteria	Q	Methyltransferase domain	-	-	-	-	-	-	-	-	-	-	-	-	Methyltransf_11	PA0558	Cytoplasmic [Class 3]
PA0559	PA0559;yhiN	NA	1.07074	-0.0986139	0.740496	0	1.03073	-0.0436724	0.880054	0	NA	NA	NA	0	616371	617534	-	1164	Uncharacterized protein YhiN	NA	conserved hypothetical protein	NA	NA	1.21e-286	782	COG2081@1|root,COG2081@2|Bacteria,1MUGC@1224|Proteobacteria,1RNCW@1236|Gammaproteobacteria,1YEFA@136841|Pseudomonas aeruginosa group	1236|Gammaproteobacteria	S	HI0933-like protein	yhiN	GO:0005575,GO:0005622,GO:0005623,GO:0005737,GO:0005829,GO:0044424,GO:0044444,GO:0044464	-	ko:K07007	-	-	-	-	ko00000	-	-	-	HI0933_like	PA0559	Cytoplasmic [Class 3]
PA0560	PA0560;ygjP	NA	1.09786	0.13469	0.739082	0	1.07525	-0.104669	0.722289	0	NA	NA	NA	0	617662	618150	+	489	UTP pyrophosphatase (EC 3.6.1.9)	GO:0004551|nucleotide diphosphatase activity;GO:0004551|NADH pyrophosphatase activity	conserved hypothetical protein	NA	K07043	7.36e-114	326	COG1451@1|root,COG1451@2|Bacteria,1RDJ9@1224|Proteobacteria,1S45M@1236|Gammaproteobacteria,1YG0W@136841|Pseudomonas aeruginosa group	1236|Gammaproteobacteria	S	Protein of unknown function DUF45	ygjP	-	-	ko:K07043	-	-	-	-	ko00000	-	-	-	DUF45	PA0560	Cytoplasmic [Class 3]
PA0561	PA0561	NA	1.19052	0.251588	0.24611	0	1.10475	0.143717	0.599483	0	NA	NA	NA	0	618176	619330	+	1155	hypothetical protein	NA	hypothetical protein	NA	NA	NA	NA	NA	NA	NA	NA	NA	NA	NA	NA	NA	NA	NA	NA	NA	NA	NA	NA	NA	PA0561	Cytoplasmic Membrane [Class 3]
PA0562	PA0562	NA	1.26906	0.343765	0.139405	0	1.04347	0.0613827	0.893371	0	NA	NA	NA	0	619332	620006	-	675	Putative hydrolase	NA	probable hydrolase	NA	NA	6.67e-149	420	COG0637@1|root,COG0637@2|Bacteria,1RC0Z@1224|Proteobacteria,1S24M@1236|Gammaproteobacteria,1YH9D@136841|Pseudomonas aeruginosa group	1236|Gammaproteobacteria	S	Haloacid dehalogenase-like hydrolase	-	-	-	-	-	-	-	-	-	-	-	-	HAD_2	PA0562	Cytoplasmic [Class 3]
PA0563	PA0563	NA	1.65943	0.730684	0.0245819	0	1.4625	-0.54844	0.00682608	0	NA	NA	NA	0	620135	620488	-	354	Integral membrane protein	NA	conserved hypothetical protein	NA	NA	2.14e-80	238	COG3152@1|root,COG3152@2|Bacteria,1MZJ4@1224|Proteobacteria,1SA1N@1236|Gammaproteobacteria	1236|Gammaproteobacteria	S	Membrane	yhaH	GO:0005575,GO:0005623,GO:0005886,GO:0016020,GO:0044464,GO:0071944	-	-	-	-	-	-	-	-	-	-	DUF805	PA0563	Cytoplasmic Membrane [Class 3]
PA0564	PA0564	NA	1.16474	0.220005	0.419349	0	1.04455	-0.0628812	0.829027	0	NA	NA	NA	0	620666	621577	-	912	Transcriptional regulator, AraC family	NA	probable transcriptional regulator	NA	K18991	3.63e-218	602	COG1917@1|root,COG4977@1|root,COG1917@2|Bacteria,COG4977@2|Bacteria,1RGDV@1224|Proteobacteria,1T1H8@1236|Gammaproteobacteria	1236|Gammaproteobacteria	K	Protein involved in DNA binding, protein binding, sequence-specific DNA binding, sequence-specific DNA binding transcription factor activity, regulation of transcription DNA-dependent and regulation of transcription	Z012_00415	GO:0003674,GO:0003824,GO:0006081,GO:0006082,GO:0006089,GO:0008150,GO:0008152,GO:0009056,GO:0009058,GO:0009438,GO:0009987,GO:0016053,GO:0016829,GO:0016835,GO:0016836,GO:0019172,GO:0019243,GO:0019249,GO:0019752,GO:0032787,GO:0042180,GO:0042182,GO:0043436,GO:0044237,GO:0044248,GO:0044249,GO:0044281,GO:0044282,GO:0044283,GO:0046185,GO:0046394,GO:0051596,GO:0061727,GO:0071704,GO:0072330,GO:1901575,GO:…	-	ko:K18991	-	M00647	-	-	ko00000,ko00002,ko03000	-	-	-	Cupin_6,HTH_18,HTH_AraC	PA0564	Cytoplasmic [Class 3]
PA0565	PA0565	NA	1.78082	-0.83254	0.0174577	0	1.11603	-0.158372	0.490129	0	NA	NA	NA	0	621695	622033	+	339	Carboxymuconolactone decarboxylase family protein	NA	conserved hypothetical protein	NA	NA	7.06e-70	211	COG0599@1|root,COG0599@2|Bacteria,1RHZ1@1224|Proteobacteria,1SFWF@1236|Gammaproteobacteria,1YJQK@136841|Pseudomonas aeruginosa group	1236|Gammaproteobacteria	O	Antioxidant protein with alkyl hydroperoxidase activity. Required for the reduction of the AhpC active site cysteine residues and for the regeneration of the AhpC enzyme activity	-	-	-	-	-	-	-	-	-	-	-	-	CMD	PA0565	Unknown [Class 3]
PA0566	PA0566	NA	1.51182	-0.59629	0.169888	0	1.05075	-0.0714202	0.78755	0	NA	NA	NA	0	622023	622538	-	516	hypothetical protein	NA	hypothetical protein	NA	NA	1.07e-115	332	2AS8D@1|root,31HMG@2|Bacteria,1QFC6@1224|Proteobacteria,1TCIW@1236|Gammaproteobacteria,1YKDF@136841|Pseudomonas aeruginosa group	1236|Gammaproteobacteria	-	-	-	-	-	-	-	-	-	-	-	-	-	-	-	PA0566	Cytoplasmic Membrane [Class 3]
PA0567	PA0567;yqaE	NA	1.01341	-0.0192124	0.970385	0	1.22476	-0.2925	0.422116	0	NA	NA	NA	0	622726	622884	+	159	UPF0057 membrane protein YqaE	NA	conserved hypothetical protein	NA	NA	3.65e-27	99	COG0401@1|root,COG0401@2|Bacteria,1N7K3@1224|Proteobacteria,1SCD8@1236|Gammaproteobacteria,1YGXG@136841|Pseudomonas aeruginosa group	1236|Gammaproteobacteria	S	Proteolipid membrane potential modulator	yqaE	GO:0008150,GO:0042221,GO:0046677,GO:0050896	-	-	-	-	-	-	-	-	-	-	Pmp3	PA0567	Cytoplasmic Membrane [Class 3]
PA0568	PA0568	NA	1.05919	-0.0829665	0.854828	0	1.14351	-0.193467	0.565389	0	NA	NA	NA	0	622894	623352	-	459	hypothetical protein	NA	hypothetical protein	NA	NA	1.99e-113	324	2DX2K@1|root,32V2K@2|Bacteria,1NYXR@1224|Proteobacteria,1SR0R@1236|Gammaproteobacteria	1236|Gammaproteobacteria	-	-	-	-	-	-	-	-	-	-	-	-	-	-	-	PA0568	Cytoplasmic [Class 3]
PA0569	PA0569	PA0569	1.14904	0.200424	0.513414	0	1.10702	0.146679	0.62782	0	1.59	3.01	2.79e-11	1	623368	623838	-	471	hypothetical protein	NA	hypothetical protein	NA	NA	1.69e-116	332	2DM71@1|root,31ZQF@2|Bacteria,1MYE2@1224|Proteobacteria,1SQNP@1236|Gammaproteobacteria	1236|Gammaproteobacteria	-	-	-	-	-	-	-	-	-	-	-	-	-	-	-	PA0569	Cytoplasmic [Class 3]
PA0570	PA0570	PA0570	1.22504	0.292834	0.315021	0	1.00546	0.00785195	0.986438	0	1.87	3.67	1.02e-10	1	623852	624187	-	336	hypothetical protein	NA	hypothetical protein	NA	NA	3.58e-78	232	2DSAM@1|root,33F91@2|Bacteria,1NMVB@1224|Proteobacteria,1T1H9@1236|Gammaproteobacteria	1236|Gammaproteobacteria	S	SMI1 / KNR4 family (SUKH-1)	-	-	-	-	-	-	-	-	-	-	-	-	-	PA0570	Unknown [Class 3]
PA0571	PA0571	PA0571	1.20717	0.271623	0.318446	0	1.00332	-0.0047879	0.988976	0	1.48	2.79	7.58e-41	1	624189	624725	-	537	hypothetical protein	NA	hypothetical protein	NA	NA	3.08e-147	414	2EGH2@1|root,33A95@2|Bacteria,1N4Z1@1224|Proteobacteria,1SB1Y@1236|Gammaproteobacteria	1236|Gammaproteobacteria	S	Domain of unknown function (DUF4375)	-	-	-	-	-	-	-	-	-	-	-	-	DUF4375	PA0571	Unknown [Class 3]
PA0572	PA0572	PA0572	1.026	0.0370345	0.889628	0	1.34132	-0.423657	0.114265	0	2.98	8.87	2.2e-82	1	624994	627720	-	2727	hypothetical protein	NA	hypothetical protein	NA	K21429	0	1792	COG1879@1|root,COG1879@2|Bacteria,1QQQ2@1224|Proteobacteria,1RRG1@1236|Gammaproteobacteria	1236|Gammaproteobacteria	G	Peptidase M60-like family	-	-	-	ko:K21429	-	-	-	-	ko00000,ko01002	-	-	-	M60-like_N,Peptidase_M60	PA0572	Extracellular [Class 1] ; Outer Membrane [Class 3]
PA0573	PA0573	NA	1.18221	-0.241487	0.462965	0	1.58698	-0.666281	0.00478789	0	NA	NA	NA	0	628335	628670	-	336	hypothetical protein	NA	hypothetical protein	NA	NA	3.24e-79	234	COG0551@1|root,COG0551@2|Bacteria,1PZFI@1224|Proteobacteria,1RQ64@1236|Gammaproteobacteria,1YE2S@136841|Pseudomonas aeruginosa group	1236|Gammaproteobacteria	L	Nuclease-related domain	-	-	-	-	-	-	-	-	-	-	-	-	NERD,zf-C4_Topoisom	PA0573	Cytoplasmic Membrane [Class 3]
PA0574	PA0574	NA	1.14885	0.200193	0.458813	0	1.19806	-0.260695	0.284618	0	NA	NA	NA	0	628763	629884	-	1122	Fic domain protein, PA0574 type	NA	hypothetical protein	NA	NA	5.99e-266	728	COG3177@1|root,COG3177@2|Bacteria,1MV69@1224|Proteobacteria,1RM9J@1236|Gammaproteobacteria,1YDHT@136841|Pseudomonas aeruginosa group	1236|Gammaproteobacteria	S	Domain of unknown function (DUF4172)	-	-	-	-	-	-	-	-	-	-	-	-	DUF4172,Fic	PA0574	Cytoplasmic [Class 3]
PA0575	PA0575;rmcA	NA	1.64961	-0.722121	0.0346469	0	1.0794	-0.110231	0.688665	0	NA	NA	NA	0	630527	634264	-	3738	Sensory box/GGDEF family protein	NA	conserved hypothetical protein	NA	NA	0	2458	COG0834@1|root,COG2202@1|root,COG5001@1|root,COG0834@2|Bacteria,COG2202@2|Bacteria,COG5001@2|Bacteria,1MU2C@1224|Proteobacteria,1RM8A@1236|Gammaproteobacteria,1YE8V@136841|Pseudomonas aeruginosa group	1236|Gammaproteobacteria	T	Diguanylate cyclase	-	-	-	-	-	-	-	-	-	-	-	-	EAL,GGDEF,PAS,PAS_3,PAS_9,SBP_bac_3	PA0575	Cytoplasmic Membrane [Class 3]
PA0576	PA0576;rpoD;rpoDA	NA	1.28083	0.357074	0.139723	0	1.20003	0.263068	0.252897	0	NA	NA	NA	0	634371	636224	-	1854	RNA polymerase sigma factor RpoD	GO:0003677|DNA binding;GO:0003700|transcription factor activity;GO:0006352|transcription initiation;GO:0016987|sigma factor activity;GO:0030528|transcription regulator activity;GO:0045449|regulation of transcription	sigma factor RpoD	rpoD	K03086	0	1122	COG0568@1|root,COG0568@2|Bacteria,1MVNJ@1224|Proteobacteria,1RMQI@1236|Gammaproteobacteria,1YD7A@136841|Pseudomonas aeruginosa group	1236|Gammaproteobacteria	K	Sigma factors are initiation factors that promote the attachment of RNA polymerase to specific initiation sites and are then released. This sigma factor is the primary sigma factor during exponential growth	rpoD	GO:0000988,GO:0000990,GO:0003674,GO:0005575,GO:0005622,GO:0005623,GO:0005737,GO:0005829,GO:0006139,GO:0006351,GO:0006352,GO:0006355,GO:0006725,GO:0006807,GO:0006950,GO:0008150,GO:0008152,GO:0009058,GO:0009059,GO:0009266,GO:0009408,GO:0009628,GO:0009889,GO:0009987,GO:0010467,GO:0010468,GO:0010556,GO:0016070,GO:0016987,GO:0018130,GO:0019219,GO:0019222,GO:0019438,GO:0031323,GO:0031326,GO:0032774,GO:…	-	ko:K03086	-	-	-	-	ko00000,ko03021	-	-	-	Sigma70_ner,Sigma70_r1_1,Sigma70_r1_2,Sigma70_r2,Sigma70_r3,Sigma70_r4	rpoD	Outer Membrane Vesicle [Class 1] ; Cytoplasmic [Class 3]
PA0577	dnaG;PA0577	dnaG	1.02602	-0.0370602	0.895491	0	1.2875	0.364577	0.271745	0	-1.47	-2.77	1.19e-28	1	636304	638298	-	1995	DNA primase DnaG	NA	DNA primase	dnaG	K02316	0	1308	COG0358@1|root,COG0358@2|Bacteria,1MUHC@1224|Proteobacteria,1RMGA@1236|Gammaproteobacteria,1YF1J@136841|Pseudomonas aeruginosa group	1236|Gammaproteobacteria	L	RNA polymerase that catalyzes the synthesis of short RNA molecules used as primers for DNA polymerase during DNA replication	dnaG	GO:0003674,GO:0003824,GO:0003896,GO:0003899,GO:0005488,GO:0005575,GO:0005622,GO:0005623,GO:0005737,GO:0006139,GO:0006259,GO:0006260,GO:0006261,GO:0006269,GO:0006725,GO:0006807,GO:0008150,GO:0008152,GO:0008270,GO:0009058,GO:0009059,GO:0009987,GO:0016070,GO:0016740,GO:0016772,GO:0016779,GO:0018130,GO:0019438,GO:0032774,GO:0034062,GO:0034641,GO:0034645,GO:0034654,GO:0043167,GO:0043169,GO:0043170,GO:…	-	ko:K02316	ko03030,map03030	-	-	-	ko00000,ko00001,ko01000,ko03032	-	-	-	DnaB_bind,DnaG_DnaB_bind,Toprim_2,Toprim_4,Toprim_N,zf-CHC2	dnaG	Cytoplasmic [Class 3]
PA0578	PA0578	PA0578	1.64782	0.720556	0.147122	0	1.01439	-0.0206058	0.959436	0	-1.54	-2.91	7.23e-35	1	638381	638830	-	450	Transamidase GatB domain protein	NA	conserved hypothetical protein	NA	K09117	3.07e-93	273	COG1610@1|root,COG1610@2|Bacteria,1RGZS@1224|Proteobacteria,1S61A@1236|Gammaproteobacteria	1236|Gammaproteobacteria	S	GatB YqeY	lporfX	-	-	ko:K09117	-	-	-	-	ko00000	-	-	-	YqeY	PA0578	Cytoplasmic [Class 3]
PA0579	PA0579;rpsU	NA	2.2241	1.15322	0.0180629	1	1.0622	-0.0870618	0.802312	0	NA	NA	NA	0	638900	639115	-	216	SSU ribosomal protein S21p	GO:0003735|structural constituent of ribosome;GO:0005622|intracellular;GO:0005840|ribosome;GO:0006412|translation	30S ribosomal protein S21	rpsU	K02970	5.78e-39	130	COG0828@1|root,COG0828@2|Bacteria,1MZCC@1224|Proteobacteria,1S8QZ@1236|Gammaproteobacteria,1YGQX@136841|Pseudomonas aeruginosa group	1236|Gammaproteobacteria	J	Belongs to the bacterial ribosomal protein bS21 family	rpsU	GO:0000028,GO:0003674,GO:0003735,GO:0005198,GO:0005575,GO:0005622,GO:0005623,GO:0005737,GO:0005829,GO:0005840,GO:0006412,GO:0006518,GO:0006807,GO:0006996,GO:0008150,GO:0008152,GO:0009058,GO:0009059,GO:0009987,GO:0010467,GO:0015935,GO:0016043,GO:0019538,GO:0022607,GO:0022613,GO:0022618,GO:0022626,GO:0022627,GO:0032991,GO:0034622,GO:0034641,GO:0034645,GO:0042254,GO:0042255,GO:0042274,GO:0043043,GO:…	-	ko:K02970	ko03010,map03010	M00178	-	-	br01610,ko00000,ko00001,ko00002,ko03011	-	-	-	Ribosomal_S21	rpsU	Cytoplasmic [Class 1] ; Cytoplasmic [Class 3]
PA0580	gcp;PA0580;ygjD	NA	1.18981	0.250734	0.245129	0	1.11713	0.159797	0.575762	0	NA	NA	NA	0	639316	640341	+	1026	N(6)-L-threonylcarbamoyladenine synthase (EC 2.3.1.234)	NA	O-sialoglycoprotein endopeptidase	gcp	K25706	5.58e-248	680	COG0533@1|root,COG0533@2|Bacteria,1MU6S@1224|Proteobacteria,1RN8M@1236|Gammaproteobacteria,1YDHF@136841|Pseudomonas aeruginosa group	1236|Gammaproteobacteria	O	Required for the formation of a threonylcarbamoyl group on adenosine at position 37 (t(6)A37) in tRNAs that read codons beginning with adenine. Is involved in the transfer of the threonylcarbamoyl moiety of threonylcarbamoyl-AMP (TC-AMP) to the N6 group of A37, together with TsaE and TsaB. TsaD likely plays a direct catalytic role in this reaction	tsaD	GO:0000287,GO:0000408,GO:0002949,GO:0003674,GO:0003824,GO:0004175,GO:0004222,GO:0005488,GO:0005506,GO:0005515,GO:0005575,GO:0005622,GO:0005623,GO:0005737,GO:0005829,GO:0006139,GO:0006396,GO:0006399,GO:0006400,GO:0006508,GO:0006725,GO:0006807,GO:0008033,GO:0008150,GO:0008152,GO:0008233,GO:0008237,GO:0009451,GO:0009987,GO:0010467,GO:0016070,GO:0016787,GO:0019538,GO:0032991,GO:0034470,GO:0034641,GO:…	2.3.1.234	ko:K01409	-	-	R10648	RC00070,RC00416	ko00000,ko01000,ko03016	-	-	-	Peptidase_M22	gcp	Extracellular [Class 2] ; Extracellular [Class 3]
PA0581	PA0581;ygiH	NA	1.18739	0.247788	0.213423	0	1.28742	0.364481	0.0164752	0	NA	NA	NA	0	640420	640989	-	570	Acyl-phosphate:glycerol-3-phosphate O-acyltransferase PlsY (EC 2.3.1.n3)	NA	conserved hypothetical protein	NA	K08591	1.31e-127	363	COG0344@1|root,COG0344@2|Bacteria,1RD4Z@1224|Proteobacteria,1RN1J@1236|Gammaproteobacteria,1YEJ7@136841|Pseudomonas aeruginosa group	1236|Gammaproteobacteria	I	Catalyzes the transfer of an acyl group from acyl- phosphate (acyl-PO(4)) to glycerol-3-phosphate (G3P) to form lysophosphatidic acid (LPA). This enzyme utilizes acyl-phosphate as fatty acyl donor, but not acyl-CoA or acyl-ACP	plsY	GO:0005575,GO:0005623,GO:0005886,GO:0016020,GO:0044464,GO:0071944	2.3.1.15	ko:K08591	ko00561,ko00564,ko01100,ko01110,map00561,map00564,map01100,map01110	M00089	R00851,R09380	RC00004,RC00039,RC00041	ko00000,ko00001,ko00002,ko01000,ko01004	-	-	-	G3P_acyltransf	PA0581	Cytoplasmic Membrane [Class 3]
PA0582	folB;PA0582	folB	1.19458	0.256509	0.317578	0	1.07002	0.0976321	0.734055	0	-1.04	-2.06	5.41e-07	1	641073	641426	+	354	Dihydroneopterin aldolase (EC 4.1.2.25)	GO:0004150|dihydroneopterin aldolase activity	dihydroneopterin aldolase	folB	K01633	2.14e-80	238	COG1539@1|root,COG1539@2|Bacteria,1MZ8Z@1224|Proteobacteria,1S9B2@1236|Gammaproteobacteria,1YGCA@136841|Pseudomonas aeruginosa group	1236|Gammaproteobacteria	H	Catalyzes the conversion of 7,8-dihydroneopterin to 6- hydroxymethyl-7,8-dihydropterin	folB	GO:0003674,GO:0003824,GO:0004150,GO:0005488,GO:0005515,GO:0016829,GO:0016830,GO:0016832,GO:0042802	1.13.11.81,4.1.2.25,5.1.99.8	ko:K01633	ko00790,ko01100,map00790,map01100	M00126,M00840	R03504,R11037,R11073	RC00721,RC00943,RC01479,RC03333,RC03334	ko00000,ko00001,ko00002,ko01000	-	-	iECDH1ME8569_1439.ECDH1ME8569_2955,iECSE_1348.ECSE_3338,iPC815.YPO0648,iSBO_1134.SBO_2914,iSDY_1059.SDY_3241,iSFxv_1172.SFxv_3403,iUTI89_1310.UTI89_C3494,iYL1228.KPN_03462,ic_1306.c3808	FolB	folB	Cytoplasmic [Class 3]
PA0583	PA0583	NA	1.21409	0.27988	0.171982	0	1.08738	0.120853	0.688665	0	NA	NA	NA	0	641417	641959	+	543	2-amino-4-hydroxy-6-hydroxymethyldihydropteridine pyrophosphokinase (EC 2.7.6.3)	GO:0003848|2-amino-4-hydroxy-6-hydroxymethyldihydropteridine diphosphokinase activity	hypothetical protein	NA	K00950	2.4e-130	369	COG0801@1|root,COG0801@2|Bacteria,1RHNN@1224|Proteobacteria,1S62M@1236|Gammaproteobacteria,1YFXY@136841|Pseudomonas aeruginosa group	1236|Gammaproteobacteria	H	7,8-dihydro-6-hydroxymethylpterin-pyrophosphokinase (HPPK)	folK2	-	2.7.6.3	ko:K00950	ko00790,ko01100,map00790,map01100	M00126,M00841	R03503	RC00002,RC00017	ko00000,ko00001,ko00002,ko01000	-	-	-	HPPK	PA0583	Cytoplasmic [Class 3]
PA0584	cca;PA0584	NA	1.06814	-0.0951043	0.700976	0	1.15008	0.201737	0.370437	0	NA	NA	NA	0	641932	643164	-	1233	CCA tRNA nucleotidyltransferase (EC 2.7.7.72)	GO:0001680|tRNA 3'-terminal CCA addition;GO:0001680|CTP:tRNA cytidylyltransferase activity;GO:0001680|CTP:3'-cytidine-tRNA cytidylyltransferase activity;GO:0001680|ATP:3'-cytidine-cytidine-tRNA adenylyltransferase activity	tRNA nucleotidyl transferase	cca	K00974	1.06e-296	809	COG0617@1|root,COG0617@2|Bacteria,1MU2X@1224|Proteobacteria,1RPFJ@1236|Gammaproteobacteria,1YEN7@136841|Pseudomonas aeruginosa group	1236|Gammaproteobacteria	F	Catalyzes the addition and repair of the essential 3'- terminal CCA sequence in tRNAs without using a nucleic acid template. Adds these three nucleotides in the order of C, C, and A to the tRNA nucleotide-73, using CTP and ATP as substrates and producing inorganic pyrophosphate. Also shows phosphatase, 2'- nucleotidase and 2',3'-cyclic phosphodiesterase activities. These phosphohydrolase activiti…	cca	GO:0003674,GO:0003824,GO:0004652,GO:0004810,GO:0006139,GO:0006396,GO:0006399,GO:0006725,GO:0006807,GO:0008033,GO:0008150,GO:0008152,GO:0009987,GO:0010467,GO:0016070,GO:0016740,GO:0016772,GO:0016779,GO:0034470,GO:0034641,GO:0034660,GO:0043170,GO:0044237,GO:0044238,GO:0046483,GO:0070566,GO:0071704,GO:0090304,GO:1901360,GO:1990817	2.7.7.72	ko:K00974	ko03013,map03013	-	R09382,R09383,R09384,R09386	RC00078	ko00000,ko00001,ko01000,ko03016	-	-	-	HD,PolyA_pol,PolyA_pol_RNAbd	cca	Cytoplasmic [Class 3]
PA0585	PA0585	NA	1.58431	-0.663857	0.135584	0	1.13487	0.182526	0.659643	0	NA	NA	NA	0	643208	643714	-	507	hypothetical protein	NA	hypothetical protein	NA	NA	1.21e-115	331	2AV1W@1|root,31KRR@2|Bacteria,1QE8W@1224|Proteobacteria,1TASP@1236|Gammaproteobacteria,1YGG4@136841|Pseudomonas aeruginosa group	1236|Gammaproteobacteria	S	Domain of unknown function (DUF4136)	-	-	-	-	-	-	-	-	-	-	-	-	DUF4136	PA0585	Unknown [Class 3]
PA0586	PA0586;ycgB	NA	1.4966	-0.581687	0.126883	0	1.01871	-0.0267371	0.953775	0	NA	NA	NA	0	643808	645361	-	1554	FIG004684: SpoVR-like protein	NA	conserved hypothetical protein	NA	K06415	0	1068	COG2719@1|root,COG2719@2|Bacteria,1MW6U@1224|Proteobacteria,1RPU2@1236|Gammaproteobacteria,1YCS5@136841|Pseudomonas aeruginosa group	1236|Gammaproteobacteria	S	SpoVR like protein	ycgB	GO:0006950,GO:0006974,GO:0008150,GO:0009987,GO:0033554,GO:0050896,GO:0051716	-	ko:K06415	-	-	-	-	ko00000	-	-	-	SpoVR	PA0586	Cytoplasmic [Class 3]
PA0587	PA0587;yeaH	NA	1.64041	-0.714052	0.0657858	0	1.13001	-0.176331	0.508788	0	NA	NA	NA	0	645358	646629	-	1272	UPF0229 protein YeaH	NA	conserved hypothetical protein	NA	K09786	1.11e-300	820	COG2718@1|root,COG2718@2|Bacteria,1MWQM@1224|Proteobacteria,1RQWC@1236|Gammaproteobacteria,1YDA0@136841|Pseudomonas aeruginosa group	1236|Gammaproteobacteria	S	Belongs to the UPF0229 family	yeaH	-	-	ko:K09786	-	-	-	-	ko00000	-	-	-	DUF444	PA0587	Cytoplasmic [Class 3]
PA0588	PA0588;yeaG	NA	1.75179	-0.808833	0.028789	0	1.36155	-0.445249	0.0216014	0	NA	NA	NA	0	646730	648652	-	1923	Uncharacterized protein YeaG	NA	conserved hypothetical protein	NA	K07180	0	1268	COG2766@1|root,COG2766@2|Bacteria,1MVW7@1224|Proteobacteria,1RNFJ@1236|Gammaproteobacteria,1YE8N@136841|Pseudomonas aeruginosa group	1236|Gammaproteobacteria	T	PrkA AAA domain	yeaG	GO:0003674,GO:0003824,GO:0004672,GO:0006464,GO:0006468,GO:0006793,GO:0006796,GO:0006807,GO:0006950,GO:0006995,GO:0007154,GO:0008150,GO:0008152,GO:0009267,GO:0009605,GO:0009987,GO:0009991,GO:0016301,GO:0016310,GO:0016740,GO:0016772,GO:0016773,GO:0019538,GO:0031667,GO:0031668,GO:0031669,GO:0033554,GO:0036211,GO:0042594,GO:0043170,GO:0043412,GO:0043562,GO:0044237,GO:0044238,GO:0044260,GO:0044267,GO:…	-	ko:K07180	-	-	-	-	ko00000	-	-	-	AAA_PrkA,PrkA	PA0588	Outer Membrane Vesicle [Class 1] ; Cytoplasmic [Class 3]
PA0589	glpE;PA0589	NA	1.01213	-0.017392	0.95799	0	1.18231	0.241606	0.306928	0	NA	NA	NA	0	648931	649263	-	333	Thiosulfate sulfurtransferase GlpE (EC 2.8.1.1)	NA	conserved hypothetical protein	NA	K02439	7.99e-75	223	COG0607@1|root,COG0607@2|Bacteria,1MZPW@1224|Proteobacteria,1S94C@1236|Gammaproteobacteria,1YGCX@136841|Pseudomonas aeruginosa group	1236|Gammaproteobacteria	P	Catalyzes, although with low efficiency, the sulfur transfer reaction from thiosulfate to cyanide	glpE	GO:0003674,GO:0003824,GO:0004792,GO:0005575,GO:0005622,GO:0005623,GO:0005737,GO:0016740,GO:0016782,GO:0016783,GO:0044424,GO:0044464	2.8.1.1	ko:K02439	ko00920,ko01110,ko01120,map00920,map01110,map01120	-	R01931	-	ko00000,ko00001,ko01000	-	-	iECSF_1327.ECSF_3244	Rhodanese	PA0589	Cytoplasmic [Class 3]
PA0590	apaH;PA0590	NA	1.055	0.0772453	0.774127	0	1.17766	0.235921	0.199375	0	NA	NA	NA	0	649307	650158	-	852	Bis(5'-nucleosyl)-tetraphosphatase, symmetrical (EC 3.6.1.41)	GO:0016787|hydrolase activity	bis(5'-nucleosyl)-tetraphosphatase	apaH	K01525	3.91e-212	585	COG0639@1|root,COG0639@2|Bacteria,1MV10@1224|Proteobacteria,1RPUJ@1236|Gammaproteobacteria,1YEBR@136841|Pseudomonas aeruginosa group	1236|Gammaproteobacteria	T	Hydrolyzes diadenosine 5',5'''-P1,P4-tetraphosphate to yield ADP	apaH	GO:0003674,GO:0003824,GO:0004551,GO:0004721,GO:0006139,GO:0006464,GO:0006470,GO:0006725,GO:0006793,GO:0006796,GO:0006807,GO:0008138,GO:0008150,GO:0008152,GO:0008796,GO:0008803,GO:0009314,GO:0009628,GO:0009987,GO:0010165,GO:0010212,GO:0015949,GO:0016311,GO:0016462,GO:0016787,GO:0016788,GO:0016791,GO:0016817,GO:0016818,GO:0019538,GO:0034641,GO:0036211,GO:0042578,GO:0043170,GO:0043412,GO:0044237,GO:…	3.6.1.41	ko:K01525	ko00230,map00230	-	R00125	RC00002	ko00000,ko00001,ko01000	-	-	iECIAI39_1322.ECIAI39_0052,iEcSMS35_1347.EcSMS35_0053,iJN746.PP_0399,iSDY_1059.SDY_0074	Metallophos	apaH	Cytoplasmic [Class 3]
PA0591	apaG;PA0591	NA	1.10723	0.146953	0.542659	0	1.08538	0.118195	0.65041	0	NA	NA	NA	0	650158	650538	-	381	ApaG protein	NA	conserved hypothetical protein	NA	K06195	9.47e-86	252	COG2967@1|root,COG2967@2|Bacteria,1MZ2Z@1224|Proteobacteria,1S8SE@1236|Gammaproteobacteria,1YG4Q@136841|Pseudomonas aeruginosa group	1236|Gammaproteobacteria	P	ApaG domain	apaG	-	-	ko:K06195	-	-	-	-	ko00000	-	-	-	DUF525	PA0591	Unknown [Class 3]
PA0592	ksgA;PA0592	NA	1.35448	0.437744	0.184371	0	1.03705	0.0524827	0.839374	0	NA	NA	NA	0	650575	651381	-	807	SSU rRNA (adenine(1518)-N(6)/adenine(1519)-N(6))-dimethyltransferase (EC 2.1.1.182)	NA	rRNA (adenine-N6,N6)-dimethyltransferase	ksgA	K02528	1.34e-191	531	COG0030@1|root,COG0030@2|Bacteria,1MVNU@1224|Proteobacteria,1RMHW@1236|Gammaproteobacteria,1YEA3@136841|Pseudomonas aeruginosa group	1236|Gammaproteobacteria	J	Specifically dimethylates two adjacent adenosines (A1518 and A1519) in the loop of a conserved hairpin near the 3'-end of 16S rRNA in the 30S particle. May play a critical role in biogenesis of 30S subunits	ksgA	GO:0000028,GO:0000154,GO:0000179,GO:0001510,GO:0003674,GO:0003676,GO:0003677,GO:0003690,GO:0003723,GO:0003729,GO:0003824,GO:0005488,GO:0005575,GO:0005622,GO:0005623,GO:0005737,GO:0005829,GO:0006139,GO:0006364,GO:0006396,GO:0006725,GO:0006807,GO:0006996,GO:0008150,GO:0008152,GO:0008168,GO:0008170,GO:0008173,GO:0008649,GO:0008757,GO:0009451,GO:0009987,GO:0010467,GO:0016043,GO:0016070,GO:0016072,GO:…	2.1.1.182	ko:K02528	-	-	R10716	RC00003,RC03257	ko00000,ko01000,ko03009	-	-	-	RrnaAD	ksgA	Cytoplasmic [Class 3]
PA0593	PA0593;pdxA	NA	1.09478	0.130644	0.72259	0	1.05246	0.0737711	0.72098	0	NA	NA	NA	0	651497	652483	-	987	4-hydroxythreonine-4-phosphate dehydrogenase (EC 1.1.1.262)	GO:0050570|4-hydroxythreonine-4-phosphate dehydrogenase activity	pyridoxal phosphate biosynthetic protein PdxA	pdxA	K00097	4.71e-238	654	COG1995@1|root,COG1995@2|Bacteria,1MX5W@1224|Proteobacteria,1RNZV@1236|Gammaproteobacteria,1YCZ6@136841|Pseudomonas aeruginosa group	1236|Gammaproteobacteria	H	Catalyzes the NAD(P)-dependent oxidation of 4- (phosphohydroxy)-L-threonine (HTP) into 2-amino-3-oxo-4- (phosphohydroxy)butyric acid which spontaneously decarboxylates to form 3-amino-2-oxopropyl phosphate (AHAP)	pdxA	GO:0000166,GO:0000287,GO:0003674,GO:0003824,GO:0005488,GO:0005515,GO:0006081,GO:0006725,GO:0006732,GO:0006766,GO:0006767,GO:0006793,GO:0006796,GO:0006807,GO:0008150,GO:0008152,GO:0008270,GO:0008614,GO:0008615,GO:0009058,GO:0009108,GO:0009110,GO:0009987,GO:0016491,GO:0016614,GO:0016616,GO:0017144,GO:0018130,GO:0019438,GO:0019637,GO:0034641,GO:0036094,GO:0042364,GO:0042802,GO:0042816,GO:0042819,GO:…	1.1.1.262	ko:K00097	ko00750,ko01100,map00750,map01100	M00124	R05681,R05837,R07406	RC00089,RC00675,RC01475	ko00000,ko00001,ko00002,ko01000	-	-	iECO111_1330.ECO111_0056	PdxA	pdxA	Cytoplasmic [Class 3]
PA0594	PA0594;surA	NA	1.24051	0.310936	0.221797	0	1.06266	0.0876746	0.656105	0	NA	NA	NA	0	652480	653694	-	1215	Periplasmic chaperone and peptidyl-prolyl cis-trans isomerase of outer membrane proteins SurA (EC 5.2.1.8)	GO:0003755|peptidyl-prolyl cis-trans isomerase activity	peptidyl-prolyl cis-trans isomerase SurA	surA	K03771	7.48e-298	814	COG0760@1|root,COG0760@2|Bacteria,1MVB3@1224|Proteobacteria,1RMWU@1236|Gammaproteobacteria,1YDQP@136841|Pseudomonas aeruginosa group	1236|Gammaproteobacteria	M	Chaperone involved in the correct folding and assembly of outer membrane proteins. Recognizes specific patterns of aromatic residues and the orientation of their side chains, which are found more frequently in integral outer membrane proteins. May act in both early periplasmic and late outer membrane-associated steps of protein maturation	surA	GO:0000413,GO:0003674,GO:0003755,GO:0003824,GO:0005488,GO:0005515,GO:0005575,GO:0005623,GO:0006457,GO:0006458,GO:0006464,GO:0006807,GO:0008150,GO:0008152,GO:0009987,GO:0016043,GO:0016853,GO:0016859,GO:0018193,GO:0018208,GO:0019538,GO:0022607,GO:0030288,GO:0030313,GO:0031647,GO:0031975,GO:0033218,GO:0036211,GO:0042277,GO:0042597,GO:0043163,GO:0043165,GO:0043170,GO:0043412,GO:0044085,GO:0044091,GO:…	5.2.1.8	ko:K03771	-	-	-	-	ko00000,ko01000,ko03110	-	-	-	Rotamase,Rotamase_3,SurA_N	surA	Periplasmic [Class 2] ; Outer Membrane Vesicle [Class 1] ; Periplasmic [Class 3]
PA0595	imp;lptD;ostA;PA0595	NA	1.44265	0.528721	0.0931564	0	1.03982	0.0563393	0.803291	0	NA	NA	NA	0	653753	656509	-	2757	LPS-assembly protein LptD @ Organic solvent tolerance protein precursor	NA	organic solvent tolerance protein OstA precursor	ostA	K04744	0	1732	COG1452@1|root,COG1452@2|Bacteria,1MUJC@1224|Proteobacteria,1RQEX@1236|Gammaproteobacteria,1YEAB@136841|Pseudomonas aeruginosa group	1236|Gammaproteobacteria	M	Together with LptE, is involved in the assembly of lipopolysaccharide (LPS) at the surface of the outer membrane	lptD	GO:0005575,GO:0005623,GO:0006810,GO:0006869,GO:0008150,GO:0009279,GO:0009636,GO:0009987,GO:0010876,GO:0015920,GO:0016020,GO:0016043,GO:0019867,GO:0022607,GO:0030312,GO:0030313,GO:0031975,GO:0033036,GO:0042221,GO:0043163,GO:0043165,GO:0044085,GO:0044091,GO:0044462,GO:0044464,GO:0045229,GO:0050896,GO:0051179,GO:0051234,GO:0061024,GO:0071702,GO:0071709,GO:0071840,GO:0071944,GO:1901264	-	ko:K04744	-	-	-	-	ko00000,ko02000	1.B.42.1	-	iG2583_1286.G2583_0058	OstA,OstA_C	ostA	Outer Membrane Vesicle [Class 1] ; Outer Membrane [Class 3]
PA0596	PA0596	NA	1.07192	0.100202	0.746231	0	1.21712	0.283471	0.312189	0	NA	NA	NA	0	656654	657670	+	1017	Phosphotransferase involved in threonylcarbamoyladenosine t(6)A37 formation in tRNA	NA	hypothetical protein	NA	K07102	3.14e-257	703	COG3178@1|root,COG3178@2|Bacteria,1MXCH@1224|Proteobacteria,1RQ1Q@1236|Gammaproteobacteria,1YDF8@136841|Pseudomonas aeruginosa group	1236|Gammaproteobacteria	S	Phosphotransferase enzyme family	-	GO:0000166,GO:0000270,GO:0003674,GO:0003824,GO:0005488,GO:0005524,GO:0005975,GO:0006022,GO:0006040,GO:0006082,GO:0006793,GO:0006796,GO:0006807,GO:0008144,GO:0008150,GO:0008152,GO:0009254,GO:0009987,GO:0016301,GO:0016310,GO:0016740,GO:0016772,GO:0017076,GO:0019200,GO:0019752,GO:0030203,GO:0030554,GO:0032553,GO:0032555,GO:0032559,GO:0035639,GO:0036094,GO:0043167,GO:0043168,GO:0043170,GO:0043436,GO:…	2.7.1.221	ko:K07102	ko00520,ko01100,map00520,map01100	-	R08968,R11024	RC00002,RC00078	ko00000,ko00001,ko01000	-	-	-	APH	PA0596	Cytoplasmic [Class 3]
PA0597	PA0597	NA	1.18839	-0.249013	0.461694	0	1.35339	0.436576	0.0124138	0	NA	NA	NA	0	657667	658341	+	675	Nucleotidyl transferase possibly involved in threonylcarbamoyladenosine formation	NA	probable nucleotidyl transferase	NA	K00992	1.98e-162	454	COG1208@1|root,COG1208@2|Bacteria,1R9ZD@1224|Proteobacteria,1S23A@1236|Gammaproteobacteria,1YDWD@136841|Pseudomonas aeruginosa group	1236|Gammaproteobacteria	JM	Nucleotidyl transferase	-	GO:0000166,GO:0000270,GO:0000287,GO:0001882,GO:0001884,GO:0002134,GO:0003674,GO:0003824,GO:0005488,GO:0006022,GO:0006040,GO:0006082,GO:0006807,GO:0008150,GO:0008152,GO:0009254,GO:0009987,GO:0016740,GO:0016772,GO:0016779,GO:0019103,GO:0019752,GO:0030203,GO:0032549,GO:0032551,GO:0032553,GO:0032557,GO:0036094,GO:0043167,GO:0043168,GO:0043169,GO:0043170,GO:0043436,GO:0044237,GO:0044281,GO:0046872,GO:…	2.7.7.13,2.7.7.99	ko:K00966,ko:K00992	ko00051,ko00520,ko01100,ko01110,map00051,map00520,map01100,map01110	M00114,M00361,M00362	R00885,R11025	RC00002	ko00000,ko00001,ko00002,ko01000	-	-	-	NTP_transferase	PA0597	Cytoplasmic [Class 3]
PA0598	PA0598	NA	1.19008	-0.25106	0.445215	0	1.22004	0.286923	0.11614	0	NA	NA	NA	0	658343	659101	+	759	DnaJ-like protein DjlA	GO:0031072|heat shock protein binding	hypothetical protein	NA	K05801	1.94e-167	469	COG1076@1|root,COG1076@2|Bacteria,1N270@1224|Proteobacteria,1RP0P@1236|Gammaproteobacteria,1YG0Q@136841|Pseudomonas aeruginosa group	1236|Gammaproteobacteria	O	DnaJ molecular chaperone homology domain	djlA	-	-	ko:K05801	-	-	-	-	ko00000,ko03110	-	-	-	DnaJ,TerB	PA0598	Cytoplasmic Membrane [Class 3]
PA0599	PA0599	NA	1.04189	-0.0592009	0.835179	0	1.09555	0.131653	0.589119	0	NA	NA	NA	0	659102	660163	-	1062	hypothetical protein	NA	hypothetical protein	NA	NA	5.69e-238	656	2E4X4@1|root,32ZR3@2|Bacteria,1N9TG@1224|Proteobacteria,1SDVJ@1236|Gammaproteobacteria,1YEXJ@136841|Pseudomonas aeruginosa group	1236|Gammaproteobacteria	S	Protein of unknown function (DUF3530)	-	-	-	-	-	-	-	-	-	-	-	-	DUF3530	PA0599	Unknown [Class 3]
PA0600	agtS;PA0600	NA	1.00752	-0.0108021	0.972862	0	1.02382	-0.0339594	0.906211	0	NA	NA	NA	0	660315	662708	+	2394	Probable two-component sensor, near polyamine transporter	NA	probable two-component sensor	NA	NA	0	1555	COG0834@1|root,COG2202@1|root,COG3852@1|root,COG4585@1|root,COG0834@2|Bacteria,COG2202@2|Bacteria,COG3852@2|Bacteria,COG4585@2|Bacteria,1R6KY@1224|Proteobacteria,1S485@1236|Gammaproteobacteria,1YE3M@136841|Pseudomonas aeruginosa group	1236|Gammaproteobacteria	T	Histidine kinase	-	-	2.7.13.3	ko:K07675	ko02020,map02020	M00473	-	-	ko00000,ko00001,ko00002,ko01000,ko01001,ko02022	-	-	-	HATPase_c,HisKA_3,PAS,PAS_3,PAS_4,PAS_9,SBP_bac_3	PA0600	Unknown (This protein may have multiple localization sites) [Class 3]
PA0601	agtR;PA0601	NA	1.14381	-0.193845	0.402978	0	1.002	-0.00287896	0.992106	0	NA	NA	NA	0	662823	663386	+	564	DNA-binding response regulator, LuxR family, near polyamine transporter	NA	probable two-component response regulator	NA	NA	1.69e-140	397	COG2197@1|root,COG2197@2|Bacteria,1RENN@1224|Proteobacteria,1SYCS@1236|Gammaproteobacteria,1YDST@136841|Pseudomonas aeruginosa group	1236|Gammaproteobacteria	K	helix_turn_helix, Lux Regulon	uhpA	-	-	ko:K07686	ko02020,map02020	M00473	-	-	ko00000,ko00001,ko00002,ko02022	-	-	-	GerE,Response_reg	PA0601	Cytoplasmic [Class 3]
PA0602	PA0602	NA	1.07024	0.097936	0.676649	0	2.07321	-1.05187	4.00267e-06	1	NA	NA	NA	0	663593	664549	+	957	Spermidine/putrescine import ABC transporter substrate-binding protein PotD (TC 3.A.1.11.1)	NA	probable binding protein component of ABC transporter	NA	K02055	6.14e-257	703	COG0687@1|root,COG0687@2|Bacteria,1MU0I@1224|Proteobacteria,1RMY4@1236|Gammaproteobacteria,1YDYG@136841|Pseudomonas aeruginosa group	1236|Gammaproteobacteria	E	Bacterial extracellular solute-binding protein	-	-	-	ko:K02055	ko02024,map02024	M00193	-	-	ko00000,ko00001,ko00002,ko02000	3.A.1.11	-	-	SBP_bac_8	PA0602	Periplasmic [Class 2] ; Periplasmic [Class 3]
PA0603	agtA;PA0603	NA	1.17301	0.230212	0.516359	0	1.33514	-0.416991	0.00296013	0	NA	NA	NA	0	664783	665892	+	1110	Spermidine/putrescine import ABC transporter ATP-binding protein PotA (TC 3.A.1.11.1)	NA	probable ATP-binding component of ABC transporter	NA	K02052	1.12e-268	735	COG3842@1|root,COG3842@2|Bacteria,1MU3I@1224|Proteobacteria,1RNPX@1236|Gammaproteobacteria,1YDBM@136841|Pseudomonas aeruginosa group	1236|Gammaproteobacteria	E	Part of the ABC transporter complex PotABCD involved in spermidine putrescine import. Responsible for energy coupling to the transport system	potA2	-	3.6.3.31	ko:K02052,ko:K11072,ko:K11076	ko02010,ko02024,map02010,map02024	M00193,M00299,M00300	-	-	ko00000,ko00001,ko00002,ko01000,ko02000	3.A.1.11,3.A.1.11.1,3.A.1.11.2	-	iJN746.PP_0411	ABC_tran,TOBE_2	PA0603	Cytoplasmic Membrane [Class 2] ; Cytoplasmic Membrane [Class 3]
PA0604	agtB;PA0604	NA	1.02909	-0.0413742	0.908474	0	1.30396	-0.382905	0.0209358	0	NA	NA	NA	0	665948	666994	+	1047	Spermidine/putrescine import ABC transporter substrate-binding protein PotD (TC 3.A.1.11.1)	NA	probable binding protein component of ABC transporter	NA	K02055	4.64e-255	699	COG0687@1|root,COG0687@2|Bacteria,1MU0I@1224|Proteobacteria,1RMY4@1236|Gammaproteobacteria,1YDAA@136841|Pseudomonas aeruginosa group	1236|Gammaproteobacteria	E	Bacterial extracellular solute-binding protein	-	-	-	ko:K02055	ko02024,map02024	M00193	-	-	ko00000,ko00001,ko00002,ko02000	3.A.1.11	-	-	SBP_bac_8	PA0604	Periplasmic [Class 2] ; Periplasmic [Class 3]
PA0605	agtC;PA0605	NA	1.13786	-0.186322	0.561453	0	1.23856	-0.308669	0.0738387	0	NA	NA	NA	0	667126	668355	+	1230	Spermidine/putrescine import ABC transporter permease protein PotB (TC 3.A.1.11.1)	NA	probable permease of ABC transporter	NA	K02054	1.87e-288	789	COG1176@1|root,COG1176@2|Bacteria,1MU1Y@1224|Proteobacteria,1RQ4G@1236|Gammaproteobacteria,1YFJ5@136841|Pseudomonas aeruginosa group	1236|Gammaproteobacteria	E	Binding-protein-dependent transport system inner membrane component	-	-	-	ko:K02054	ko02024,map02024	M00193	-	-	ko00000,ko00001,ko00002,ko02000	3.A.1.11	-	-	BPD_transp_1	PA0605	Cytoplasmic Membrane [Class 3]
PA0606	agtD;PA0606	NA	1.21764	-0.284082	0.364752	0	1.21375	-0.279476	0.138093	0	NA	NA	NA	0	668461	669291	+	831	Spermidine/putrescine import ABC transporter permease protein PotC (TC 3.A.1.11.1)	NA	probable permease of ABC transporter	NA	K02053	2.56e-184	514	COG1177@1|root,COG1177@2|Bacteria,1MUQD@1224|Proteobacteria,1RP1E@1236|Gammaproteobacteria,1YCYP@136841|Pseudomonas aeruginosa group	1236|Gammaproteobacteria	E	Binding-protein-dependent transport system inner membrane component	-	-	-	ko:K02053	ko02024,map02024	M00193	-	-	ko00000,ko00001,ko00002,ko02000	3.A.1.11	-	-	BPD_transp_1	PA0606	Cytoplasmic Membrane [Class 3]
PA0607	dod;PA0607;rpe	NA	1.50436	0.58915	0.168056	0	1.02146	0.0306272	0.925773	0	NA	NA	NA	0	669415	670089	+	675	Ribulose-phosphate 3-epimerase (EC 5.1.3.1)	GO:0004750|ribulose-phosphate 3-epimerase activity	ribulose-phosphate 3-epimerase	rpe	K01783	6.38e-159	445	COG0036@1|root,COG0036@2|Bacteria,1MUZM@1224|Proteobacteria,1RN3K@1236|Gammaproteobacteria,1YE8B@136841|Pseudomonas aeruginosa group	1236|Gammaproteobacteria	G	Belongs to the ribulose-phosphate 3-epimerase family	rpe	GO:0003674,GO:0003824,GO:0004750,GO:0005488,GO:0005506,GO:0005575,GO:0005622,GO:0005623,GO:0005737,GO:0005829,GO:0005975,GO:0005996,GO:0006081,GO:0006098,GO:0006139,GO:0006725,GO:0006732,GO:0006733,GO:0006739,GO:0006753,GO:0006793,GO:0006796,GO:0006807,GO:0008150,GO:0008152,GO:0008198,GO:0009052,GO:0009056,GO:0009117,GO:0009987,GO:0016052,GO:0016853,GO:0016854,GO:0016857,GO:0019321,GO:0019323,GO:…	5.1.3.1	ko:K01783	ko00030,ko00040,ko00710,ko01100,ko01110,ko01120,ko01130,ko01200,ko01230,map00030,map00040,map00710,map01100,map01110,map01120,map01130,map01200,map01230	M00004,M00007	R01529	RC00540	ko00000,ko00001,ko00002,ko01000	-	-	iPC815.YPO0155,iYL1228.KPN_03757	Ribul_P_3_epim	rpe	Cytoplasmic [Class 3]
PA0608	gph;PA0608	NA	1.33984	0.42206	0.277218	0	1.09728	0.133926	0.556849	0	NA	NA	NA	0	670089	670907	+	819	Phosphoglycolate phosphatase (EC 3.1.3.18)	NA	probable phosphoglycolate phosphatase	NA	K01091	1.4e-195	542	COG0546@1|root,COG0546@2|Bacteria,1RDDY@1224|Proteobacteria,1S3QD@1236|Gammaproteobacteria,1YE09@136841|Pseudomonas aeruginosa group	1236|Gammaproteobacteria	G	HAD-hyrolase-like	gph	GO:0000287,GO:0003674,GO:0003824,GO:0005488,GO:0005575,GO:0005622,GO:0005623,GO:0005737,GO:0005829,GO:0005975,GO:0006139,GO:0006259,GO:0006281,GO:0006725,GO:0006793,GO:0006796,GO:0006807,GO:0006950,GO:0006974,GO:0008150,GO:0008152,GO:0008967,GO:0009987,GO:0016311,GO:0016787,GO:0016788,GO:0016791,GO:0031404,GO:0033554,GO:0034641,GO:0042578,GO:0043167,GO:0043168,GO:0043169,GO:0043170,GO:0044237,GO:…	3.1.3.18	ko:K01091	ko00630,ko01100,ko01110,ko01130,map00630,map01100,map01110,map01130	-	R01334	RC00017	ko00000,ko00001,ko01000	-	-	iSBO_1134.SBO_3372,iSbBS512_1146.SbBS512_E3762,iYL1228.KPN_03756	HAD_2	PA0608	Cytoplasmic [Class 3]
PA0609	PA0609;trpE	NA	1.21967	0.286488	0.43337	0	1.08744	0.120932	0.606546	0	NA	NA	NA	0	670980	672458	+	1479	Anthranilate synthase, aminase component (EC 4.1.3.27)	GO:0004049|anthranilate synthase activity	anthranilate synthetase component I	trpE	K01657	0	974	COG0147@1|root,COG0147@2|Bacteria,1MVBJ@1224|Proteobacteria,1RMSE@1236|Gammaproteobacteria,1YE4N@136841|Pseudomonas aeruginosa group	1236|Gammaproteobacteria	E	Part of a heterotetrameric complex that catalyzes the two-step biosynthesis of anthranilate, an intermediate in the biosynthesis of L-tryptophan. In the first step, the glutamine- binding beta subunit (TrpG) of anthranilate synthase (AS) provides the glutamine amidotransferase activity which generates ammonia as a substrate that, along with chorismate, is used in the second step, catalyzed by the…	trpE	-	4.1.3.27	ko:K01657	ko00400,ko00405,ko01100,ko01110,ko01130,ko01230,ko02024,ko02025,map00400,map00405,map01100,map01110,map01130,map01230,map02024,map02025	M00023	R00985,R00986	RC00010,RC02148,RC02414	ko00000,ko00001,ko00002,ko01000	-	-	iJN746.PP_0417	Anth_synt_I_N,Chorismate_bind	trpE	Cytoplasmic [Class 3]
PA0610	PA0610;prtN	NA	1.49354	-0.578738	0.141614	0	1.60073	-0.678728	0.000286427	0	NA	NA	NA	0	672777	673091	-	315	hypothetical protein	NA	transcriptional regulator PrtN	prtN	NA	1.27e-66	202	2E3UI@1|root,32YRW@2|Bacteria,1N2S9@1224|Proteobacteria,1SVAG@1236|Gammaproteobacteria,1YJX8@136841|Pseudomonas aeruginosa group	1236|Gammaproteobacteria	S	Pyocin activator protein PrtN	prtN	-	-	-	-	-	-	-	-	-	-	-	PyocinActivator	prtN	Unknown [Class 3]
PA0611	PA0611;prtR	NA	1.04478	-0.0631969	0.823441	0	1.00762	0.010956	0.971143	0	NA	NA	NA	0	673191	673961	-	771	Phage repressor protein cI	NA	transcriptional regulator PrtR	prtR	NA	3.69e-183	509	COG2932@1|root,COG3655@1|root,COG2932@2|Bacteria,COG3655@2|Bacteria,1PIRG@1224|Proteobacteria,1S499@1236|Gammaproteobacteria,1YJA5@136841|Pseudomonas aeruginosa group	1236|Gammaproteobacteria	K	Cro/C1-type HTH DNA-binding domain	prtR_1	-	-	-	-	-	-	-	-	-	-	-	HTH_3,Peptidase_S24	prtR	Cytoplasmic [Class 3]
PA0612	PA0612;ptrB	NA	1.73188	-0.792339	0.0752634	0	1.14513	-0.195509	0.646344	0	NA	NA	NA	0	674419	674619	+	201	Phage TraR/YbiI family protein	NA	repressor, PtrB	ptrB	NA	2.09e-41	135	COG1734@1|root,COG1734@2|Bacteria,1NGS3@1224|Proteobacteria,1SGUS@1236|Gammaproteobacteria,1YKG0@136841|Pseudomonas aeruginosa group	1236|Gammaproteobacteria	T	Prokaryotic dksA/traR C4-type zinc finger	-	-	-	-	-	-	-	-	-	-	-	-	zf-dskA_traR	ptrB	Unknown [Class 3]
PA0613	PA0613	NA	1.53782	-0.620882	0.0969413	0	1.29179	-0.369375	0.154106	0	NA	NA	NA	0	674667	675026	+	360	pyocin R2_PP, conserved hypothetical protein	NA	hypothetical protein	NA	NA	3.53e-80	238	2C5M5@1|root,2ZGTE@2|Bacteria,1P90R@1224|Proteobacteria,1SUUZ@1236|Gammaproteobacteria,1YJNT@136841|Pseudomonas aeruginosa group	1236|Gammaproteobacteria	-	-	-	-	-	-	-	-	-	-	-	-	-	-	-	PA0613	Cytoplasmic [Class 3]
PA0614	PA0614	NA	1.55984	0.641402	0.013115	0	1.23202	-0.301029	0.382603	0	NA	NA	NA	0	675486	675839	+	354	pyocin R2_PP, holin	NA	hypothetical protein	NA	NA	5.73e-73	221	2AH33@1|root,317CD@2|Bacteria,1QEH8@1224|Proteobacteria,1TB71@1236|Gammaproteobacteria,1YH1X@136841|Pseudomonas aeruginosa group	1236|Gammaproteobacteria	S	Bacteriophage holin Hol, superfamily III	-	-	-	-	-	-	-	-	-	-	-	-	Phage_holin_3_5	PA0614	Cytoplasmic Membrane [Class 3]
PA0615	PA0615	NA	1.19401	0.25581	0.21167	0	1.05532	-0.0776809	0.807901	0	NA	NA	NA	0	675861	676376	+	516	pyocin R2_PP, conserved hypothetical protein	NA	hypothetical protein	NA	NA	2.95e-122	348	2DNH4@1|root,32XGS@2|Bacteria,1N1FJ@1224|Proteobacteria,1SZPT@1236|Gammaproteobacteria	1236|Gammaproteobacteria	-	-	-	-	-	-	-	-	-	-	-	-	-	-	-	PA0615	Unknown [Class 3]
PA0616	PA0616	NA	1.37904	0.463661	0.0502196	0	1.0454	-0.0640505	0.836268	0	NA	NA	NA	0	676373	676930	+	558	pyocin R2_PP, baseplate assembly protein V	NA	hypothetical protein	NA	NA	2.64e-116	334	COG4540@1|root,COG4540@2|Bacteria,1NZ67@1224|Proteobacteria,1SQ45@1236|Gammaproteobacteria,1YIGX@136841|Pseudomonas aeruginosa group	1236|Gammaproteobacteria	S	Type VI secretion system, phage-baseplate injector	gpV	-	-	-	-	-	-	-	-	-	-	-	Phage_base_V	PA0616	Unknown [Class 3]
PA0617	PA0617	NA	1.32916	0.410516	0.0705842	0	1.04151	-0.0586712	0.883519	0	NA	NA	NA	0	677092	677409	+	318	pyocin R2_PP, baseplate assembly protein W	NA	probable bacteriophage protein	NA	K06903	3.05e-69	209	COG3628@1|root,COG3628@2|Bacteria,1N7WS@1224|Proteobacteria,1SCD1@1236|Gammaproteobacteria,1YJZQ@136841|Pseudomonas aeruginosa group	1236|Gammaproteobacteria	S	Gene 25-like lysozyme	gpW	-	-	ko:K06903	-	-	-	-	ko00000	-	-	-	GPW_gp25	PA0617	Unknown [Class 3]
PA0618	PA0618	NA	1.31989	0.400412	0.0745834	0	1.07495	-0.104276	0.762001	0	NA	NA	NA	0	677406	678293	+	888	pyocin R2_PP, baseplate assembly protein J	NA	probable bacteriophage protein	NA	NA	1.34e-200	556	COG3948@1|root,COG3948@2|Bacteria,1MUFF@1224|Proteobacteria,1RNBJ@1236|Gammaproteobacteria,1YID9@136841|Pseudomonas aeruginosa group	1236|Gammaproteobacteria	S	Baseplate J-like protein	J	-	-	-	-	-	-	-	-	-	-	-	Baseplate_J	PA0618	Outer Membrane Vesicle [Class 1] ; Cytoplasmic [Class 3]
PA0619	PA0619	NA	1.4114	0.49713	0.132332	0	1.089	-0.122998	0.683734	0	NA	NA	NA	0	678412	678819	+	408	pyocin R2_PP, tail formation protein I	NA	probable bacteriophage protein	NA	NA	4.16e-125	356	COG4385@1|root,COG4385@2|Bacteria,1NZST@1224|Proteobacteria,1RQRK@1236|Gammaproteobacteria,1YFVW@136841|Pseudomonas aeruginosa group	1236|Gammaproteobacteria	S	Phage tail protein (Tail_P2_I)	gpI	-	-	-	-	-	-	-	-	-	-	-	Tail_P2_I	PA0619	Cytoplasmic [Class 3]
PA0620	PA0620	NA	1.31223	0.392023	0.146032	0	1.14864	-0.199932	0.295044	0	NA	NA	NA	0	678821	680896	+	2076	pyocin R2_PP, tail fiber protein, putative	NA	probable bacteriophage protein	NA	NA	0	1079	COG5301@1|root,COG5301@2|Bacteria,1MWNN@1224|Proteobacteria,1SP2T@1236|Gammaproteobacteria,1YG5U@136841|Pseudomonas aeruginosa group	1236|Gammaproteobacteria	S	Phage tail-collar fibre protein	-	-	-	-	-	-	-	-	-	-	-	-	DUF3751	PA0620	Outer Membrane Vesicle [Class 1] ; Extracellular [Class 3]
[truncated: 4,949 more rows]
